# Supplementary material for: Constructing robust heterostructured interface for anode-free zinc batteries with ultrahigh capacities
Source: Nat Commun. 2023 Jan 5;14:76. doi: 10.1038/s41467-022-35630-6 (PMC9816316; doi:10.1038/s41467-022-35630-6)
Supplement: Supplementary file 3 — Source Data [file 41467_2022_35630_MOESM3_ESM.xlsx]

## Sheet: Figure 1b
Sb@Cu-Cap	Voltage		Zn-Cap	Voltage		Cu-Cap	Voltage
0.01008	-0.02998		1.66662e-07	-0.0298		0.000957887	-0.0246
0.01016	-0.03042		3.33335e-07	-0.03218		0.00104	-0.0311
0.01025	-0.03086		6.66698e-07	-0.03452		0.00112	-0.03634
0.01033	-0.03124		2.16677e-06	-0.03661		0.00121	-0.04055
0.01041	-0.03143		8.55079e-05	-0.03834		0.00129	-0.04379
0.0105	-0.03176		0.000168847	-0.03888		0.00138	-0.04598
0.01058	-0.03229		0.000252188	-0.03947		0.00146	-0.04737
0.01066	-0.03252		0.000335529	-0.03999		0.00154	-0.04821
0.01075	-0.03273		0.00041887	-0.04033		0.00163	-0.04872
0.01083	-0.03311		0.000502211	-0.04065		0.00171	-0.04903
0.01091	-0.03351		0.000585552	-0.04086		0.00179	-0.04925
0.011	-0.03374		0.000668892	-0.04109		0.00188	-0.04937
0.01108	-0.03397		0.000752232	-0.0414		0.00196	-0.04944
0.01116	-0.03426		0.000835573	-0.04151		0.00204	-0.04947
0.01125	-0.0346		0.000918913	-0.04186		0.00213	-0.04948
0.01133	-0.03481		0.001	-0.04186		0.00221	-0.04945
0.01141	-0.03493		0.00109	-0.04201		0.00229	-0.04942
0.0115	-0.03512		0.00117	-0.04216		0.00238	-0.04935
0.01158	-0.03544		0.00125	-0.04222		0.00246	-0.0493
0.01166	-0.03573		0.00134	-0.04243		0.00254	-0.04923
0.01175	-0.0359		0.00142	-0.04253		0.00263	-0.04915
0.01183	-0.03615		0.0015	-0.04254		0.00271	-0.04906
0.01191	-0.03628		0.00159	-0.04262		0.00279	-0.04898
0.012	-0.0364		0.00167	-0.0427		0.00288	-0.04888
0.01208	-0.03668		0.00175	-0.04266		0.00296	-0.04876
0.01216	-0.0368		0.00184	-0.04272		0.00304	-0.04866
0.01225	-0.03693		0.00192	-0.04293		0.00313	-0.04856
0.01233	-0.03716		0.002	-0.04291		0.00321	-0.04846
0.01241	-0.03733		0.00209	-0.04291		0.00329	-0.04836
0.0125	-0.03748		0.00217	-0.04296		0.00338	-0.04826
0.01258	-0.03745		0.00225	-0.04295		0.00346	-0.04818
0.01266	-0.03754		0.00234	-0.04289		0.00354	-0.04807
0.01275	-0.03773		0.00242	-0.04306		0.00363	-0.04798
0.01283	-0.0379		0.0025	-0.0431		0.00371	-0.04786
0.01291	-0.03796		0.00259	-0.0431		0.00379	-0.04774
0.013	-0.03819		0.00267	-0.0431		0.00388	-0.04764
0.01308	-0.0381		0.00275	-0.04312		0.00396	-0.04754
0.01316	-0.03827		0.00284	-0.04316		0.00404	-0.04746
0.01325	-0.03838		0.00292	-0.04317		0.00413	-0.04739
0.01333	-0.03842		0.003	-0.04314		0.00421	-0.04731
0.01341	-0.0385		0.00309	-0.04329		0.0043	-0.04723
0.0135	-0.03869		0.00317	-0.04321		0.00438	-0.04712
0.01358	-0.0388		0.00325	-0.04306		0.00446	-0.04704
0.01366	-0.03878		0.00334	-0.04321		0.00455	-0.04697
0.01375	-0.03897		0.00342	-0.04327		0.00463	-0.04688
0.01383	-0.03899		0.0035	-0.04323		0.00471	-0.0468
0.01391	-0.03916		0.00359	-0.04319		0.0048	-0.04672
0.014	-0.03913		0.00367	-0.0431		0.00488	-0.04663
0.01408	-0.03916		0.00375	-0.04323		0.00496	-0.04655
0.01416	-0.03924		0.00384	-0.04325		0.00505	-0.04648
0.01425	-0.0393		0.00392	-0.04321		0.00513	-0.0464
0.01433	-0.03932		0.004	-0.04319		0.00521	-0.04634
0.01441	-0.03939		0.00409	-0.04319		0.0053	-0.04628
0.0145	-0.03957		0.00417	-0.04314		0.00538	-0.0462
0.01458	-0.03951		0.00425	-0.04321		0.00546	-0.04614
0.01466	-0.03972		0.00434	-0.04319		0.00555	-0.04607
0.01475	-0.03966		0.00442	-0.04327		0.00563	-0.04602
0.01483	-0.03968		0.0045	-0.04323		0.00571	-0.04596
0.01491	-0.03979		0.00459	-0.04321		0.0058	-0.04589
0.015	-0.03978		0.00467	-0.04321		0.00588	-0.04583
0.01508	-0.03981		0.00475	-0.04316		0.00596	-0.04577
0.01516	-0.03995		0.00484	-0.04321		0.00605	-0.04569
0.01525	-0.03997		0.00492	-0.04319		0.00613	-0.04564
0.01533	-0.04002		0.005	-0.04317		0.00621	-0.04558
0.01541	-0.04004		0.00509	-0.04317		0.0063	-0.04552
0.0155	-0.0402		0.00517	-0.04317		0.00638	-0.04547
0.01558	-0.04004		0.00525	-0.04327		0.00646	-0.0454
0.01566	-0.0402		0.00534	-0.04333		0.00655	-0.04533
0.01575	-0.04021		0.00542	-0.04319		0.00663	-0.0453
0.01583	-0.04031		0.0055	-0.04317		0.00671	-0.04523
0.01591	-0.04033		0.00559	-0.04321		0.0068	-0.04517
0.016	-0.04041		0.00567	-0.04317		0.00688	-0.04512
0.01608	-0.04031		0.00575	-0.0431		0.00696	-0.04505
0.01616	-0.04037		0.00584	-0.04312		0.00705	-0.045
0.01625	-0.0405		0.00592	-0.04302		0.00713	-0.04495
0.01633	-0.04039		0.006	-0.04327		0.00722	-0.04488
0.01642	-0.04037		0.00609	-0.04325		0.0073	-0.04484
0.0165	-0.04054		0.00617	-0.04317		0.00738	-0.04477
0.01658	-0.04065		0.00625	-0.04316		0.00747	-0.04471
0.01667	-0.04062		0.00634	-0.04308		0.00755	-0.04463
0.01675	-0.04065		0.00642	-0.04321		0.00763	-0.04454
0.01683	-0.04081		0.0065	-0.0431		0.00772	-0.04447
0.01692	-0.04075		0.00659	-0.04312		0.0078	-0.04441
0.017	-0.04077		0.00667	-0.04308		0.00788	-0.04434
0.01708	-0.04075		0.00675	-0.04308		0.00797	-0.04429
0.01717	-0.04073		0.00684	-0.0431		0.00805	-0.04422
0.01725	-0.04077		0.00692	-0.04298		0.00813	-0.04415
0.01733	-0.04081		0.007	-0.04304		0.00822	-0.04412
0.01742	-0.04086		0.00709	-0.04312		0.0083	-0.04405
0.0175	-0.04086		0.00717	-0.04314		0.00838	-0.04402
0.01758	-0.041		0.00725	-0.043		0.00847	-0.04399
0.01767	-0.04092		0.00734	-0.04312		0.00855	-0.04393
0.01775	-0.04102		0.00742	-0.043		0.00863	-0.0439
0.01783	-0.04102		0.0075	-0.04306		0.00872	-0.04387
0.01792	-0.04109		0.00759	-0.04293		0.0088	-0.04379
0.018	-0.04107		0.00767	-0.04306		0.00888	-0.04376
0.01808	-0.04117		0.00775	-0.04302		0.00897	-0.04371
0.01817	-0.04111		0.00784	-0.04304		0.00905	-0.04366
0.01825	-0.04115		0.00792	-0.04302		0.00913	-0.04365
0.01833	-0.04105		0.008	-0.0431		0.00922	-0.04362
0.01842	-0.04123		0.00809	-0.04306		0.0093	-0.04359
0.0185	-0.04125		0.00817	-0.04306		0.00938	-0.04358
0.01858	-0.04128		0.00825	-0.04304		0.00947	-0.04352
0.01867	-0.04117		0.00834	-0.04295		0.00955	-0.04349
0.01875	-0.04119		0.00842	-0.04306		0.00963	-0.04346
0.01883	-0.04125		0.0085	-0.04306		0.00972	-0.04341
0.01892	-0.04125		0.00859	-0.04304		0.0098	-0.04339
0.019	-0.04126		0.00867	-0.04291		0.00989	-0.04337
0.01908	-0.04119		0.00875	-0.04296		0.00997	-0.04333
0.01917	-0.04121		0.00884	-0.0431		0.01005	-0.04331
0.01925	-0.04134		0.00892	-0.04287		0.01014	-0.04325
0.01933	-0.04138		0.009	-0.04306		0.01022	-0.04322
0.01942	-0.04146		0.00909	-0.04302		0.0103	-0.04319
0.0195	-0.04134		0.00917	-0.04314		0.01039	-0.04315
0.01958	-0.04146		0.00925	-0.04298		0.01047	-0.04312
0.01967	-0.04134		0.00934	-0.043		0.01055	-0.04309
0.01975	-0.04132		0.00942	-0.04298		0.01064	-0.04305
0.01983	-0.04147		0.0095	-0.04293		0.01072	-0.04302
0.01992	-0.04136		0.00959	-0.04285		0.0108	-0.04297
0.02	-0.04155		0.00967	-0.04296		0.01089	-0.04295
0.02008	-0.04155		0.00975	-0.04289		0.01097	-0.04292
0.02017	-0.04153		0.00984	-0.04289		0.01105	-0.04287
0.02025	-0.04147		0.00992	-0.04287		0.01114	-0.04284
0.02033	-0.04146		0.01	-0.04295		0.01122	-0.04282
0.02042	-0.04155		0.01009	-0.04295		0.0113	-0.04277
0.0205	-0.04144		0.01017	-0.04293		0.01139	-0.04275
0.02058	-0.04142		0.01025	-0.04283		0.01147	-0.04272
0.02067	-0.04146		0.01034	-0.04283		0.01155	-0.04268
0.02075	-0.04163		0.01042	-0.04302		0.01164	-0.04265
0.02083	-0.04172		0.0105	-0.04287		0.01172	-0.04261
0.02092	-0.04155		0.01059	-0.04296		0.0118	-0.04258
0.021	-0.04144		0.01067	-0.04293		0.01189	-0.04256
0.02108	-0.04172		0.01075	-0.04295		0.01197	-0.04252
0.02117	-0.04168		0.01084	-0.04275		0.01205	-0.04251
0.02125	-0.04157		0.01092	-0.04285		0.01214	-0.04247
0.02133	-0.04165		0.011	-0.04274		0.01222	-0.04245
0.02142	-0.04157		0.01109	-0.04287		0.0123	-0.04243
0.0215	-0.04165		0.01117	-0.04287		0.01239	-0.0424
0.02158	-0.04172		0.01125	-0.04277		0.01247	-0.04237
0.02167	-0.04167		0.01134	-0.04262		0.01255	-0.04235
0.02175	-0.04165		0.01142	-0.0426		0.01264	-0.04233
0.02183	-0.04174		0.0115	-0.04287		0.01272	-0.04231
0.02192	-0.04163		0.01159	-0.04274		0.01281	-0.04227
0.022	-0.04167		0.01167	-0.04287		0.01289	-0.04226
0.02208	-0.04167		0.01175	-0.04285		0.01297	-0.04224
0.02217	-0.04174		0.01184	-0.04287		0.01306	-0.04222
0.02225	-0.0417		0.01192	-0.04287		0.01314	-0.0422
0.02233	-0.04161		0.012	-0.04275		0.01322	-0.04218
0.02242	-0.04176		0.01209	-0.04272		0.01331	-0.04215
0.0225	-0.04178		0.01217	-0.04281		0.01339	-0.04214
0.02258	-0.0417		0.01225	-0.04264		0.01347	-0.0421
0.02267	-0.04186		0.01234	-0.04274		0.01356	-0.04207
0.02275	-0.04178		0.01242	-0.0427		0.01364	-0.04205
0.02283	-0.04167		0.0125	-0.0426		0.01372	-0.04203
0.02292	-0.04168		0.01259	-0.04268		0.01381	-0.042
0.023	-0.04172		0.01267	-0.0427		0.01389	-0.04199
0.02308	-0.04168		0.01275	-0.04279		0.01397	-0.04197
0.02317	-0.04174		0.01284	-0.04264		0.01406	-0.04196
0.02325	-0.04182		0.01292	-0.04277		0.01414	-0.04193
0.02333	-0.0417		0.013	-0.04256		0.01422	-0.04191
0.02342	-0.04184		0.01309	-0.04283		0.01431	-0.04189
0.0235	-0.0418		0.01317	-0.04268		0.01439	-0.04188
0.02358	-0.04182		0.01325	-0.04264		0.01447	-0.04186
0.02367	-0.04178		0.01334	-0.04256		0.01456	-0.04185
0.02375	-0.04178		0.01342	-0.04268		0.01464	-0.04182
0.02383	-0.04172		0.0135	-0.04253		0.01472	-0.04181
0.02392	-0.04184		0.01359	-0.0427		0.01481	-0.04178
0.024	-0.0417		0.01367	-0.04253		0.01489	-0.04177
0.02408	-0.04178		0.01375	-0.04262		0.01497	-0.04175
0.02417	-0.04186		0.01384	-0.04264		0.01506	-0.04174
0.02425	-0.04178		0.01392	-0.04251		0.01514	-0.04171
0.02433	-0.04186		0.014	-0.04243		0.01522	-0.0417
0.02442	-0.04188		0.01409	-0.04272		0.01531	-0.04168
0.0245	-0.04188		0.01417	-0.04249		0.01539	-0.04166
0.02458	-0.04178		0.01425	-0.04268		0.01547	-0.04164
0.02467	-0.0418		0.01434	-0.04247		0.01556	-0.04164
0.02475	-0.04188		0.01442	-0.04251		0.01564	-0.04161
0.02483	-0.04195		0.0145	-0.04247		0.01573	-0.04161
0.02492	-0.04182		0.01459	-0.04251		0.01581	-0.04159
0.025	-0.04182		0.01467	-0.04247		0.01589	-0.04159
0.02508	-0.04184		0.01475	-0.04241		0.01598	-0.04157
0.02517	-0.0418		0.01484	-0.04245		0.01606	-0.04157
0.02525	-0.04188		0.01492	-0.04247		0.01614	-0.04154
0.02533	-0.04186		0.015	-0.04256		0.01623	-0.04154
0.02542	-0.04178		0.01509	-0.04237		0.01631	-0.04152
0.0255	-0.0418		0.01517	-0.04235		0.01639	-0.04152
0.02558	-0.04182		0.01525	-0.04237		0.01648	-0.0415
0.02567	-0.04176		0.01534	-0.04245		0.01656	-0.04148
0.02575	-0.04182		0.01542	-0.04241		0.01664	-0.04146
0.02583	-0.04184		0.0155	-0.04233		0.01673	-0.04146
0.02592	-0.0418		0.01559	-0.04237		0.01681	-0.04144
0.026	-0.04184		0.01567	-0.04233		0.01689	-0.04144
0.02608	-0.0418		0.01575	-0.04239		0.01698	-0.04142
0.02617	-0.04188		0.01584	-0.04243		0.01706	-0.04141
0.02625	-0.04188		0.01592	-0.04243		0.01714	-0.04139
0.02633	-0.0418		0.016	-0.04237		0.01723	-0.04138
0.02642	-0.0418		0.01609	-0.04237		0.01731	-0.04136
0.0265	-0.04178		0.01617	-0.04235		0.01739	-0.04135
0.02658	-0.04186		0.01625	-0.04232		0.01748	-0.04133
0.02667	-0.04186		0.01634	-0.04237		0.01756	-0.04133
0.02675	-0.0418		0.01642	-0.0423		0.01764	-0.04131
0.02683	-0.0418		0.0165	-0.04222		0.01773	-0.04131
0.02692	-0.04174		0.01659	-0.04243		0.01781	-0.04128
0.027	-0.04184		0.01667	-0.04245		0.01789	-0.04128
0.02708	-0.04193		0.01675	-0.04235		0.01798	-0.04125
0.02717	-0.04186		0.01684	-0.04226		0.01806	-0.04124
0.02725	-0.04186		0.01692	-0.04237		0.01814	-0.04122
0.02733	-0.04186		0.017	-0.0423		0.01823	-0.04122
0.02742	-0.04182		0.01709	-0.04233		0.01831	-0.0412
0.0275	-0.04176		0.01717	-0.04235		0.0184	-0.0412
0.02758	-0.04172		0.01725	-0.04216		0.01848	-0.04117
0.02767	-0.04174		0.01734	-0.04228		0.01856	-0.04116
0.02775	-0.04189		0.01742	-0.04235		0.01865	-0.04114
0.02783	-0.04176		0.0175	-0.04216		0.01873	-0.04114
0.02792	-0.0418		0.01759	-0.04222		0.01881	-0.04111
0.028	-0.04176		0.01767	-0.04218		0.0189	-0.04112
0.02808	-0.04184		0.01775	-0.04212		0.01898	-0.04109
0.02817	-0.04174		0.01784	-0.04233		0.01906	-0.04109
0.02825	-0.04186		0.01792	-0.0423		0.01915	-0.04107
0.02833	-0.0417		0.018	-0.04224		0.01923	-0.04105
0.02842	-0.04174		0.01809	-0.04209		0.01931	-0.04104
0.0285	-0.04168		0.01817	-0.04226		0.0194	-0.04104
0.02858	-0.04186		0.01825	-0.04203		0.01948	-0.04101
0.02867	-0.04189		0.01834	-0.04232		0.01956	-0.04102
0.02875	-0.04182		0.01842	-0.04226		0.01965	-0.04099
0.02883	-0.04174		0.0185	-0.04228		0.01973	-0.04098
0.02892	-0.04167		0.01859	-0.0423		0.01981	-0.04096
0.029	-0.04186		0.01867	-0.0422		0.0199	-0.04094
0.02908	-0.04167		0.01875	-0.04226		0.01998	-0.04092
0.02917	-0.04172		0.01884	-0.04224		0.02006	-0.04091
0.02925	-0.04172		0.01892	-0.04228		0.02015	-0.04089
0.02933	-0.04184		0.019	-0.04224		0.02023	-0.04089
0.02942	-0.04168		0.01909	-0.04222		0.02031	-0.04087
0.0295	-0.04167		0.01917	-0.0423		0.0204	-0.04087
0.02958	-0.04147		0.01925	-0.04218		0.02048	-0.04086
0.02967	-0.04176		0.01934	-0.0423		0.02056	-0.04085
0.02975	-0.04165		0.01942	-0.04203		0.02065	-0.04084
0.02983	-0.04174		0.0195	-0.04201		0.02073	-0.04084
0.02992	-0.0418		0.01959	-0.04233		0.02081	-0.04081
0.03	-0.04186		0.01967	-0.0422		0.0209	-0.0408
0.03008	-0.04167		0.01975	-0.04199		0.02098	-0.04079
0.03017	-0.04163		0.01984	-0.04218		0.02106	-0.0408
0.03025	-0.04161		0.01992	-0.0423		0.02115	-0.04078
0.03033	-0.04149		0.02	-0.04226		0.02123	-0.04079
0.03042	-0.04168		0.02009	-0.04214		0.02132	-0.04076
0.0305	-0.04167		0.02017	-0.04216		0.0214	-0.04076
0.03058	-0.04161		0.02025	-0.04228		0.02148	-0.04073
0.03067	-0.04161		0.02034	-0.0421		0.02157	-0.04074
0.03075	-0.04157		0.02042	-0.04214		0.02165	-0.04073
0.03083	-0.04159		0.0205	-0.04214		0.02173	-0.04073
0.03092	-0.04165		0.02059	-0.04216		0.02182	-0.04072
0.031	-0.04167		0.02067	-0.04209		0.0219	-0.04071
0.03108	-0.04165		0.02075	-0.0422		0.02198	-0.04069
0.03117	-0.0417		0.02084	-0.04207		0.02207	-0.0407
0.03125	-0.04167		0.02092	-0.04222		0.02215	-0.04068
0.03133	-0.04151		0.021	-0.04199		0.02223	-0.04068
0.03142	-0.04174		0.02109	-0.04193		0.02232	-0.04067
0.0315	-0.04165		0.02117	-0.04205		0.0224	-0.04068
0.03158	-0.04161		0.02125	-0.04209		0.02248	-0.04067
0.03167	-0.04159		0.02134	-0.04197		0.02257	-0.04066
0.03175	-0.04155		0.02142	-0.0421		0.02265	-0.04065
0.03183	-0.04163		0.0215	-0.04212		0.02273	-0.04064
0.03192	-0.04151		0.02159	-0.04209		0.02282	-0.04063
0.032	-0.04155		0.02167	-0.04212		0.0229	-0.04063
0.03208	-0.04151		0.02175	-0.04207		0.02298	-0.0406
0.03217	-0.04155		0.02184	-0.04195		0.02307	-0.04059
0.03225	-0.04155		0.02192	-0.04203		0.02315	-0.04058
0.03233	-0.04144		0.022	-0.04201		0.02323	-0.04058
0.03242	-0.04161		0.02209	-0.04205		0.02332	-0.04056
0.0325	-0.04138		0.02217	-0.04205		0.0234	-0.04057
0.03258	-0.04151		0.02225	-0.04205		0.02348	-0.04055
0.03267	-0.04153		0.02234	-0.04209		0.02357	-0.04054
0.03275	-0.04147		0.02242	-0.04205		0.02365	-0.04054
0.03283	-0.04146		0.0225	-0.04197		0.02373	-0.04054
0.03292	-0.04146		0.02259	-0.04199		0.02382	-0.04052
0.033	-0.04147		0.02267	-0.04205		0.0239	-0.04053
0.03308	-0.04161		0.02275	-0.04201		0.02398	-0.04051
0.03317	-0.0414		0.02284	-0.04214		0.02407	-0.04052
0.03325	-0.04151		0.02292	-0.04197		0.02415	-0.04051
0.03333	-0.0414		0.023	-0.04195		0.02424	-0.04052
0.03342	-0.04161		0.02309	-0.04214		0.02432	-0.0405
0.0335	-0.0413		0.02317	-0.0421		0.0244	-0.04052
0.03358	-0.04147		0.02325	-0.04195		0.02449	-0.0405
0.03367	-0.04144		0.02334	-0.04199		0.02457	-0.0405
0.03375	-0.04146		0.02342	-0.04209		0.02465	-0.04048
0.03383	-0.04153		0.0235	-0.04205		0.02474	-0.04048
0.03392	-0.04134		0.02359	-0.04199		0.02482	-0.04048
0.034	-0.04138		0.02367	-0.04207		0.0249	-0.04048
0.03408	-0.04138		0.02375	-0.04188		0.02499	-0.04047
0.03417	-0.04128		0.02384	-0.04203		0.02507	-0.04047
0.03425	-0.04142		0.02392	-0.04201		0.02515	-0.04046
0.03433	-0.04153		0.024	-0.04214		0.02524	-0.04046
0.03442	-0.04126		0.02409	-0.04203		0.02532	-0.04045
0.0345	-0.04138		0.02417	-0.04197		0.0254	-0.04046
0.03458	-0.04134		0.02425	-0.04199		0.02549	-0.04046
0.03467	-0.04136		0.02434	-0.04193		0.02557	-0.04047
0.03475	-0.04153		0.02442	-0.04191		0.02565	-0.04045
0.03483	-0.04136		0.02451	-0.04207		0.02574	-0.04046
0.03492	-0.0413		0.02459	-0.04203		0.02582	-0.04045
0.035	-0.0413		0.02467	-0.04209		0.0259	-0.04045
0.03508	-0.04132		0.02476	-0.04186		0.02599	-0.04044
0.03517	-0.04125		0.02484	-0.04197		0.02607	-0.04044
0.03525	-0.04134		0.02492	-0.04197		0.02615	-0.04043
0.03533	-0.04119		0.02501	-0.04203		0.02624	-0.04043
0.03542	-0.04121		0.02509	-0.04193		0.02632	-0.04042
0.0355	-0.04121		0.02517	-0.04201		0.0264	-0.04042
0.03558	-0.04125		0.02526	-0.04182		0.02649	-0.04041
0.03567	-0.04132		0.02534	-0.04193		0.02657	-0.0404
0.03575	-0.04138		0.02542	-0.04197		0.02665	-0.0404
0.03583	-0.04123		0.02551	-0.04199		0.02674	-0.04039
0.03592	-0.0413		0.02559	-0.04201		0.02682	-0.04037
0.036	-0.04138		0.02567	-0.04193		0.0269	-0.04038
0.03608	-0.0413		0.02576	-0.04184		0.02699	-0.04037
0.03617	-0.04126		0.02584	-0.04188		0.02707	-0.04037
0.03625	-0.04123		0.02592	-0.04189		0.02716	-0.04036
0.03633	-0.04107		0.02601	-0.04186		0.02724	-0.04036
0.03642	-0.04121		0.02609	-0.04188		0.02732	-0.04035
0.0365	-0.04121		0.02617	-0.04201		0.02741	-0.04036
0.03659	-0.04125		0.02626	-0.04182		0.02749	-0.04035
0.03667	-0.04123		0.02634	-0.04195		0.02757	-0.04035
0.03675	-0.04128		0.02642	-0.04189		0.02766	-0.04034
0.03684	-0.04115		0.02651	-0.04201		0.02774	-0.04034
0.03692	-0.04117		0.02659	-0.04188		0.02782	-0.04033
0.037	-0.04121		0.02667	-0.04188		0.02791	-0.04033
0.03709	-0.04109		0.02676	-0.04188		0.02799	-0.04032
0.03717	-0.04125		0.02684	-0.04176		0.02807	-0.04033
0.03725	-0.04117		0.02692	-0.04189		0.02816	-0.04032
0.03734	-0.04111		0.02701	-0.04197		0.02824	-0.04032
0.03742	-0.04125		0.02709	-0.04178		0.02832	-0.04031
0.0375	-0.04115		0.02717	-0.0418		0.02841	-0.04031
0.03759	-0.04111		0.02726	-0.04176		0.02849	-0.0403
0.03767	-0.04115		0.02734	-0.04182		0.02857	-0.04031
0.03775	-0.04107		0.02742	-0.04199		0.02866	-0.04029
0.03784	-0.04107		0.02751	-0.04186		0.02874	-0.04029
0.03792	-0.04107		0.02759	-0.04195		0.02882	-0.04029
0.038	-0.04121		0.02767	-0.04178		0.02891	-0.04028
0.03809	-0.04119		0.02776	-0.04189		0.02899	-0.04027
0.03817	-0.04109		0.02784	-0.04184		0.02907	-0.04027
0.03825	-0.04105		0.02792	-0.04178		0.02916	-0.04026
0.03834	-0.04115		0.02801	-0.04189		0.02924	-0.04025
0.03842	-0.04109		0.02809	-0.04176		0.02932	-0.04026
0.0385	-0.04111		0.02817	-0.04172		0.02941	-0.04027
0.03859	-0.04111		0.02826	-0.04172		0.02949	-0.04025
0.03867	-0.04109		0.02834	-0.04163		0.02957	-0.04026
0.03875	-0.04109		0.02842	-0.04172		0.02966	-0.04026
0.03884	-0.041		0.02851	-0.04182		0.02974	-0.04025
0.03892	-0.04117		0.02859	-0.04167		0.02983	-0.04024
0.039	-0.04115		0.02867	-0.04178		0.02991	-0.04024
0.03909	-0.04104		0.02876	-0.04182		0.02999	-0.04024
0.03917	-0.04105		0.02884	-0.04191		0.03008	-0.04023
0.03925	-0.04104		0.02892	-0.04178		0.03016	-0.04023
0.03934	-0.041		0.02901	-0.04188		0.03024	-0.04023
0.03942	-0.04104		0.02909	-0.04182		0.03033	-0.04021
0.0395	-0.04098		0.02917	-0.04186		0.03041	-0.04021
0.03959	-0.04098		0.02926	-0.04178		0.03049	-0.04021
0.03967	-0.04105		0.02934	-0.04182		0.03058	-0.04021
0.03975	-0.04094		0.02942	-0.04167		0.03066	-0.04021
0.03984	-0.04094		0.02951	-0.0418		0.03074	-0.04021
0.03992	-0.04098		0.02959	-0.04193		0.03083	-0.0402
0.04	-0.0409		0.02967	-0.04176		0.03091	-0.04019
0.04009	-0.04102		0.02976	-0.04159		0.03099	-0.04018
0.04017	-0.04102		0.02984	-0.04182		0.03108	-0.04018
0.04025	-0.041		0.02992	-0.04174		0.03116	-0.04018
0.04034	-0.0409		0.03001	-0.04174		0.03124	-0.04017
0.04042	-0.04092		0.03009	-0.0418		0.03133	-0.04018
0.0405	-0.04092		0.03017	-0.0417		0.03141	-0.04019
0.04059	-0.04092		0.03026	-0.04184		0.03149	-0.04018
0.04067	-0.0409		0.03034	-0.0417		0.03158	-0.04018
0.04075	-0.04094		0.03042	-0.04172		0.03166	-0.04018
0.04084	-0.04096		0.03051	-0.04163		0.03174	-0.04018
0.04092	-0.0409		0.03059	-0.0418		0.03183	-0.04017
0.041	-0.04079		0.03067	-0.04174		0.03191	-0.04017
0.04109	-0.04107		0.03076	-0.04174		0.03199	-0.04016
0.04117	-0.04092		0.03084	-0.04167		0.03208	-0.04017
0.04125	-0.04086		0.03092	-0.04174		0.03216	-0.04017
0.04134	-0.04088		0.03101	-0.04182		0.03224	-0.04017
0.04142	-0.04077		0.03109	-0.0418		0.03233	-0.04016
0.0415	-0.04088		0.03117	-0.04176		0.03241	-0.04016
0.04159	-0.04088		0.03126	-0.04165		0.03249	-0.04015
0.04167	-0.04096		0.03134	-0.04163		0.03258	-0.04016
0.04175	-0.04081		0.03142	-0.04174		0.03266	-0.04016
0.04184	-0.04081		0.03151	-0.04168		0.03275	-0.04015
0.04192	-0.04084		0.03159	-0.0417		0.03283	-0.04015
0.042	-0.0409		0.03167	-0.04157		0.03291	-0.04016
0.04209	-0.04079		0.03176	-0.0417		0.033	-0.04015
0.04217	-0.04083		0.03184	-0.04167		0.03308	-0.04015
0.04225	-0.04083		0.03192	-0.0418		0.03316	-0.04016
0.04234	-0.04084		0.03201	-0.04168		0.03325	-0.04014
0.04242	-0.04077		0.03209	-0.04149		0.03333	-0.04015
0.0425	-0.04084		0.03217	-0.04159		0.03341	-0.04015
0.04259	-0.04079		0.03226	-0.04168		0.0335	-0.04014
0.04267	-0.04079		0.03234	-0.04167		0.03358	-0.04014
0.04275	-0.04083		0.03242	-0.04155		0.03366	-0.04014
0.04284	-0.04079		0.03251	-0.0417		0.03375	-0.04013
0.04292	-0.04073		0.03259	-0.04165		0.03383	-0.04013
0.043	-0.04081		0.03267	-0.04161		0.03391	-0.04012
0.04309	-0.04083		0.03276	-0.0417		0.034	-0.04013
0.04317	-0.04067		0.03284	-0.04153		0.03408	-0.04012
0.04325	-0.04083		0.03292	-0.04168		0.03416	-0.04012
0.04334	-0.04069		0.03301	-0.04161		0.03425	-0.04011
0.04342	-0.04079		0.03309	-0.04155		0.03433	-0.04011
0.0435	-0.04083		0.03317	-0.04161		0.03441	-0.0401
0.04359	-0.04071		0.03326	-0.04157		0.0345	-0.04011
0.04367	-0.04075		0.03334	-0.04157		0.03458	-0.04011
0.04375	-0.04079		0.03342	-0.04157		0.03466	-0.0401
0.04384	-0.04077		0.03351	-0.04155		0.03475	-0.04009
0.04392	-0.04065		0.03359	-0.04151		0.03483	-0.04009
0.044	-0.04073		0.03367	-0.04163		0.03491	-0.04008
0.04409	-0.04083		0.03376	-0.04155		0.035	-0.0401
0.04417	-0.04062		0.03384	-0.04172		0.03508	-0.0401
0.04425	-0.04065		0.03392	-0.04153		0.03516	-0.0401
0.04434	-0.04067		0.03401	-0.04165		0.03525	-0.04009
0.04442	-0.04081		0.03409	-0.04165		0.03533	-0.0401
0.0445	-0.04079		0.03417	-0.04165		0.03541	-0.04008
0.04459	-0.04071		0.03426	-0.04138		0.0355	-0.0401
0.04467	-0.04069		0.03434	-0.04161		0.03558	-0.04009
0.04475	-0.04073		0.03442	-0.04165		0.03567	-0.0401
0.04484	-0.04073		0.03451	-0.04159		0.03575	-0.04009
0.04492	-0.04075		0.03459	-0.04168		0.03583	-0.04008
0.045	-0.04067		0.03467	-0.04161		0.03592	-0.04009
0.04509	-0.04058		0.03476	-0.04165		0.036	-0.04009
0.04517	-0.04069		0.03484	-0.04136		0.03608	-0.04008
0.04525	-0.04073		0.03492	-0.0414		0.03617	-0.04009
0.04534	-0.04075		0.03501	-0.04159		0.03625	-0.04008
0.04542	-0.04062		0.03509	-0.04146		0.03633	-0.04009
0.0455	-0.04065		0.03517	-0.04155		0.03642	-0.04008
0.04559	-0.04069		0.03526	-0.04157		0.0365	-0.04009
0.04567	-0.04067		0.03534	-0.04147		0.03658	-0.0401
0.04575	-0.04058		0.03542	-0.04146		0.03667	-0.04009
0.04584	-0.04056		0.03551	-0.04149		0.03675	-0.04009
0.04592	-0.04063		0.03559	-0.04138		0.03683	-0.0401
0.046	-0.04067		0.03567	-0.04136		0.03692	-0.04009
0.04609	-0.04058		0.03576	-0.04157		0.037	-0.0401
0.04617	-0.0406		0.03584	-0.04157		0.03708	-0.04009
0.04625	-0.04079		0.03592	-0.04153		0.03717	-0.04009
0.04634	-0.0406		0.03601	-0.04149		0.03725	-0.04008
0.04642	-0.04065		0.03609	-0.04159		0.03733	-0.04009
0.0465	-0.0405		0.03617	-0.04142		0.03742	-0.04008
0.04659	-0.04069		0.03626	-0.04151		0.0375	-0.04009
0.04667	-0.04062		0.03634	-0.04144		0.03758	-0.04008
0.04675	-0.0405		0.03642	-0.04151		0.03767	-0.04008
0.04684	-0.04069		0.03651	-0.04142		0.03775	-0.04007
0.04692	-0.04052		0.03659	-0.04155		0.03783	-0.04008
0.047	-0.0406		0.03667	-0.04144		0.03792	-0.04008
0.04709	-0.04065		0.03676	-0.04149		0.038	-0.04009
0.04717	-0.04065		0.03684	-0.04153		0.03808	-0.04009
0.04725	-0.04063		0.03692	-0.0414		0.03817	-0.04009
0.04734	-0.04062		0.03701	-0.04146		0.03825	-0.04008
0.04742	-0.04062		0.03709	-0.0413		0.03833	-0.04009
0.0475	-0.0405		0.03717	-0.0413		0.03842	-0.04008
0.04759	-0.04044		0.03726	-0.04138		0.0385	-0.04008
0.04767	-0.04056		0.03734	-0.04142		0.03859	-0.04006
0.04775	-0.0405		0.03742	-0.04147		0.03867	-0.04007
0.04784	-0.04046		0.03751	-0.04147		0.03875	-0.04006
0.04792	-0.04041		0.03759	-0.04149		0.03884	-0.04006
0.048	-0.04052		0.03767	-0.04136		0.03892	-0.04005
0.04809	-0.04046		0.03776	-0.04149		0.039	-0.04006
0.04817	-0.04042		0.03784	-0.04149		0.03909	-0.04005
0.04825	-0.04056		0.03792	-0.04146		0.03917	-0.04005
0.04834	-0.04048		0.03801	-0.04153		0.03925	-0.04005
0.04842	-0.04052		0.03809	-0.04138		0.03934	-0.04005
0.0485	-0.04046		0.03817	-0.04146		0.03942	-0.04005
0.04859	-0.0406		0.03826	-0.04142		0.0395	-0.04006
0.04867	-0.04041		0.03834	-0.0413		0.03959	-0.04005
0.04875	-0.04052		0.03842	-0.04134		0.03967	-0.04005
0.04884	-0.04048		0.03851	-0.04142		0.03975	-0.04005
0.04892	-0.04052		0.03859	-0.04136		0.03984	-0.04006
0.049	-0.04044		0.03867	-0.04134		0.03992	-0.04006
0.04909	-0.04052		0.03876	-0.04136		0.04	-0.04006
0.04917	-0.04039		0.03884	-0.0413		0.04009	-0.04005
0.04925	-0.0405		0.03892	-0.04132		0.04017	-0.04006
0.04934	-0.04042		0.03901	-0.04138		0.04025	-0.04004
0.04942	-0.04044		0.03909	-0.04138		0.04034	-0.04005
0.0495	-0.04041		0.03917	-0.04136		0.04042	-0.04004
0.04959	-0.04048		0.03926	-0.04146		0.0405	-0.04004
0.04967	-0.04039		0.03934	-0.04128		0.04059	-0.04004
0.04975	-0.04048		0.03942	-0.04132		0.04067	-0.04005
0.04984	-0.04039		0.03951	-0.04134		0.04075	-0.04003
0.04992	-0.04052		0.03959	-0.04126		0.04084	-0.04004
0.05	-0.04039		0.03967	-0.04128		0.04092	-0.04003
0.05009	-0.04039		0.03976	-0.04128		0.041	-0.04004
0.05017	-0.04037		0.03984	-0.04142		0.04109	-0.04002
0.05025	-0.04046		0.03992	-0.04128		0.04117	-0.04003
0.05034	-0.04042		0.04001	-0.04126		0.04126	-0.04002
0.05042	-0.04044		0.04009	-0.04134		0.04134	-0.04003
0.0505	-0.04039		0.04017	-0.04132		0.04142	-0.04001
0.05059	-0.04046		0.04026	-0.04128		0.04151	-0.04002
0.05067	-0.04037		0.04034	-0.0414		0.04159	-0.04002
0.05075	-0.04044		0.04042	-0.0413		0.04167	-0.04003
0.05084	-0.04052		0.04051	-0.04119		0.04176	-0.04002
0.05092	-0.04031		0.04059	-0.04142		0.04184	-0.04002
0.051	-0.04023		0.04067	-0.04126		0.04192	-0.04001
0.05109	-0.04046		0.04076	-0.04119		0.04201	-0.04002
0.05117	-0.04023		0.04084	-0.04126		0.04209	-0.04001
0.05125	-0.0405		0.04092	-0.04125		0.04217	-0.04002
0.05134	-0.04046		0.04101	-0.04123		0.04226	-0.04001
0.05142	-0.04031		0.04109	-0.04128		0.04234	-0.04002
0.0515	-0.04031		0.04117	-0.04125		0.04242	-0.04002
0.05159	-0.04037		0.04126	-0.04115		0.04251	-0.04001
0.05167	-0.04037		0.04134	-0.04117		0.04259	-0.04001
0.05175	-0.04033		0.04142	-0.04126		0.04267	-0.04002
0.05184	-0.04042		0.04151	-0.04123		0.04276	-0.04001
0.05192	-0.04039		0.04159	-0.04121		0.04284	-0.04002
0.052	-0.04039		0.04167	-0.04125		0.04292	-0.04002
0.05209	-0.04027		0.04176	-0.04125		0.04301	-0.04002
0.05217	-0.04018		0.04184	-0.04126		0.04309	-0.04001
0.05225	-0.04031		0.04192	-0.04121		0.04317	-0.04003
0.05234	-0.04035		0.04201	-0.04113		0.04326	-0.04002
0.05242	-0.04039		0.04209	-0.04123		0.04334	-0.04003
0.0525	-0.04037		0.04217	-0.04105		0.04342	-0.04001
0.05259	-0.04039		0.04226	-0.04117		0.04351	-0.04002
0.05267	-0.04025		0.04234	-0.04113		0.04359	-0.04002
0.05275	-0.04035		0.04242	-0.04119		0.04367	-0.04003
0.05284	-0.04041		0.04251	-0.04126		0.04376	-0.04001
0.05292	-0.04016		0.04259	-0.04107		0.04384	-0.04002
0.053	-0.04031		0.04267	-0.04104		0.04392	-0.04001
0.05309	-0.04027		0.04276	-0.04109		0.04401	-0.04002
0.05317	-0.04035		0.04284	-0.04121		0.04409	-0.04002
0.05325	-0.0401		0.04292	-0.04115		0.04418	-0.04004
0.05334	-0.04016		0.04301	-0.04117		0.04426	-0.04002
0.05342	-0.0402		0.04309	-0.04128		0.04434	-0.04003
0.0535	-0.04031		0.04317	-0.04117		0.04443	-0.04002
0.05359	-0.04027		0.04326	-0.04117		0.04451	-0.04004
0.05367	-0.04023		0.04334	-0.04115		0.04459	-0.04004
0.05375	-0.04031		0.04342	-0.04119		0.04468	-0.04004
0.05384	-0.04018		0.04351	-0.04115		0.04476	-0.04004
0.05392	-0.04014		0.04359	-0.04105		0.04484	-0.04005
0.054	-0.04016		0.04367	-0.04115		0.04493	-0.04004
0.05409	-0.04029		0.04376	-0.04109		0.04501	-0.04004
0.05417	-0.04016		0.04384	-0.04119		0.04509	-0.04004
0.05425	-0.04023		0.04392	-0.04107		0.04518	-0.04005
0.05434	-0.04008		0.04401	-0.04107		0.04526	-0.04004
0.05442	-0.04014		0.04409	-0.04117		0.04534	-0.04006
0.0545	-0.04016		0.04417	-0.04123		0.04543	-0.04004
0.05459	-0.04018		0.04426	-0.04111		0.04551	-0.04006
0.05467	-0.04033		0.04434	-0.04107		0.04559	-0.04005
0.05475	-0.04033		0.04442	-0.04109		0.04568	-0.04006
0.05484	-0.04018		0.04451	-0.04107		0.04576	-0.04006
0.05492	-0.04025		0.04459	-0.04098		0.04584	-0.04006
0.055	-0.04021		0.04467	-0.04109		0.04593	-0.04006
0.05509	-0.0402		0.04476	-0.04107		0.04601	-0.04007
0.05517	-0.04029		0.04484	-0.04113		0.04609	-0.04007
0.05525	-0.04021		0.04492	-0.04107		0.04618	-0.04008
0.05534	-0.04006		0.04501	-0.04105		0.04626	-0.04007
0.05542	-0.04016		0.04509	-0.04102		0.04634	-0.04008
0.0555	-0.04002		0.04517	-0.04113		0.04643	-0.04008
0.05559	-0.04023		0.04526	-0.04111		0.04651	-0.04009
0.05567	-0.04012		0.04534	-0.04096		0.04659	-0.04008
0.05575	-0.04018		0.04542	-0.04113		0.04668	-0.0401
0.05584	-0.04012		0.04551	-0.04109		0.04676	-0.04009
0.05592	-0.04014		0.04559	-0.04107		0.04684	-0.0401
0.056	-0.04016		0.04567	-0.04107		0.04693	-0.0401
0.05609	-0.04021		0.04576	-0.04105		0.04701	-0.0401
0.05617	-0.0402		0.04584	-0.04113		0.0471	-0.0401
0.05625	-0.04018		0.04592	-0.04109		0.04718	-0.04011
0.05634	-0.04023		0.04601	-0.04102		0.04726	-0.0401
0.05642	-0.04018		0.04609	-0.04109		0.04735	-0.04013
0.05651	-0.04018		0.04617	-0.04115		0.04743	-0.04012
0.05659	-0.04002		0.04626	-0.041		0.04751	-0.04012
0.05667	-0.04006		0.04634	-0.04094		0.0476	-0.04011
0.05676	-0.0402		0.04642	-0.04096		0.04768	-0.04011
0.05684	-0.04016		0.04651	-0.04102		0.04776	-0.0401
0.05692	-0.04021		0.04659	-0.041		0.04785	-0.04011
0.05701	-0.04008		0.04667	-0.04084		0.04793	-0.0401
0.05709	-0.04		0.04676	-0.04098		0.04801	-0.04011
0.05717	-0.04002		0.04684	-0.04109		0.0481	-0.04011
0.05726	-0.04016		0.04692	-0.04107		0.04818	-0.04012
0.05734	-0.04008		0.04701	-0.041		0.04826	-0.04011
0.05742	-0.04021		0.04709	-0.04094		0.04835	-0.04012
0.05751	-0.04014		0.04717	-0.04111		0.04843	-0.04012
0.05759	-0.04006		0.04726	-0.04088		0.04851	-0.04013
0.05767	-0.03997		0.04734	-0.04083		0.0486	-0.04013
0.05776	-0.04012		0.04743	-0.04096		0.04868	-0.04014
0.05784	-0.04014		0.04751	-0.04104		0.04876	-0.04013
0.05792	-0.04		0.04759	-0.04086		0.04885	-0.04014
0.05801	-0.04018		0.04768	-0.04096		0.04893	-0.04013
0.05809	-0.0402		0.04776	-0.04104		0.04901	-0.04015
0.05817	-0.04018		0.04784	-0.04102		0.0491	-0.04013
0.05826	-0.04004		0.04793	-0.04084		0.04918	-0.04014
0.05834	-0.04016		0.04801	-0.0409		0.04926	-0.04013
0.05842	-0.04004		0.04809	-0.041		0.04935	-0.04014
0.05851	-0.04		0.04818	-0.04088		0.04943	-0.04014
0.05859	-0.03995		0.04826	-0.04092		0.04951	-0.04016
0.05867	-0.04006		0.04834	-0.04098		0.0496	-0.04015
0.05876	-0.04025		0.04843	-0.04096		0.04968	-0.04017
0.05884	-0.0401		0.04851	-0.04084		0.04976	-0.04017
0.05892	-0.0401		0.04859	-0.04084		0.04985	-0.04018
0.05901	-0.04008		0.04868	-0.04083		0.04993	-0.04018
0.05909	-0.03997		0.04876	-0.04102		0.05002	-0.0402
0.05917	-0.03997		0.04884	-0.04092		0.0501	-0.04019
0.05926	-0.03995		0.04893	-0.04096		0.05018	-0.04021
0.05934	-0.03999		0.04901	-0.04081		0.05027	-0.04021
0.05942	-0.04002		0.04909	-0.04092		0.05035	-0.04022
0.05951	-0.04008		0.04918	-0.04105		0.05043	-0.04022
0.05959	-0.04016		0.04926	-0.0409		0.05052	-0.04023
0.05967	-0.04006		0.04934	-0.04094		0.0506	-0.04023
0.05976	-0.04002		0.04943	-0.04092		0.05068	-0.04023
0.05984	-0.04002		0.04951	-0.04081		0.05077	-0.04022
0.05992	-0.03997		0.04959	-0.04081		0.05085	-0.04023
0.06001	-0.03999		0.04968	-0.04094		0.05093	-0.04023
0.06009	-0.03997		0.04976	-0.04094		0.05102	-0.04023
0.06017	-0.0401		0.04984	-0.04071		0.0511	-0.04023
0.06026	-0.04002		0.04993	-0.04083		0.05118	-0.04024
0.06034	-0.04002		0.05001	-0.04084		0.05127	-0.04024
0.06042	-0.04004		0.05009	-0.04088		0.05135	-0.04024
0.06051	-0.04004		0.05018	-0.0409		0.05143	-0.04024
0.06059	-0.04002		0.05026	-0.041		0.05152	-0.04025
0.06067	-0.03997		0.05034	-0.0409		0.0516	-0.04025
0.06076	-0.0401		0.05043	-0.04084		0.05168	-0.04027
0.06084	-0.03999		0.05051	-0.04063		0.05177	-0.04026
0.06092	-0.03997		0.05059	-0.04079		0.05185	-0.04027
0.06101	-0.04004		0.05068	-0.04083		0.05193	-0.04026
0.06109	-0.04006		0.05076	-0.04073		0.05202	-0.04027
0.06117	-0.04		0.05084	-0.04086		0.0521	-0.04027
0.06126	-0.0401		0.05093	-0.04071		0.05218	-0.04028
0.06134	-0.04006		0.05101	-0.04083		0.05227	-0.04027
0.06142	-0.03999		0.05109	-0.04079		0.05235	-0.04029
0.06151	-0.03989		0.05118	-0.04067		0.05243	-0.04029
0.06159	-0.03999		0.05126	-0.04084		0.05252	-0.04029
0.06167	-0.04002		0.05134	-0.0409		0.0526	-0.0403
0.06176	-0.03989		0.05143	-0.04086		0.05268	-0.04031
0.06184	-0.04006		0.05151	-0.04063		0.05277	-0.0403
0.06192	-0.03997		0.05159	-0.04079		0.05285	-0.04032
0.06201	-0.04		0.05168	-0.04067		0.05294	-0.04032
0.06209	-0.03999		0.05176	-0.04077		0.05302	-0.04033
0.06217	-0.03987		0.05184	-0.04075		0.0531	-0.04032
0.06226	-0.03987		0.05193	-0.04081		0.05319	-0.04034
0.06234	-0.04		0.05201	-0.04067		0.05327	-0.04034
0.06242	-0.03999		0.05209	-0.04075		0.05335	-0.04034
0.06251	-0.03985		0.05218	-0.04065		0.05344	-0.04034
0.06259	-0.03993		0.05226	-0.04073		0.05352	-0.04034
0.06267	-0.03995		0.05234	-0.04079		0.0536	-0.04034
0.06276	-0.03989		0.05243	-0.04071		0.05369	-0.04035
0.06284	-0.03997		0.05251	-0.04058		0.05377	-0.04036
0.06292	-0.03997		0.05259	-0.04077		0.05385	-0.04036
0.06301	-0.03997		0.05268	-0.04073		0.05394	-0.04037
0.06309	-0.03978		0.05276	-0.04071		0.05402	-0.04037
0.06317	-0.03999		0.05284	-0.04062		0.0541	-0.04037
0.06326	-0.03993		0.05293	-0.04088		0.05419	-0.04038
0.06334	-0.03991		0.05301	-0.04069		0.05427	-0.04037
0.06342	-0.03989		0.05309	-0.04073		0.05435	-0.04038
0.06351	-0.03997		0.05318	-0.04073		0.05444	-0.04038
0.06359	-0.03976		0.05326	-0.04077		0.05452	-0.04038
0.06367	-0.03993		0.05334	-0.0405		0.0546	-0.04039
0.06376	-0.03979		0.05343	-0.04063		0.05469	-0.04039
0.06384	-0.03991		0.05351	-0.04069		0.05477	-0.04038
0.06392	-0.03993		0.05359	-0.04079		0.05485	-0.0404
0.06401	-0.03993		0.05368	-0.0406		0.05494	-0.0404
0.06409	-0.03991		0.05376	-0.04063		0.05502	-0.0404
0.06417	-0.03987		0.05384	-0.04075		0.0551	-0.0404
0.06426	-0.03985		0.05393	-0.04065		0.05519	-0.04041
0.06434	-0.03989		0.05401	-0.04069		0.05527	-0.04041
0.06442	-0.03987		0.05409	-0.04063		0.05535	-0.04041
0.06451	-0.03983		0.05418	-0.04063		0.05544	-0.0404
0.06459	-0.03997		0.05426	-0.0406		0.05552	-0.04041
0.06467	-0.03981		0.05434	-0.04073		0.0556	-0.04041
0.06476	-0.03987		0.05443	-0.04075		0.05569	-0.04041
0.06484	-0.03987		0.05451	-0.04056		0.05577	-0.04041
0.06492	-0.03985		0.05459	-0.0406		0.05586	-0.04042
0.06501	-0.03983		0.05468	-0.04067		0.05594	-0.04043
0.06509	-0.03981		0.05476	-0.04062		0.05602	-0.04043
0.06517	-0.03979		0.05484	-0.04081		0.05611	-0.04043
0.06526	-0.03993		0.05493	-0.04058		0.05619	-0.04043
0.06534	-0.03989		0.05501	-0.04073		0.05627	-0.04043
0.06542	-0.03995		0.05509	-0.0406		0.05636	-0.04044
0.06551	-0.03989		0.05518	-0.0406		0.05644	-0.04043
0.06559	-0.03981		0.05526	-0.04054		0.05652	-0.04042
0.06567	-0.03987		0.05534	-0.04063		0.05661	-0.04042
0.06576	-0.03981		0.05543	-0.04067		0.05669	-0.04042
0.06584	-0.03991		0.05551	-0.04048		0.05677	-0.04042
0.06592	-0.03995		0.05559	-0.04052		0.05686	-0.04043
0.06601	-0.03983		0.05568	-0.04048		0.05694	-0.04042
0.06609	-0.03983		0.05576	-0.04062		0.05702	-0.04042
0.06617	-0.03978		0.05584	-0.04052		0.05711	-0.04041
0.06626	-0.03989		0.05593	-0.04065		0.05719	-0.04041
0.06634	-0.03995		0.05601	-0.04062		0.05727	-0.04042
0.06642	-0.03985		0.05609	-0.04058		0.05736	-0.04041
0.06651	-0.03989		0.05618	-0.04058		0.05744	-0.04042
0.06659	-0.03981		0.05626	-0.04067		0.05752	-0.04041
0.06667	-0.03993		0.05634	-0.0405		0.05761	-0.04042
0.06676	-0.03978		0.05643	-0.04062		0.05769	-0.04042
0.06684	-0.03978		0.05651	-0.04054		0.05777	-0.04043
0.06692	-0.03974		0.05659	-0.0405		0.05786	-0.04043
0.06701	-0.03983		0.05668	-0.04058		0.05794	-0.04043
0.06709	-0.03997		0.05676	-0.04065		0.05802	-0.04043
0.06717	-0.03987		0.05684	-0.04052		0.05811	-0.04043
0.06726	-0.03972		0.05693	-0.04063		0.05819	-0.04043
0.06734	-0.03979		0.05701	-0.04058		0.05827	-0.04043
0.06742	-0.03979		0.05709	-0.04041		0.05836	-0.04043
0.06751	-0.03997		0.05718	-0.04058		0.05844	-0.04043
0.06759	-0.0397		0.05726	-0.04042		0.05852	-0.04043
0.06767	-0.0397		0.05734	-0.0406		0.05861	-0.04043
0.06776	-0.03976		0.05743	-0.04044		0.05869	-0.04042
0.06784	-0.03968		0.05751	-0.04052		0.05878	-0.04042
0.06792	-0.03991		0.05759	-0.04067		0.05886	-0.04042
0.06801	-0.03981		0.05768	-0.0405		0.05894	-0.04043
0.06809	-0.03974		0.05776	-0.04056		0.05903	-0.04043
0.06817	-0.03979		0.05784	-0.04031		0.05911	-0.04043
0.06826	-0.03981		0.05793	-0.04063		0.05919	-0.04043
0.06834	-0.03981		0.05801	-0.04058		0.05928	-0.04043
0.06842	-0.03976		0.05809	-0.0405		0.05936	-0.04043
0.06851	-0.03979		0.05818	-0.04035		0.05944	-0.04043
0.06859	-0.03983		0.05826	-0.04039		0.05953	-0.04043
0.06867	-0.03983		0.05834	-0.04046		0.05961	-0.04044
0.06876	-0.03974		0.05843	-0.04046		0.05969	-0.04044
0.06884	-0.03989		0.05851	-0.04033		0.05978	-0.04044
0.06892	-0.03974		0.05859	-0.04041		0.05986	-0.04045
0.06901	-0.03978		0.05868	-0.0405		0.05994	-0.04045
0.06909	-0.03974		0.05876	-0.0406		0.06003	-0.04044
0.06917	-0.0397		0.05884	-0.04048		0.06011	-0.04043
0.06926	-0.03983		0.05893	-0.04033		0.06019	-0.04043
0.06934	-0.03983		0.05901	-0.04039		0.06028	-0.04044
0.06942	-0.03974		0.05909	-0.04048		0.06036	-0.04044
0.06951	-0.03972		0.05918	-0.04044		0.06044	-0.04044
0.06959	-0.03976		0.05926	-0.04037		0.06053	-0.04044
0.06967	-0.03974		0.05934	-0.0405		0.06061	-0.04044
0.06976	-0.03989		0.05943	-0.04041		0.06069	-0.04044
0.06984	-0.03972		0.05951	-0.04041		0.06078	-0.04045
0.06992	-0.03957		0.05959	-0.04039		0.06086	-0.04044
0.07001	-0.0397		0.05968	-0.04042		0.06094	-0.04044
0.07009	-0.03976		0.05976	-0.04044		0.06103	-0.04044
0.07017	-0.03964		0.05984	-0.04044		0.06111	-0.04044
0.07026	-0.03983		0.05993	-0.04039		0.06119	-0.04043
0.07034	-0.0397		0.06001	-0.04035		0.06128	-0.04043
0.07042	-0.03974		0.06009	-0.04031		0.06136	-0.04043
0.07051	-0.03974		0.06018	-0.04042		0.06144	-0.04044
0.07059	-0.03976		0.06026	-0.04046		0.06153	-0.04043
0.07067	-0.03968		0.06034	-0.04042		0.06161	-0.04044
0.07076	-0.03964		0.06043	-0.04056		0.0617	-0.04044
0.07084	-0.03966		0.06051	-0.04035		0.06178	-0.04044
0.07092	-0.03966		0.06059	-0.04035		0.06186	-0.04043
0.07101	-0.0397		0.06068	-0.04035		0.06195	-0.04043
0.07109	-0.03974		0.06076	-0.04044		0.06203	-0.04043
0.07117	-0.03981		0.06084	-0.04031		0.06211	-0.04042
0.07126	-0.03974		0.06093	-0.04037		0.0622	-0.04042
0.07134	-0.03978		0.06101	-0.04035		0.06228	-0.04043
0.07142	-0.03976		0.06109	-0.04031		0.06236	-0.04043
0.07151	-0.03953		0.06118	-0.04041		0.06245	-0.04044
0.07159	-0.03978		0.06126	-0.04046		0.06253	-0.04043
0.07167	-0.03964		0.06134	-0.04023		0.06261	-0.04043
0.07176	-0.03964		0.06143	-0.04031		0.0627	-0.04042
0.07184	-0.03966		0.06151	-0.04035		0.06278	-0.04043
0.07192	-0.0397		0.06159	-0.04031		0.06286	-0.04041
0.07201	-0.03966		0.06168	-0.04039		0.06295	-0.04043
0.07209	-0.03968		0.06176	-0.04021		0.06303	-0.04043
0.07217	-0.03968		0.06184	-0.04027		0.06311	-0.04043
0.07226	-0.03964		0.06193	-0.04029		0.0632	-0.04042
0.07234	-0.03978		0.06201	-0.04031		0.06328	-0.04042
0.07242	-0.03978		0.06209	-0.04037		0.06336	-0.04043
0.07251	-0.03964		0.06218	-0.04027		0.06345	-0.04043
0.07259	-0.03964		0.06226	-0.04023		0.06353	-0.04043
0.07267	-0.03966		0.06234	-0.04023		0.06361	-0.04044
0.07276	-0.03962		0.06243	-0.04041		0.0637	-0.04043
0.07284	-0.03972		0.06251	-0.04014		0.06378	-0.04044
0.07292	-0.03962		0.06259	-0.04027		0.06386	-0.04044
0.07301	-0.03964		0.06268	-0.04041		0.06395	-0.04045
0.07309	-0.03974		0.06276	-0.04033		0.06403	-0.04043
0.07317	-0.03955		0.06284	-0.04039		0.06411	-0.04045
0.07326	-0.0397		0.06293	-0.04016		0.0642	-0.04043
0.07334	-0.03979		0.06301	-0.04027		0.06428	-0.04044
0.07342	-0.03964		0.06309	-0.04023		0.06436	-0.04043
0.07351	-0.0396		0.06318	-0.04031		0.06445	-0.04044
0.07359	-0.03958		0.06326	-0.04037		0.06453	-0.04044
0.07367	-0.03964		0.06334	-0.04033		0.06462	-0.04046
0.07376	-0.03953		0.06343	-0.04018		0.0647	-0.04045
0.07384	-0.03958		0.06351	-0.04014		0.06478	-0.04046
0.07392	-0.03958		0.06359	-0.04035		0.06487	-0.04046
0.07401	-0.0397		0.06368	-0.04012		0.06495	-0.04047
0.07409	-0.03957		0.06376	-0.04033		0.06503	-0.04047
0.07417	-0.03974		0.06384	-0.04027		0.06512	-0.04047
0.07426	-0.03976		0.06393	-0.04025		0.0652	-0.04047
0.07434	-0.03957		0.06401	-0.0402		0.06528	-0.04047
0.07442	-0.03968		0.06409	-0.04016		0.06537	-0.04045
0.07451	-0.0397		0.06418	-0.04029		0.06545	-0.04047
0.07459	-0.03968		0.06426	-0.04029		0.06553	-0.04046
0.07467	-0.03966		0.06434	-0.04031		0.06562	-0.04047
0.07476	-0.03968		0.06443	-0.04023		0.0657	-0.04046
0.07484	-0.0396		0.06451	-0.04023		0.06578	-0.04047
0.07492	-0.03968		0.06459	-0.04016		0.06587	-0.04045
0.07501	-0.03962		0.06468	-0.04016		0.06595	-0.04047
0.07509	-0.03955		0.06476	-0.04027		0.06603	-0.04046
0.07517	-0.0396		0.06484	-0.03997		0.06612	-0.04048
0.07526	-0.0397		0.06493	-0.04004		0.0662	-0.04047
0.07534	-0.03962		0.06501	-0.04033		0.06628	-0.04048
0.07542	-0.03966		0.06509	-0.0401		0.06637	-0.04046
0.07551	-0.03955		0.06518	-0.04029		0.06645	-0.04047
0.07559	-0.0397		0.06526	-0.04008		0.06653	-0.04046
0.07567	-0.03964		0.06534	-0.0402		0.06662	-0.04048
0.07576	-0.03968		0.06543	-0.04029		0.0667	-0.04048
0.07584	-0.03947		0.06551	-0.04023		0.06678	-0.04047
0.07592	-0.03968		0.06559	-0.04027		0.06687	-0.04046
0.07601	-0.03966		0.06568	-0.04027		0.06695	-0.04046
0.07609	-0.03955		0.06576	-0.0402		0.06703	-0.04045
0.07617	-0.03962		0.06584	-0.0402		0.06712	-0.04045
0.07626	-0.03964		0.06593	-0.0402		0.0672	-0.04044
0.07634	-0.03951		0.06601	-0.04016		0.06728	-0.04044
0.07642	-0.03953		0.06609	-0.04012		0.06737	-0.04043
0.07651	-0.03957		0.06618	-0.04021		0.06745	-0.04044
0.07659	-0.03947		0.06626	-0.04035		0.06754	-0.04043
0.07667	-0.03957		0.06634	-0.04012		0.06762	-0.04044
0.07676	-0.03947		0.06643	-0.04004		0.0677	-0.04044
0.07684	-0.0397		0.06651	-0.04		0.06779	-0.04044
0.07693	-0.03968		0.06659	-0.04012		0.06787	-0.04043
0.07701	-0.03957		0.06668	-0.04012		0.06795	-0.04044
0.07709	-0.03945		0.06676	-0.04006		0.06804	-0.04043
0.07718	-0.03951		0.06684	-0.04023		0.06812	-0.04044
0.07726	-0.03951		0.06693	-0.03999		0.0682	-0.04042
0.07734	-0.03957		0.06701	-0.04008		0.06829	-0.04045
0.07743	-0.03955		0.06709	-0.0401		0.06837	-0.04043
0.07751	-0.03964		0.06718	-0.04023		0.06845	-0.04044
0.07759	-0.03966		0.06726	-0.04018		0.06854	-0.04044
0.07768	-0.03955		0.06734	-0.04008		0.06862	-0.04045
0.07776	-0.03949		0.06743	-0.04016		0.0687	-0.04043
0.07784	-0.0396		0.06751	-0.04018		0.06879	-0.04044
0.07793	-0.03955		0.06759	-0.04014		0.06887	-0.04043
0.07801	-0.03958		0.06768	-0.04008		0.06895	-0.04045
0.07809	-0.03955		0.06776	-0.04		0.06904	-0.04042
0.07818	-0.03957		0.06784	-0.04014		0.06912	-0.04043
0.07826	-0.03958		0.06793	-0.04016		0.0692	-0.04041
0.07834	-0.03957		0.06801	-0.04008		0.06929	-0.04042
0.07843	-0.03958		0.06809	-0.04		0.06937	-0.04041
0.07851	-0.03955		0.06818	-0.04008		0.06945	-0.04041
0.07859	-0.0396		0.06826	-0.04002		0.06954	-0.04041
0.07868	-0.03947		0.06834	-0.04002		0.06962	-0.0404
0.07876	-0.03953		0.06843	-0.04004		0.0697	-0.04039
0.07884	-0.03947		0.06851	-0.04021		0.06979	-0.04039
0.07893	-0.03964		0.06859	-0.0401		0.06987	-0.04039
0.07901	-0.03945		0.06868	-0.04021		0.06995	-0.04039
0.07909	-0.03941		0.06876	-0.04018		0.07004	-0.04038
0.07918	-0.03955		0.06884	-0.0401		0.07012	-0.0404
0.07926	-0.03941		0.06893	-0.04014		0.0702	-0.04037
0.07934	-0.03957		0.06901	-0.03997		0.07029	-0.04038
0.07943	-0.03945		0.06909	-0.03987		0.07037	-0.04036
0.07951	-0.03958		0.06918	-0.03997		0.07046	-0.04037
0.07959	-0.03939		0.06926	-0.03999		0.07054	-0.04036
0.07968	-0.03958		0.06934	-0.03999		0.07062	-0.04037
0.07976	-0.03962		0.06943	-0.04004		0.07071	-0.04037
0.07984	-0.03962		0.06951	-0.03997		0.07079	-0.04038
0.07993	-0.03949		0.06959	-0.03999		0.07087	-0.04036
0.08001	-0.03947		0.06968	-0.03999		0.07096	-0.04037
0.08009	-0.03949		0.06976	-0.04002		0.07104	-0.04036
0.08018	-0.03947		0.06984	-0.03997		0.07112	-0.04037
0.08026	-0.03945		0.06993	-0.04006		0.07121	-0.04036
0.08034	-0.03951		0.07001	-0.03999		0.07129	-0.04036
0.08043	-0.03945		0.07009	-0.03993		0.07137	-0.04035
0.08051	-0.03964		0.07018	-0.03987		0.07146	-0.04036
0.08059	-0.03958		0.07026	-0.03997		0.07154	-0.04035
0.08068	-0.03962		0.07034	-0.04004		0.07162	-0.04036
0.08076	-0.03949		0.07043	-0.04		0.07171	-0.04036
0.08084	-0.03955		0.07051	-0.03997		0.07179	-0.04037
0.08093	-0.03949		0.07059	-0.03979		0.07187	-0.04036
0.08101	-0.03939		0.07068	-0.04		0.07196	-0.04037
0.08109	-0.03953		0.07076	-0.03997		0.07204	-0.04036
0.08118	-0.03945		0.07084	-0.03995		0.07212	-0.04037
0.08126	-0.03949		0.07093	-0.03991		0.07221	-0.04035
0.08134	-0.0396		0.07101	-0.03997		0.07229	-0.04036
0.08143	-0.03937		0.07109	-0.03993		0.07237	-0.04035
0.08151	-0.03945		0.07118	-0.03999		0.07246	-0.04036
0.08159	-0.03953		0.07126	-0.04004		0.07254	-0.04035
0.08168	-0.03949		0.07134	-0.03999		0.07262	-0.04036
0.08176	-0.03939		0.07143	-0.04002		0.07271	-0.04036
0.08184	-0.03939		0.07151	-0.03985		0.07279	-0.04036
0.08193	-0.03941		0.07159	-0.04004		0.07287	-0.04036
0.08201	-0.03941		0.07168	-0.03985		0.07296	-0.04036
0.08209	-0.03953		0.07176	-0.03989		0.07304	-0.04035
0.08218	-0.03962		0.07184	-0.03993		0.07312	-0.04036
0.08226	-0.03945		0.07193	-0.03991		0.07321	-0.04035
0.08234	-0.03939		0.07201	-0.03987		0.07329	-0.04036
0.08243	-0.03945		0.07209	-0.03985		0.07338	-0.04034
0.08251	-0.03951		0.07218	-0.03989		0.07346	-0.04035
0.08259	-0.03951		0.07226	-0.03995		0.07354	-0.04035
0.08268	-0.03941		0.07234	-0.03991		0.07363	-0.04035
0.08276	-0.03947		0.07243	-0.03993		0.07371	-0.04034
0.08284	-0.03951		0.07251	-0.03993		0.07379	-0.04035
0.08293	-0.03943		0.07259	-0.03979		0.07388	-0.04034
0.08301	-0.03943		0.07268	-0.03985		0.07396	-0.04035
0.08309	-0.03937		0.07276	-0.03995		0.07404	-0.04034
0.08318	-0.03941		0.07284	-0.03993		0.07413	-0.04035
0.08326	-0.03945		0.07293	-0.03993		0.07421	-0.04034
0.08334	-0.03949		0.07301	-0.03991		0.07429	-0.04035
0.08343	-0.03928		0.07309	-0.03999		0.07438	-0.04034
0.08351	-0.03947		0.07318	-0.03991		0.07446	-0.04035
0.08359	-0.03945		0.07326	-0.04004		0.07454	-0.04035
0.08368	-0.03941		0.07334	-0.03995		0.07463	-0.04034
0.08376	-0.03943		0.07343	-0.03978		0.07471	-0.04034
0.08384	-0.03953		0.07351	-0.04004		0.07479	-0.04034
0.08393	-0.03947		0.07359	-0.03989		0.07488	-0.04034
0.08401	-0.03939		0.07368	-0.03985		0.07496	-0.04034
0.08409	-0.03941		0.07376	-0.03989		0.07504	-0.04033
0.08418	-0.03936		0.07384	-0.03987		0.07513	-0.04034
0.08426	-0.03928		0.07393	-0.03987		0.07521	-0.04032
0.08434	-0.03953		0.07401	-0.03987		0.07529	-0.04032
0.08443	-0.03947		0.07409	-0.03972		0.07538	-0.04032
0.08451	-0.03953		0.07418	-0.03979		0.07546	-0.04033
0.08459	-0.03945		0.07426	-0.03991		0.07554	-0.04031
0.08468	-0.03949		0.07434	-0.03985		0.07563	-0.04032
0.08476	-0.03934		0.07443	-0.03983		0.07571	-0.04031
0.08484	-0.03953		0.07451	-0.03972		0.07579	-0.04031
0.08493	-0.0393		0.07459	-0.03985		0.07588	-0.04031
0.08501	-0.03939		0.07468	-0.03985		0.07596	-0.04032
0.08509	-0.03947		0.07476	-0.03989		0.07604	-0.0403
0.08518	-0.03949		0.07484	-0.03979		0.07613	-0.04031
0.08526	-0.03943		0.07493	-0.03989		0.07621	-0.0403
0.08534	-0.0393		0.07501	-0.03981		0.0763	-0.04031
0.08543	-0.03941		0.07509	-0.03989		0.07638	-0.0403
0.08551	-0.03945		0.07518	-0.03983		0.07646	-0.04032
0.08559	-0.03943		0.07526	-0.03983		0.07655	-0.04031
0.08568	-0.03934		0.07534	-0.03976		0.07663	-0.04031
0.08576	-0.03943		0.07543	-0.0397		0.07671	-0.04031
0.08584	-0.03936		0.07551	-0.03983		0.0768	-0.04031
0.08593	-0.03939		0.07559	-0.03966		0.07688	-0.04032
0.08601	-0.03945		0.07568	-0.03979		0.07696	-0.04031
0.08609	-0.03943		0.07576	-0.03985		0.07705	-0.04031
0.08618	-0.03953		0.07584	-0.03987		0.07713	-0.04031
0.08626	-0.03937		0.07593	-0.03983		0.07721	-0.04032
0.08634	-0.03932		0.07601	-0.03983		0.0773	-0.04033
0.08643	-0.03934		0.07609	-0.03978		0.07738	-0.04032
0.08651	-0.03932		0.07618	-0.03979		0.07746	-0.04033
0.08659	-0.03953		0.07626	-0.03972		0.07755	-0.04032
0.08668	-0.03937		0.07634	-0.03978		0.07763	-0.04033
0.08676	-0.03943		0.07643	-0.03981		0.07771	-0.04032
0.08684	-0.03934		0.07651	-0.03968		0.0778	-0.04033
0.08693	-0.03926		0.07659	-0.03976		0.07788	-0.04033
0.08701	-0.03957		0.07668	-0.03981		0.07796	-0.04033
0.08709	-0.03934		0.07676	-0.03974		0.07805	-0.04033
0.08718	-0.03943		0.07684	-0.0397		0.07813	-0.04033
0.08726	-0.03949		0.07693	-0.03981		0.07821	-0.04033
0.08734	-0.03934		0.07701	-0.0397		0.0783	-0.04033
0.08743	-0.03941		0.07709	-0.03978		0.07838	-0.04032
0.08751	-0.03934		0.07718	-0.03968		0.07846	-0.04033
0.08759	-0.03941		0.07726	-0.03972		0.07855	-0.04033
0.08768	-0.03924		0.07735	-0.03978		0.07863	-0.04034
0.08776	-0.03932		0.07743	-0.03966		0.07871	-0.04033
0.08784	-0.03945		0.07751	-0.03972		0.0788	-0.04033
0.08793	-0.03932		0.0776	-0.03962		0.07888	-0.04032
0.08801	-0.03924		0.07768	-0.03958		0.07897	-0.04034
0.08809	-0.0392		0.07776	-0.03972		0.07905	-0.04033
0.08818	-0.03945		0.07785	-0.03968		0.07913	-0.04034
0.08826	-0.03945		0.07793	-0.03981		0.07922	-0.04033
0.08834	-0.03939		0.07801	-0.03974		0.0793	-0.04034
0.08843	-0.03939		0.0781	-0.03974		0.07938	-0.04033
0.08851	-0.03924		0.07818	-0.03964		0.07947	-0.04033
0.08859	-0.03932		0.07826	-0.0397		0.07955	-0.04032
0.08868	-0.03937		0.07835	-0.03964		0.07963	-0.04033
0.08876	-0.03932		0.07843	-0.03966		0.07972	-0.04033
0.08884	-0.03936		0.07851	-0.03981		0.0798	-0.04033
0.08893	-0.03936		0.0786	-0.03978		0.07988	-0.04032
0.08901	-0.0393		0.07868	-0.03976		0.07997	-0.04032
0.08909	-0.03943		0.07876	-0.03968		0.08005	-0.04031
0.08918	-0.03922		0.07885	-0.03962		0.08013	-0.04032
0.08926	-0.03932		0.07893	-0.03968		0.08022	-0.04032
0.08934	-0.03936		0.07901	-0.0397		0.0803	-0.04033
0.08943	-0.0393		0.0791	-0.03978		0.08038	-0.04032
0.08951	-0.03934		0.07918	-0.0397		0.08047	-0.04033
0.08959	-0.03922		0.07926	-0.03962		0.08055	-0.04033
0.08968	-0.03941		0.07935	-0.03966		0.08063	-0.04033
0.08976	-0.03924		0.07943	-0.03962		0.08072	-0.04032
0.08984	-0.03932		0.07951	-0.03962		0.0808	-0.04033
0.08993	-0.03943		0.0796	-0.03966		0.08088	-0.04032
0.09001	-0.03934		0.07968	-0.0397		0.08097	-0.04033
0.09009	-0.03928		0.07976	-0.03968		0.08105	-0.04032
0.09018	-0.03932		0.07985	-0.03966		0.08113	-0.04032
0.09026	-0.03932		0.07993	-0.03968		0.08122	-0.04031
0.09034	-0.03941		0.08001	-0.03972		0.0813	-0.04031
0.09043	-0.03928		0.0801	-0.03966		0.08138	-0.04031
0.09051	-0.0393		0.08018	-0.03955		0.08147	-0.04031
0.09059	-0.03932		0.08026	-0.03968		0.08155	-0.0403
0.09068	-0.03918		0.08035	-0.03958		0.08163	-0.04031
0.09076	-0.03926		0.08043	-0.03966		0.08172	-0.0403
0.09084	-0.03932		0.08051	-0.03972		0.0818	-0.0403
0.09093	-0.03936		0.0806	-0.03955		0.08189	-0.04029
0.09101	-0.03928		0.08068	-0.03968		0.08197	-0.0403
0.09109	-0.03926		0.08076	-0.0397		0.08205	-0.0403
0.09118	-0.03936		0.08085	-0.03972		0.08214	-0.0403
0.09126	-0.03932		0.08093	-0.03964		0.08222	-0.0403
0.09134	-0.03911		0.08101	-0.03955		0.0823	-0.04029
0.09143	-0.03916		0.0811	-0.03953		0.08239	-0.04029
0.09151	-0.03937		0.08118	-0.03966		0.08247	-0.04029
0.09159	-0.03934		0.08126	-0.03978		0.08255	-0.0403
0.09168	-0.03922		0.08135	-0.0396		0.08264	-0.0403
0.09176	-0.03913		0.08143	-0.03966		0.08272	-0.0403
0.09184	-0.03922		0.08151	-0.03953		0.0828	-0.04031
0.09193	-0.03916		0.0816	-0.03962		0.08289	-0.0403
0.09201	-0.03934		0.08168	-0.03964		0.08297	-0.04031
0.09209	-0.03941		0.08176	-0.03955		0.08305	-0.04031
0.09218	-0.0393		0.08185	-0.03964		0.08314	-0.04031
0.09226	-0.03922		0.08193	-0.0396		0.08322	-0.0403
0.09234	-0.03909		0.08201	-0.03955		0.0833	-0.0403
0.09243	-0.03926		0.0821	-0.03958		0.08339	-0.0403
0.09251	-0.03924		0.08218	-0.03955		0.08347	-0.0403
0.09259	-0.0392		0.08226	-0.03953		0.08355	-0.0403
0.09268	-0.03924		0.08235	-0.03939		0.08364	-0.0403
0.09276	-0.03918		0.08243	-0.03953		0.08372	-0.04031
0.09284	-0.0392		0.08251	-0.03947		0.0838	-0.04031
0.09293	-0.03928		0.0826	-0.03964		0.08389	-0.04031
0.09301	-0.0392		0.08268	-0.03958		0.08397	-0.0403
0.09309	-0.03926		0.08276	-0.03962		0.08405	-0.04031
0.09318	-0.03918		0.08285	-0.03964		0.08414	-0.04031
0.09326	-0.0392		0.08293	-0.03964		0.08422	-0.04031
0.09334	-0.03913		0.08301	-0.03962		0.0843	-0.04031
0.09343	-0.0393		0.0831	-0.03949		0.08439	-0.0403
0.09351	-0.03926		0.08318	-0.03962		0.08447	-0.04031
0.09359	-0.03918		0.08326	-0.03951		0.08455	-0.04031
0.09368	-0.0393		0.08335	-0.03958		0.08464	-0.04031
0.09376	-0.03918		0.08343	-0.03953		0.08472	-0.04032
0.09384	-0.03909		0.08351	-0.03958		0.08481	-0.04032
0.09393	-0.0392		0.0836	-0.03949		0.08489	-0.04033
0.09401	-0.03924		0.08368	-0.03966		0.08497	-0.04033
0.09409	-0.03928		0.08376	-0.03957		0.08506	-0.04033
0.09418	-0.03913		0.08385	-0.03955		0.08514	-0.04033
0.09426	-0.0392		0.08393	-0.03949		0.08522	-0.04032
0.09434	-0.03924		0.08401	-0.03957		0.08531	-0.04032
0.09443	-0.03922		0.0841	-0.03953		0.08539	-0.04032
0.09451	-0.03918		0.08418	-0.03941		0.08547	-0.04031
0.09459	-0.0392		0.08426	-0.03951		0.08556	-0.04031
0.09468	-0.0393		0.08435	-0.03939		0.08564	-0.04031
0.09476	-0.03916		0.08443	-0.03955		0.08572	-0.04031
0.09484	-0.03918		0.08451	-0.03943		0.08581	-0.04031
0.09493	-0.03915		0.0846	-0.03943		0.08589	-0.04031
0.09501	-0.03928		0.08468	-0.03951		0.08597	-0.04031
0.09509	-0.03926		0.08476	-0.03953		0.08606	-0.04031
0.09518	-0.0393		0.08485	-0.03966		0.08614	-0.04031
0.09526	-0.03911		0.08493	-0.03962		0.08622	-0.04032
0.09535	-0.03911		0.08501	-0.03949		0.08631	-0.04031
0.09543	-0.03918		0.0851	-0.03937		0.08639	-0.04031
0.09551	-0.0392		0.08518	-0.03932		0.08647	-0.04031
0.0956	-0.03915		0.08526	-0.03949		0.08656	-0.04032
0.09568	-0.03913		0.08535	-0.03945		0.08664	-0.04031
0.09576	-0.03918		0.08543	-0.03937		0.08672	-0.04031
0.09585	-0.03928		0.08551	-0.03945		0.08681	-0.04031
0.09593	-0.0392		0.0856	-0.03949		0.08689	-0.04031
0.09601	-0.0393		0.08568	-0.03945		0.08697	-0.0403
0.0961	-0.03922		0.08576	-0.03941		0.08706	-0.04031
0.09618	-0.03928		0.08585	-0.03941		0.08714	-0.04031
0.09626	-0.03909		0.08593	-0.03943		0.08722	-0.04031
0.09635	-0.03916		0.08601	-0.03939		0.08731	-0.04031
0.09643	-0.03918		0.0861	-0.03943		0.08739	-0.04032
0.09651	-0.03915		0.08618	-0.03934		0.08747	-0.04032
0.0966	-0.03924		0.08626	-0.0396		0.08756	-0.04031
0.09668	-0.03916		0.08635	-0.03939		0.08764	-0.04031
0.09676	-0.03913		0.08643	-0.03937		0.08773	-0.04032
0.09685	-0.03922		0.08651	-0.03947		0.08781	-0.0403
0.09693	-0.03922		0.0866	-0.03947		0.08789	-0.04032
0.09701	-0.03932		0.08668	-0.03949		0.08798	-0.04031
0.0971	-0.03916		0.08676	-0.03939		0.08806	-0.04031
0.09718	-0.03913		0.08685	-0.03943		0.08814	-0.0403
0.09726	-0.03909		0.08693	-0.03934		0.08823	-0.0403
0.09735	-0.03924		0.08701	-0.03932		0.08831	-0.0403
0.09743	-0.03922		0.0871	-0.03936		0.08839	-0.04029
0.09751	-0.03918		0.08718	-0.03941		0.08848	-0.04029
0.0976	-0.03916		0.08726	-0.03928		0.08856	-0.04029
0.09768	-0.03909		0.08735	-0.03941		0.08864	-0.0403
0.09776	-0.03926		0.08743	-0.03941		0.08873	-0.0403
0.09785	-0.03907		0.08751	-0.03939		0.08881	-0.04029
0.09793	-0.03913		0.0876	-0.03932		0.08889	-0.04029
0.09801	-0.03909		0.08768	-0.03932		0.08898	-0.04028
0.0981	-0.03922		0.08776	-0.03943		0.08906	-0.04029
0.09818	-0.03928		0.08785	-0.03947		0.08914	-0.04028
0.09826	-0.03911		0.08793	-0.03951		0.08923	-0.04029
0.09835	-0.03911		0.08801	-0.03932		0.08931	-0.04027
0.09843	-0.03911		0.0881	-0.03936		0.08939	-0.04028
0.09851	-0.03922		0.08818	-0.03936		0.08948	-0.04027
0.0986	-0.03913		0.08826	-0.03941		0.08956	-0.04027
0.09868	-0.03909		0.08835	-0.03939		0.08964	-0.04027
0.09876	-0.03907		0.08843	-0.03941		0.08973	-0.04027
0.09885	-0.03907		0.08851	-0.03936		0.08981	-0.04026
0.09893	-0.03907		0.0886	-0.03937		0.08989	-0.04027
0.09901	-0.0392		0.08868	-0.03936		0.08998	-0.04026
0.0991	-0.03916		0.08876	-0.0393		0.09006	-0.04026
0.09918	-0.0392		0.08885	-0.03937		0.09014	-0.04027
0.09926	-0.03911		0.08893	-0.03932		0.09023	-0.04026
0.09935	-0.03909		0.08901	-0.03945		0.09031	-0.04026
0.09943	-0.03916		0.0891	-0.03926		0.09039	-0.04026
0.09951	-0.03913		0.08918	-0.0393		0.09048	-0.04025
0.0996	-0.03913		0.08926	-0.0393		0.09056	-0.04026
0.09968	-0.03901		0.08935	-0.03926		0.09065	-0.04025
0.09976	-0.03916		0.08943	-0.03941		0.09073	-0.04025
0.09985	-0.03901		0.08951	-0.0393		0.09081	-0.04025
0.09993	-0.03913		0.0896	-0.03943		0.0909	-0.04025
0.10001	-0.03913		0.08968	-0.03922		0.09098	-0.04024
0.1001	-0.03899		0.08976	-0.03945		0.09106	-0.04025
0.10018	-0.03913		0.08985	-0.03934		0.09115	-0.04023
0.10026	-0.03907		0.08993	-0.03939		0.09123	-0.04026
0.10035	-0.03907		0.09001	-0.03939		0.09131	-0.04024
0.10043	-0.03907		0.0901	-0.03928		0.0914	-0.04025
0.10051	-0.03907		0.09018	-0.03936		0.09148	-0.04025
0.1006	-0.03911		0.09026	-0.03937		0.09156	-0.04025
0.10068	-0.03905		0.09035	-0.0393		0.09165	-0.04024
0.10076	-0.03897		0.09043	-0.03924		0.09173	-0.04025
0.10085	-0.0392		0.09051	-0.03934		0.09181	-0.04024
0.10093	-0.03911		0.0906	-0.03918		0.0919	-0.04025
0.10101	-0.03913		0.09068	-0.03924		0.09198	-0.04024
0.1011	-0.03911		0.09076	-0.0393		0.09206	-0.04024
0.10118	-0.03901		0.09085	-0.03932		0.09215	-0.04024
0.10126	-0.03903		0.09093	-0.0392		0.09223	-0.04024
0.10135	-0.03899		0.09101	-0.03932		0.09231	-0.04024
0.10143	-0.03916		0.0911	-0.03926		0.0924	-0.04024
0.10151	-0.03907		0.09118	-0.03928		0.09248	-0.04023
0.1016	-0.03922		0.09126	-0.03932		0.09256	-0.04024
0.10168	-0.03907		0.09135	-0.03932		0.09265	-0.04023
0.10176	-0.03905		0.09143	-0.0393		0.09273	-0.04024
0.10185	-0.03913		0.09151	-0.03939		0.09281	-0.04024
0.10193	-0.03899		0.0916	-0.03926		0.0929	-0.04023
0.10201	-0.03915		0.09168	-0.03934		0.09298	-0.04023
0.1021	-0.03901		0.09176	-0.03936		0.09306	-0.04023
0.10218	-0.03916		0.09185	-0.03936		0.09315	-0.04023
0.10226	-0.03909		0.09193	-0.03926		0.09323	-0.04024
0.10235	-0.03913		0.09201	-0.03922		0.09331	-0.04023
0.10243	-0.03915		0.0921	-0.03932		0.0934	-0.04023
0.10251	-0.03905		0.09218	-0.03932		0.09348	-0.04024
0.1026	-0.03899		0.09226	-0.03941		0.09357	-0.04024
0.10268	-0.03913		0.09235	-0.0393		0.09365	-0.04024
0.10276	-0.03909		0.09243	-0.0392		0.09373	-0.04025
0.10285	-0.03899		0.09251	-0.0392		0.09382	-0.04024
0.10293	-0.03913		0.0926	-0.03911		0.0939	-0.04025
0.10301	-0.03911		0.09268	-0.03928		0.09398	-0.04024
0.1031	-0.03913		0.09276	-0.0393		0.09407	-0.04025
0.10318	-0.03897		0.09285	-0.03916		0.09415	-0.04024
0.10326	-0.03911		0.09293	-0.03928		0.09423	-0.04024
0.10335	-0.03901		0.09301	-0.0392		0.09432	-0.04024
0.10343	-0.03911		0.0931	-0.03918		0.0944	-0.04023
0.10351	-0.03916		0.09318	-0.0392		0.09448	-0.04023
0.1036	-0.03907		0.09326	-0.03922		0.09457	-0.04024
0.10368	-0.03909		0.09335	-0.0392		0.09465	-0.04024
0.10376	-0.03911		0.09343	-0.03922		0.09473	-0.04024
0.10385	-0.03897		0.09351	-0.03924		0.09482	-0.04023
0.10393	-0.03895		0.0936	-0.03928		0.0949	-0.04024
0.10401	-0.03909		0.09368	-0.03926		0.09498	-0.04023
0.1041	-0.03909		0.09376	-0.03915		0.09507	-0.04024
0.10418	-0.03903		0.09385	-0.03926		0.09515	-0.04024
0.10426	-0.03905		0.09393	-0.0392		0.09523	-0.04025
0.10435	-0.03909		0.09401	-0.03926		0.09532	-0.04023
0.10443	-0.03907		0.0941	-0.03922		0.0954	-0.04024
0.10451	-0.03909		0.09418	-0.03918		0.09548	-0.04023
0.1046	-0.03901		0.09426	-0.03928		0.09557	-0.04024
0.10468	-0.03903		0.09435	-0.03905		0.09565	-0.04023
0.10476	-0.03903		0.09443	-0.03928		0.09573	-0.04024
0.10485	-0.03903		0.09451	-0.0393		0.09582	-0.04023
0.10493	-0.03911		0.0946	-0.0392		0.0959	-0.04023
0.10501	-0.03888		0.09468	-0.03916		0.09598	-0.04023
0.1051	-0.0392		0.09476	-0.03924		0.09607	-0.04025
0.10518	-0.03918		0.09485	-0.03918		0.09615	-0.04022
0.10526	-0.03901		0.09493	-0.03916		0.09623	-0.04024
0.10535	-0.03901		0.09501	-0.0392		0.09632	-0.04023
0.10543	-0.03907		0.0951	-0.03918		0.0964	-0.04024
0.10551	-0.03911		0.09518	-0.0392		0.09649	-0.04023
0.1056	-0.03894		0.09526	-0.0392		0.09657	-0.04024
0.10568	-0.03907		0.09535	-0.03922		0.09665	-0.04023
0.10576	-0.03905		0.09543	-0.03911		0.09674	-0.04023
0.10585	-0.0389		0.09551	-0.03916		0.09682	-0.04022
0.10593	-0.03903		0.0956	-0.03911		0.0969	-0.04023
0.10601	-0.03909		0.09568	-0.03916		0.09699	-0.04023
0.1061	-0.03901		0.09576	-0.03922		0.09707	-0.04024
0.10618	-0.03892		0.09585	-0.03932		0.09715	-0.04023
0.10626	-0.03918		0.09593	-0.03924		0.09724	-0.04025
0.10635	-0.03899		0.09601	-0.03922		0.09732	-0.04024
0.10643	-0.03882		0.0961	-0.03911		0.0974	-0.04025
0.10651	-0.03884		0.09618	-0.03922		0.09749	-0.04024
0.1066	-0.03907		0.09626	-0.03928		0.09757	-0.04024
0.10668	-0.03888		0.09635	-0.0392		0.09765	-0.04024
0.10676	-0.03903		0.09643	-0.03924		0.09774	-0.04025
0.10685	-0.03901		0.09651	-0.03913		0.09782	-0.04024
0.10693	-0.03903		0.0966	-0.03916		0.0979	-0.04025
0.10701	-0.03892		0.09668	-0.03922		0.09799	-0.04024
0.1071	-0.03907		0.09676	-0.03916		0.09807	-0.04025
0.10718	-0.03911		0.09685	-0.0392		0.09815	-0.04024
0.10726	-0.03905		0.09693	-0.03909		0.09824	-0.04024
0.10735	-0.03897		0.09701	-0.03909		0.09832	-0.04024
0.10743	-0.03892		0.0971	-0.03924		0.0984	-0.04025
0.10751	-0.03905		0.09718	-0.03915		0.09849	-0.04023
0.1076	-0.03903		0.09726	-0.0392		0.09857	-0.04024
0.10768	-0.03894		0.09735	-0.03903		0.09865	-0.04023
0.10776	-0.03899		0.09743	-0.03899		0.09874	-0.04023
0.10785	-0.0389		0.09751	-0.03903		0.09882	-0.04024
0.10793	-0.03905		0.0976	-0.03922		0.0989	-0.04024
0.10801	-0.03903		0.09768	-0.03926		0.09899	-0.04023
0.1081	-0.03897		0.09776	-0.03916		0.09907	-0.04024
0.10818	-0.03888		0.09785	-0.03916		0.09915	-0.04024
0.10826	-0.03888		0.09793	-0.03928		0.09924	-0.04024
0.10835	-0.03913		0.09801	-0.03909		0.09932	-0.04023
0.10843	-0.03903		0.0981	-0.03916		0.09941	-0.04023
0.10851	-0.03899		0.09818	-0.03907		0.09949	-0.04022
0.1086	-0.03911		0.09826	-0.03916		0.09957	-0.04023
0.10868	-0.03895		0.09835	-0.03903		0.09966	-0.04022
0.10876	-0.03888		0.09843	-0.03911		0.09974	-0.04023
0.10885	-0.03886		0.09851	-0.03916		0.09982	-0.04022
0.10893	-0.03895		0.0986	-0.03909		0.09991	-0.04023
0.10901	-0.03892		0.09868	-0.03913		0.09999	-0.04022
0.1091	-0.03897		0.09876	-0.03903		0.10007	-0.04022
0.10918	-0.03882		0.09885	-0.03911		0.10016	-0.04023
0.10926	-0.03901		0.09893	-0.03905		0.10024	-0.04024
0.10935	-0.03894		0.09901	-0.03909		0.10032	-0.04022
0.10943	-0.03888		0.0991	-0.03913		0.10041	-0.04023
0.10951	-0.03907		0.09918	-0.03915		0.10049	-0.04022
0.1096	-0.03901		0.09926	-0.03924		0.10057	-0.04023
0.10968	-0.03899		0.09935	-0.03922		0.10066	-0.04022
0.10976	-0.03892		0.09943	-0.03907		0.10074	-0.04023
0.10985	-0.0389		0.09951	-0.03905		0.10082	-0.04021
0.10993	-0.03895		0.0996	-0.03916		0.10091	-0.04023
0.11001	-0.03894		0.09968	-0.03909		0.10099	-0.04022
0.1101	-0.0389		0.09976	-0.03903		0.10107	-0.04022
0.11018	-0.0389		0.09985	-0.03915		0.10116	-0.04022
0.11026	-0.03897		0.09993	-0.03911		0.10124	-0.04023
0.11035	-0.03886		0.10001	-0.03903		0.10132	-0.04022
0.11043	-0.0389		0.1001	-0.03907		0.10141	-0.04022
0.11051	-0.0389		0.10018	-0.03895		0.10149	-0.04022
0.1106	-0.03892		0.10026	-0.03905		0.10157	-0.04023
0.11068	-0.0389		0.10035	-0.03907		0.10166	-0.04023
0.11076	-0.03903		0.10043	-0.03901		0.10174	-0.04023
0.11085	-0.03894		0.10051	-0.03901		0.10182	-0.04022
0.11093	-0.03886		0.1006	-0.03909		0.10191	-0.04024
0.11101	-0.03897		0.10068	-0.03909		0.10199	-0.04022
0.1111	-0.03907		0.10076	-0.03901		0.10207	-0.04024
0.11118	-0.03884		0.10085	-0.03918		0.10216	-0.04023
0.11126	-0.03882		0.10093	-0.03909		0.10224	-0.04023
0.11135	-0.03884		0.10101	-0.03899		0.10232	-0.04022
0.11143	-0.03895		0.1011	-0.03899		0.10241	-0.04024
0.11151	-0.03892		0.10118	-0.03903		0.10249	-0.04022
0.1116	-0.03888		0.10126	-0.03894		0.10258	-0.04024
0.11168	-0.0389		0.10135	-0.03907		0.10266	-0.04023
0.11176	-0.03878		0.10143	-0.03901		0.10274	-0.04024
0.11185	-0.03886		0.10151	-0.03905		0.10283	-0.04023
0.11193	-0.03884		0.1016	-0.03907		0.10291	-0.04023
0.11201	-0.03892		0.10168	-0.03888		0.10299	-0.04023
0.1121	-0.03894		0.10176	-0.03895		0.10308	-0.04024
0.11218	-0.0389		0.10185	-0.03909		0.10316	-0.04023
0.11226	-0.03892		0.10193	-0.03909		0.10324	-0.04024
0.11235	-0.03892		0.10201	-0.03909		0.10333	-0.04024
0.11243	-0.03878		0.1021	-0.03913		0.10341	-0.04025
0.11251	-0.03886		0.10218	-0.03892		0.10349	-0.04024
0.1126	-0.03894		0.10226	-0.03916		0.10358	-0.04026
0.11268	-0.03892		0.10235	-0.03911		0.10366	-0.04025
0.11276	-0.03884		0.10243	-0.03905		0.10374	-0.04026
0.11285	-0.03897		0.10251	-0.03901		0.10383	-0.04025
0.11293	-0.03892		0.1026	-0.03894		0.10391	-0.04025
0.11301	-0.0389		0.10268	-0.03903		0.10399	-0.04025
0.1131	-0.03884		0.10276	-0.03884		0.10408	-0.04025
0.11318	-0.0389		0.10285	-0.03899		0.10416	-0.04024
0.11326	-0.03888		0.10293	-0.03907		0.10424	-0.04024
0.11335	-0.0388		0.10301	-0.03894		0.10433	-0.04024
0.11343	-0.03903		0.1031	-0.03905		0.10441	-0.04024
0.11351	-0.03884		0.10318	-0.03915		0.10449	-0.04024
0.1136	-0.03886		0.10326	-0.03911		0.10458	-0.04025
0.11368	-0.03892		0.10335	-0.03895		0.10466	-0.04024
0.11376	-0.03888		0.10343	-0.03899		0.10474	-0.04024
0.11385	-0.03892		0.10351	-0.03892		0.10483	-0.04024
0.11393	-0.0389		0.1036	-0.03892		0.10491	-0.04024
0.11401	-0.0389		0.10368	-0.03897		0.10499	-0.04023
0.1141	-0.03888		0.10376	-0.03897		0.10508	-0.04025
0.11418	-0.03884		0.10385	-0.03897		0.10516	-0.04025
0.11426	-0.03871		0.10393	-0.03899		0.10524	-0.04025
0.11435	-0.03882		0.10401	-0.03894		0.10533	-0.04026
0.11443	-0.03884		0.1041	-0.03907		0.10541	-0.04025
0.11451	-0.03873		0.10418	-0.03892		0.1055	-0.04025
0.1146	-0.03878		0.10426	-0.03907		0.10558	-0.04026
0.11468	-0.0388		0.10435	-0.03909		0.10566	-0.04026
0.11477	-0.03882		0.10443	-0.03886		0.10575	-0.04026
0.11485	-0.03882		0.10451	-0.03903		0.10583	-0.04026
0.11493	-0.0389		0.1046	-0.03897		0.10591	-0.04026
0.11502	-0.0388		0.10468	-0.03886		0.106	-0.04025
0.1151	-0.03874		0.10476	-0.03894		0.10608	-0.04026
0.11518	-0.03876		0.10485	-0.03895		0.10616	-0.04026
0.11527	-0.03882		0.10493	-0.03886		0.10625	-0.04026
0.11535	-0.03882		0.10501	-0.0389		0.10633	-0.04026
0.11543	-0.03886		0.1051	-0.03892		0.10641	-0.04026
0.11552	-0.03888		0.10518	-0.03892		0.1065	-0.04026
0.1156	-0.0388		0.10526	-0.0389		0.10658	-0.04026
0.11568	-0.03888		0.10535	-0.03901		0.10666	-0.04025
0.11577	-0.0389		0.10543	-0.03895		0.10675	-0.04025
0.11585	-0.0388		0.10551	-0.03894		0.10683	-0.04025
0.11593	-0.03867		0.1056	-0.03899		0.10691	-0.04025
0.11602	-0.03882		0.10568	-0.03895		0.107	-0.04025
0.1161	-0.03888		0.10576	-0.03903		0.10708	-0.04025
0.11618	-0.03894		0.10585	-0.03888		0.10716	-0.04026
0.11627	-0.03876		0.10593	-0.03892		0.10725	-0.04026
0.11635	-0.03884		0.10601	-0.03901		0.10733	-0.04026
0.11643	-0.03888		0.1061	-0.03884		0.10741	-0.04027
0.11652	-0.03876		0.10618	-0.03901		0.1075	-0.04026
0.1166	-0.0388		0.10626	-0.03882		0.10758	-0.04025
0.11668	-0.03888		0.10635	-0.03882		0.10766	-0.04027
0.11677	-0.03882		0.10643	-0.03884		0.10775	-0.04026
0.11685	-0.03876		0.10651	-0.03895		0.10783	-0.04026
0.11693	-0.03874		0.1066	-0.03892		0.10791	-0.04026
0.11702	-0.03876		0.10668	-0.03897		0.108	-0.04026
0.1171	-0.0388		0.10676	-0.0389		0.10808	-0.04026
0.11718	-0.0388		0.10685	-0.03905		0.10816	-0.04026
0.11727	-0.03884		0.10693	-0.03884		0.10825	-0.04027
0.11735	-0.03888		0.10701	-0.03894		0.10833	-0.04026
0.11743	-0.03888		0.1071	-0.03897		0.10842	-0.04026
0.11752	-0.03876		0.10718	-0.0389		0.1085	-0.04026
0.1176	-0.0388		0.10726	-0.03892		0.10858	-0.04026
0.11768	-0.03876		0.10735	-0.03892		0.10867	-0.04027
0.11777	-0.03874		0.10743	-0.03894		0.10875	-0.04026
0.11785	-0.03894		0.10751	-0.03884		0.10883	-0.04026
0.11793	-0.0389		0.1076	-0.0389		0.10892	-0.04026
0.11802	-0.03874		0.10768	-0.03911		0.109	-0.04026
0.1181	-0.03874		0.10776	-0.03903		0.10908	-0.04026
0.11818	-0.03882		0.10785	-0.0389		0.10917	-0.04025
0.11827	-0.03886		0.10793	-0.03895		0.10925	-0.04026
0.11835	-0.03871		0.10801	-0.03897		0.10933	-0.04026
0.11843	-0.03884		0.1081	-0.0389		0.10942	-0.04026
0.11852	-0.0389		0.10818	-0.03888		0.1095	-0.04027
0.1186	-0.03871		0.10826	-0.03886		0.10958	-0.04026
0.11868	-0.03874		0.10835	-0.03878		0.10967	-0.04026
0.11877	-0.0388		0.10843	-0.03895		0.10975	-0.04027
0.11885	-0.03876		0.10851	-0.0388		0.10983	-0.04026
0.11893	-0.03882		0.1086	-0.0388		0.10992	-0.04026
0.11902	-0.0388		0.10868	-0.03882		0.11	-0.04026
0.1191	-0.03884		0.10876	-0.03899		0.11008	-0.04027
0.11918	-0.03878		0.10885	-0.03886		0.11017	-0.04027
0.11927	-0.03871		0.10893	-0.03886		0.11025	-0.04027
0.11935	-0.03882		0.10901	-0.0388		0.11033	-0.04027
0.11943	-0.03867		0.1091	-0.03886		0.11042	-0.04027
0.11952	-0.03878		0.10918	-0.03897		0.1105	-0.04027
0.1196	-0.03882		0.10926	-0.03882		0.11058	-0.04027
0.11968	-0.03865		0.10935	-0.03886		0.11067	-0.04027
0.11977	-0.03882		0.10943	-0.03899		0.11075	-0.04027
0.11985	-0.03882		0.10951	-0.03894		0.11083	-0.04027
0.11993	-0.03874		0.1096	-0.03869		0.11092	-0.04027
0.12002	-0.03873		0.10968	-0.03871		0.111	-0.04027
0.1201	-0.03873		0.10976	-0.0389		0.11108	-0.04026
0.12018	-0.0388		0.10985	-0.0389		0.11117	-0.04027
0.12027	-0.03876		0.10993	-0.03886		0.11125	-0.04025
0.12035	-0.03874		0.11001	-0.03894		0.11134	-0.04026
0.12043	-0.03876		0.1101	-0.03894		0.11142	-0.04026
0.12052	-0.03873		0.11018	-0.03897		0.1115	-0.04026
0.1206	-0.03876		0.11026	-0.03886		0.11159	-0.04026
0.12068	-0.03878		0.11035	-0.0388		0.11167	-0.04027
0.12077	-0.03867		0.11043	-0.03886		0.11175	-0.04026
0.12085	-0.03867		0.11051	-0.03894		0.11184	-0.04026
0.12093	-0.03878		0.1106	-0.03886		0.11192	-0.04026
0.12102	-0.03863		0.11068	-0.03882		0.112	-0.04026
0.1211	-0.03873		0.11076	-0.0388		0.11209	-0.04026
0.12118	-0.03871		0.11085	-0.03878		0.11217	-0.04027
0.12127	-0.03876		0.11093	-0.03874		0.11225	-0.04026
0.12135	-0.03876		0.11101	-0.0389		0.11234	-0.04026
0.12143	-0.03874		0.1111	-0.03895		0.11242	-0.04026
0.12152	-0.03876		0.11118	-0.03884		0.1125	-0.04026
0.1216	-0.03869		0.11126	-0.03888		0.11259	-0.04025
0.12168	-0.03869		0.11135	-0.0388		0.11267	-0.04026
0.12177	-0.03876		0.11143	-0.03873		0.11275	-0.04025
0.12185	-0.03882		0.11151	-0.03888		0.11284	-0.04026
0.12193	-0.03876		0.1116	-0.03874		0.11292	-0.04025
0.12202	-0.03869		0.11168	-0.03886		0.113	-0.04025
0.1221	-0.03873		0.11176	-0.0389		0.11309	-0.04025
0.12218	-0.03873		0.11185	-0.0388		0.11317	-0.04025
0.12227	-0.03867		0.11193	-0.0388		0.11325	-0.04025
0.12235	-0.03869		0.11201	-0.03876		0.11334	-0.04026
0.12243	-0.03869		0.1121	-0.0388		0.11342	-0.04026
0.12252	-0.03867		0.11218	-0.03892		0.1135	-0.04026
0.1226	-0.03876		0.11226	-0.03869		0.11359	-0.04025
0.12268	-0.03878		0.11235	-0.03888		0.11367	-0.04025
0.12277	-0.03888		0.11243	-0.03884		0.11375	-0.04025
0.12285	-0.03882		0.11251	-0.03863		0.11384	-0.04024
0.12293	-0.03876		0.1126	-0.03874		0.11392	-0.04024
0.12302	-0.03867		0.11268	-0.03882		0.114	-0.04025
0.1231	-0.03871		0.11276	-0.03876		0.11409	-0.04024
0.12318	-0.03878		0.11285	-0.03876		0.11417	-0.04025
0.12327	-0.03865		0.11293	-0.0388		0.11426	-0.04024
0.12335	-0.03873		0.11301	-0.03874		0.11434	-0.04024
0.12343	-0.03874		0.1131	-0.03873		0.11442	-0.04024
0.12352	-0.03882		0.11318	-0.03888		0.11451	-0.04024
0.1236	-0.03873		0.11326	-0.03871		0.11459	-0.04024
0.12368	-0.03878		0.11335	-0.03871		0.11467	-0.04025
0.12377	-0.03873		0.11343	-0.0388		0.11476	-0.04024
0.12385	-0.03874		0.11351	-0.03878		0.11484	-0.04024
0.12393	-0.03886		0.1136	-0.03878		0.11492	-0.04024
0.12402	-0.03863		0.11368	-0.03873		0.11501	-0.04024
0.1241	-0.03859		0.11376	-0.03873		0.11509	-0.04023
0.12418	-0.03869		0.11385	-0.03873		0.11517	-0.04024
0.12427	-0.0388		0.11393	-0.03871		0.11526	-0.04022
0.12435	-0.03867		0.11401	-0.03894		0.11534	-0.04024
0.12443	-0.03857		0.1141	-0.03878		0.11542	-0.04023
0.12452	-0.0388		0.11418	-0.0388		0.11551	-0.04024
0.1246	-0.03882		0.11426	-0.0388		0.11559	-0.04023
0.12468	-0.03878		0.11435	-0.0388		0.11567	-0.04024
0.12477	-0.03874		0.11443	-0.03876		0.11576	-0.04024
0.12485	-0.03874		0.11451	-0.03871		0.11584	-0.04024
0.12493	-0.03869		0.1146	-0.03863		0.11592	-0.04023
0.12502	-0.03857		0.11468	-0.03874		0.11601	-0.04024
0.1251	-0.03855		0.11476	-0.0389		0.11609	-0.04023
0.12518	-0.03873		0.11485	-0.03876		0.11617	-0.04025
0.12527	-0.03853		0.11493	-0.03878		0.11626	-0.04024
0.12535	-0.03863		0.11501	-0.0388		0.11634	-0.04023
0.12543	-0.03863		0.1151	-0.03871		0.11642	-0.04023
0.12552	-0.03857		0.11518	-0.03873		0.11651	-0.04025
0.1256	-0.03863		0.11526	-0.03865		0.11659	-0.04024
0.12568	-0.03863		0.11535	-0.03873		0.11667	-0.04024
0.12577	-0.03873		0.11543	-0.03884		0.11676	-0.04023
0.12585	-0.03873		0.11551	-0.03867		0.11684	-0.04024
0.12593	-0.03878		0.1156	-0.03874		0.11692	-0.04023
0.12602	-0.03861		0.11568	-0.0388		0.11701	-0.04024
0.1261	-0.03876		0.11576	-0.03878		0.11709	-0.04023
0.12618	-0.03867		0.11585	-0.0388		0.11718	-0.04024
0.12627	-0.03876		0.11593	-0.03876		0.11726	-0.04023
0.12635	-0.03863		0.11601	-0.03863		0.11734	-0.04024
0.12643	-0.03853		0.1161	-0.03861		0.11743	-0.04023
0.12652	-0.03859		0.11618	-0.03882		0.11751	-0.04022
0.1266	-0.03863		0.11626	-0.03874		0.11759	-0.04022
0.12668	-0.03874		0.11635	-0.03882		0.11768	-0.04022
0.12677	-0.03855		0.11643	-0.03876		0.11776	-0.0402
0.12685	-0.03867		0.11651	-0.03873		0.11784	-0.04021
0.12693	-0.03855		0.1166	-0.0388		0.11793	-0.0402
0.12702	-0.03859		0.11668	-0.03865		0.11801	-0.0402
0.1271	-0.03865		0.11676	-0.03867		0.11809	-0.04019
0.12718	-0.03863		0.11685	-0.03882		0.11818	-0.0402
0.12727	-0.03857		0.11693	-0.03874		0.11826	-0.04019
0.12735	-0.03865		0.11701	-0.03869		0.11834	-0.0402
0.12743	-0.0388		0.1171	-0.03859		0.11843	-0.04019
0.12752	-0.03873		0.11718	-0.03874		0.11851	-0.0402
0.1276	-0.03855		0.11726	-0.03857		0.11859	-0.04018
0.12768	-0.03867		0.11735	-0.03871		0.11868	-0.04019
0.12777	-0.03873		0.11743	-0.03867		0.11876	-0.04018
0.12785	-0.03876		0.11751	-0.03867		0.11884	-0.04019
0.12793	-0.03863		0.1176	-0.03867		0.11893	-0.04018
0.12802	-0.03863		0.11768	-0.03867		0.11901	-0.04019
0.1281	-0.03859		0.11776	-0.03873		0.11909	-0.04019
0.12818	-0.03874		0.11785	-0.03876		0.11918	-0.04019
0.12827	-0.0385		0.11793	-0.03869		0.11926	-0.04019
0.12835	-0.03873		0.11801	-0.03865		0.11934	-0.0402
0.12843	-0.03857		0.1181	-0.0388		0.11943	-0.04019
0.12852	-0.03857		0.11818	-0.03871		0.11951	-0.0402
0.1286	-0.03857		0.11826	-0.03865		0.11959	-0.04019
0.12868	-0.03871		0.11835	-0.03863		0.11968	-0.04019
0.12877	-0.03861		0.11843	-0.03869		0.11976	-0.04019
0.12885	-0.03865		0.11851	-0.03874		0.11984	-0.0402
0.12893	-0.03861		0.1186	-0.03867		0.11993	-0.04018
0.12902	-0.03861		0.11868	-0.03863		0.12001	-0.0402
0.1291	-0.03861		0.11876	-0.0388		0.1201	-0.04018
0.12918	-0.03863		0.11885	-0.03867		0.12018	-0.04019
0.12927	-0.03848		0.11893	-0.03861		0.12026	-0.04018
0.12935	-0.03852		0.11901	-0.03871		0.12035	-0.04018
0.12943	-0.03857		0.1191	-0.03859		0.12043	-0.04017
0.12952	-0.03865		0.11918	-0.03859		0.12051	-0.04018
0.1296	-0.03853		0.11926	-0.03852		0.1206	-0.04017
0.12968	-0.03857		0.11935	-0.03863		0.12068	-0.04019
0.12977	-0.03874		0.11943	-0.03871		0.12076	-0.04018
0.12985	-0.03853		0.11951	-0.03865		0.12085	-0.04019
0.12993	-0.03867		0.1196	-0.03865		0.12093	-0.04017
0.13002	-0.0384		0.11968	-0.03863		0.12101	-0.04018
0.1301	-0.03863		0.11976	-0.03865		0.1211	-0.04017
0.13018	-0.03863		0.11985	-0.03874		0.12118	-0.04017
0.13027	-0.03852		0.11993	-0.03855		0.12126	-0.04016
0.13035	-0.03857		0.12001	-0.03865		0.12135	-0.04017
0.13043	-0.03861		0.1201	-0.03867		0.12143	-0.04017
0.13052	-0.03865		0.12018	-0.03876		0.12151	-0.04017
0.1306	-0.03859		0.12027	-0.03857		0.1216	-0.04016
0.13068	-0.03861		0.12035	-0.03871		0.12168	-0.04017
0.13077	-0.03852		0.12043	-0.03871		0.12176	-0.04017
0.13085	-0.03863		0.12052	-0.03865		0.12185	-0.04017
0.13093	-0.03852		0.1206	-0.03857		0.12193	-0.04016
0.13102	-0.03861		0.12068	-0.03859		0.12201	-0.04017
0.1311	-0.03857		0.12077	-0.03857		0.1221	-0.04016
0.13118	-0.03867		0.12085	-0.03873		0.12218	-0.04017
0.13127	-0.03852		0.12093	-0.03853		0.12226	-0.04016
0.13135	-0.03857		0.12102	-0.03873		0.12235	-0.04017
0.13143	-0.03859		0.1211	-0.03867		0.12243	-0.04016
0.13152	-0.03855		0.12118	-0.03852		0.12251	-0.04017
0.1316	-0.03857		0.12127	-0.03863		0.1226	-0.04016
0.13168	-0.03852		0.12135	-0.03857		0.12268	-0.04017
0.13177	-0.03865		0.12143	-0.03863		0.12276	-0.04015
0.13185	-0.03857		0.12152	-0.03865		0.12285	-0.04016
0.13193	-0.03852		0.1216	-0.0385		0.12293	-0.04016
0.13202	-0.0385		0.12168	-0.03863		0.12302	-0.04016
0.1321	-0.03865		0.12177	-0.03873		0.1231	-0.04015
0.13218	-0.03859		0.12185	-0.03855		0.12318	-0.04016
0.13227	-0.03852		0.12193	-0.0385		0.12327	-0.04016
0.13235	-0.0385		0.12202	-0.03867		0.12335	-0.04016
0.13243	-0.03848		0.1221	-0.03869		0.12343	-0.04016
0.13252	-0.03848		0.12218	-0.03857		0.12352	-0.04016
0.1326	-0.03846		0.12227	-0.03853		0.1236	-0.04014
0.13268	-0.03859		0.12235	-0.0385		0.12368	-0.04016
0.13277	-0.0384		0.12243	-0.03863		0.12377	-0.04015
0.13285	-0.03844		0.12252	-0.03844		0.12385	-0.04016
0.13293	-0.03852		0.1226	-0.03863		0.12393	-0.04016
0.13302	-0.0385		0.12268	-0.03869		0.12402	-0.04015
0.1331	-0.03863		0.12277	-0.03855		0.1241	-0.04015
0.13318	-0.03857		0.12285	-0.0385		0.12418	-0.04016
0.13327	-0.03861		0.12293	-0.03857		0.12427	-0.04014
0.13335	-0.03846		0.12302	-0.03861		0.12435	-0.04016
0.13343	-0.03855		0.1231	-0.03861		0.12443	-0.04014
0.13352	-0.03844		0.12318	-0.03869		0.12452	-0.04016
0.1336	-0.0385		0.12327	-0.03857		0.1246	-0.04015
0.13368	-0.03861		0.12335	-0.03863		0.12468	-0.04015
0.13377	-0.03857		0.12343	-0.03863		0.12477	-0.04014
0.13385	-0.03855		0.12352	-0.03855		0.12485	-0.04015
0.13394	-0.03859		0.1236	-0.03861		0.12493	-0.04015
0.13402	-0.03857		0.12368	-0.03855		0.12502	-0.04015
0.1341	-0.03842		0.12377	-0.03844		0.1251	-0.04014
0.13419	-0.03852		0.12385	-0.03857		0.12518	-0.04015
0.13427	-0.03842		0.12393	-0.03857		0.12527	-0.04014
0.13435	-0.03859		0.12402	-0.03861		0.12535	-0.04015
0.13444	-0.03861		0.1241	-0.03855		0.12543	-0.04013
0.13452	-0.03863		0.12418	-0.03861		0.12552	-0.04015
0.1346	-0.03852		0.12427	-0.03855		0.1256	-0.04014
0.13469	-0.03865		0.12435	-0.03855		0.12568	-0.04014
0.13477	-0.03853		0.12443	-0.0384		0.12577	-0.04014
0.13485	-0.03863		0.12452	-0.03853		0.12585	-0.04015
0.13494	-0.03846		0.1246	-0.03855		0.12594	-0.04014
0.13502	-0.03853		0.12468	-0.03869		0.12602	-0.04015
0.1351	-0.03859		0.12477	-0.0385		0.1261	-0.04015
0.13519	-0.03853		0.12485	-0.03857		0.12619	-0.04015
0.13527	-0.0385		0.12493	-0.03861		0.12627	-0.04014
0.13535	-0.03861		0.12502	-0.03863		0.12635	-0.04015
0.13544	-0.03842		0.1251	-0.03861		0.12644	-0.04014
0.13552	-0.03848		0.12518	-0.03855		0.12652	-0.04015
0.1356	-0.03852		0.12527	-0.03848		0.1266	-0.04014
0.13569	-0.03848		0.12535	-0.03859		0.12669	-0.04015
0.13577	-0.0385		0.12543	-0.03863		0.12677	-0.04014
0.13585	-0.03846		0.12552	-0.03855		0.12685	-0.04015
0.13594	-0.03853		0.1256	-0.03852		0.12694	-0.04014
0.13602	-0.0385		0.12568	-0.03855		0.12702	-0.04015
0.1361	-0.03848		0.12577	-0.03859		0.1271	-0.04014
0.13619	-0.03844		0.12585	-0.03852		0.12719	-0.04015
0.13627	-0.03853		0.12593	-0.03838		0.12727	-0.04014
0.13635	-0.03846		0.12602	-0.03852		0.12735	-0.04016
0.13644	-0.03842		0.1261	-0.03848		0.12744	-0.04014
0.13652	-0.0385		0.12618	-0.0385		0.12752	-0.04015
0.1366	-0.03848		0.12627	-0.03861		0.1276	-0.04014
0.13669	-0.03863		0.12635	-0.03857		0.12769	-0.04015
0.13677	-0.0385		0.12643	-0.03857		0.12777	-0.04015
0.13685	-0.03834		0.12652	-0.03852		0.12785	-0.04016
0.13694	-0.03838		0.1266	-0.03842		0.12794	-0.04015
0.13702	-0.03842		0.12668	-0.0385		0.12802	-0.04016
0.1371	-0.0385		0.12677	-0.03844		0.1281	-0.04014
0.13719	-0.03842		0.12685	-0.03861		0.12819	-0.04015
0.13727	-0.03842		0.12693	-0.03842		0.12827	-0.04015
0.13735	-0.03844		0.12702	-0.03848		0.12835	-0.04015
0.13744	-0.03842		0.1271	-0.0385		0.12844	-0.04015
0.13752	-0.03834		0.12718	-0.03848		0.12852	-0.04016
0.1376	-0.03857		0.12727	-0.03855		0.1286	-0.04014
0.13769	-0.0385		0.12735	-0.03852		0.12869	-0.04015
0.13777	-0.0384		0.12743	-0.03838		0.12877	-0.04016
0.13785	-0.03855		0.12752	-0.03842		0.12886	-0.04015
0.13794	-0.03846		0.1276	-0.03855		0.12894	-0.04015
0.13802	-0.03838		0.12768	-0.03827		0.12902	-0.04015
0.1381	-0.03832		0.12777	-0.03848		0.12911	-0.04015
0.13819	-0.0384		0.12785	-0.03859		0.12919	-0.04016
0.13827	-0.03853		0.12793	-0.03844		0.12927	-0.04016
0.13835	-0.03838		0.12802	-0.03867		0.12936	-0.04016
0.13844	-0.0385		0.1281	-0.03857		0.12944	-0.04016
0.13852	-0.0385		0.12818	-0.0384		0.12952	-0.04017
0.1386	-0.03831		0.12827	-0.03848		0.12961	-0.04017
0.13869	-0.03848		0.12835	-0.03846		0.12969	-0.04016
0.13877	-0.03848		0.12843	-0.03852		0.12977	-0.04015
0.13885	-0.03852		0.12852	-0.03853		0.12986	-0.04016
0.13894	-0.0385		0.1286	-0.03848		0.12994	-0.04015
0.13902	-0.03848		0.12868	-0.03834		0.13002	-0.04016
0.1391	-0.0384		0.12877	-0.03844		0.13011	-0.04015
0.13919	-0.03834		0.12885	-0.03834		0.13019	-0.04015
0.13927	-0.03838		0.12893	-0.03859		0.13027	-0.04015
0.13935	-0.0384		0.12902	-0.03852		0.13036	-0.04016
0.13944	-0.03848		0.1291	-0.0385		0.13044	-0.04016
0.13952	-0.03844		0.12918	-0.03838		0.13052	-0.04016
0.1396	-0.03836		0.12927	-0.03863		0.13061	-0.04016
0.13969	-0.03844		0.12935	-0.03842		0.13069	-0.04016
0.13977	-0.03846		0.12943	-0.03844		0.13077	-0.04016
0.13985	-0.03838		0.12952	-0.0385		0.13086	-0.04016
0.13994	-0.0384		0.1296	-0.03844		0.13094	-0.04016
0.14002	-0.03838		0.12968	-0.03834		0.13102	-0.04016
0.1401	-0.03844		0.12977	-0.0385		0.13111	-0.04016
0.14019	-0.03832		0.12985	-0.0384		0.13119	-0.04016
0.14027	-0.0385		0.12993	-0.03853		0.13127	-0.04016
0.14035	-0.03853		0.13002	-0.03844		0.13136	-0.04017
0.14044	-0.0384		0.1301	-0.03853		0.13144	-0.04016
0.14052	-0.0385		0.13018	-0.0385		0.13152	-0.04016
0.1406	-0.03831		0.13027	-0.03857		0.13161	-0.04015
0.14069	-0.03838		0.13035	-0.0384		0.13169	-0.04016
0.14077	-0.03831		0.13043	-0.03832		0.13178	-0.04016
0.14085	-0.03844		0.13052	-0.03834		0.13186	-0.04015
0.14094	-0.03838		0.1306	-0.03842		0.13194	-0.04015
0.14102	-0.03842		0.13068	-0.0384		0.13203	-0.04015
0.1411	-0.03825		0.13077	-0.03838		0.13211	-0.04016
0.14119	-0.0384		0.13085	-0.03838		0.13219	-0.04015
0.14127	-0.03836		0.13093	-0.03844		0.13228	-0.04015
0.14135	-0.03836		0.13102	-0.03852		0.13236	-0.04015
0.14144	-0.0384		0.1311	-0.03848		0.13244	-0.04014
0.14152	-0.03846		0.13118	-0.03836		0.13253	-0.04015
0.1416	-0.03846		0.13127	-0.03855		0.13261	-0.04015
0.14169	-0.03842		0.13135	-0.03848		0.13269	-0.04015
0.14177	-0.0384		0.13143	-0.03848		0.13278	-0.04015
0.14185	-0.03838		0.13152	-0.0385		0.13286	-0.04015
0.14194	-0.03825		0.1316	-0.03848		0.13294	-0.04016
0.14202	-0.03832		0.13168	-0.03832		0.13303	-0.04017
0.1421	-0.03855		0.13177	-0.03838		0.13311	-0.04015
0.14219	-0.03838		0.13185	-0.03844		0.13319	-0.04015
0.14227	-0.03846		0.13193	-0.03846		0.13328	-0.04016
0.14235	-0.03834		0.13202	-0.0384		0.13336	-0.04016
0.14244	-0.03838		0.1321	-0.03827		0.13344	-0.04016
0.14252	-0.03842		0.13218	-0.03842		0.13353	-0.04016
0.1426	-0.03848		0.13227	-0.03834		0.13361	-0.04016
0.14269	-0.03836		0.13235	-0.03825		0.13369	-0.04016
0.14277	-0.03832		0.13243	-0.0384		0.13378	-0.04016
0.14285	-0.03836		0.13252	-0.03848		0.13386	-0.04017
0.14294	-0.03838		0.1326	-0.03846		0.13394	-0.04016
0.14302	-0.03842		0.13268	-0.0384		0.13403	-0.04016
0.1431	-0.03821		0.13277	-0.03844		0.13411	-0.04017
0.14319	-0.0384		0.13285	-0.03838		0.13419	-0.04016
0.14327	-0.03844		0.13293	-0.03836		0.13428	-0.04016
0.14335	-0.03827		0.13302	-0.03836		0.13436	-0.04017
0.14344	-0.03834		0.1331	-0.03834		0.13444	-0.04016
0.14352	-0.03829		0.13318	-0.03834		0.13453	-0.04016
0.1436	-0.03844		0.13327	-0.0384		0.13461	-0.04017
0.14369	-0.03829		0.13335	-0.03838		0.1347	-0.04016
0.14377	-0.03836		0.13343	-0.03838		0.13478	-0.04016
0.14385	-0.03831		0.13352	-0.03842		0.13486	-0.04017
0.14394	-0.03844		0.1336	-0.03825		0.13495	-0.04017
0.14402	-0.03834		0.13368	-0.0384		0.13503	-0.04017
0.1441	-0.03834		0.13377	-0.03836		0.13511	-0.04017
0.14419	-0.03834		0.13385	-0.03832		0.1352	-0.04016
0.14427	-0.03838		0.13393	-0.0385		0.13528	-0.04017
0.14435	-0.03831		0.13402	-0.03848		0.13536	-0.04016
0.14444	-0.03844		0.1341	-0.03832		0.13545	-0.04016
0.14452	-0.03844		0.13418	-0.03846		0.13553	-0.04016
0.1446	-0.03827		0.13427	-0.03836		0.13561	-0.04017
0.14469	-0.03832		0.13435	-0.03836		0.1357	-0.04016
0.14477	-0.03838		0.13443	-0.03825		0.13578	-0.04016
0.14485	-0.03842		0.13452	-0.03831		0.13586	-0.04016
0.14494	-0.03842		0.1346	-0.0384		0.13595	-0.04016
0.14502	-0.03832		0.13468	-0.03838		0.13603	-0.04017
0.1451	-0.03846		0.13477	-0.03829		0.13611	-0.04016
0.14519	-0.03829		0.13485	-0.03819		0.1362	-0.04017
0.14527	-0.03834		0.13493	-0.03832		0.13628	-0.04018
0.14535	-0.03832		0.13502	-0.03836		0.13636	-0.04017
0.14544	-0.03831		0.1351	-0.03829		0.13645	-0.04017
0.14552	-0.03827		0.13518	-0.03836		0.13653	-0.04017
0.1456	-0.03834		0.13527	-0.03832		0.13661	-0.04017
0.14569	-0.03834		0.13535	-0.03838		0.1367	-0.04016
0.14577	-0.03832		0.13543	-0.03844		0.13678	-0.04018
0.14585	-0.03827		0.13552	-0.03832		0.13686	-0.04017
0.14594	-0.03832		0.1356	-0.03825		0.13695	-0.04017
0.14602	-0.03832		0.13568	-0.03827		0.13703	-0.04016
0.1461	-0.03827		0.13577	-0.03831		0.13711	-0.04017
0.14619	-0.03842		0.13585	-0.03829		0.1372	-0.04016
0.14627	-0.03823		0.13593	-0.03842		0.13728	-0.04016
0.14635	-0.0384		0.13602	-0.03823		0.13736	-0.04016
0.14644	-0.03836		0.1361	-0.03825		0.13745	-0.04016
0.14652	-0.03836		0.13618	-0.03825		0.13753	-0.04016
0.1466	-0.03836		0.13627	-0.03844		0.13762	-0.04016
0.14669	-0.03823		0.13635	-0.03821		0.1377	-0.04016
0.14677	-0.0384		0.13643	-0.03829		0.13778	-0.04016
0.14685	-0.03834		0.13652	-0.03842		0.13787	-0.04015
0.14694	-0.03823		0.1366	-0.03836		0.13795	-0.04015
0.14702	-0.03823		0.13668	-0.03825		0.13803	-0.04015
0.1471	-0.03829		0.13677	-0.03832		0.13812	-0.04016
0.14719	-0.03836		0.13685	-0.03838		0.1382	-0.04015
0.14727	-0.03831		0.13693	-0.03831		0.13828	-0.04015
0.14735	-0.03815		0.13702	-0.03832		0.13837	-0.04015
0.14744	-0.03834		0.1371	-0.03832		0.13845	-0.04015
0.14752	-0.03825		0.13718	-0.03829		0.13853	-0.04015
0.1476	-0.03838		0.13727	-0.03832		0.13862	-0.04015
0.14769	-0.03825		0.13735	-0.03831		0.1387	-0.04015
0.14777	-0.03823		0.13743	-0.03829		0.13878	-0.04015
0.14785	-0.03831		0.13752	-0.03827		0.13887	-0.04015
0.14794	-0.03842		0.1376	-0.03844		0.13895	-0.04014
0.14802	-0.03829		0.13768	-0.03838		0.13903	-0.04014
0.1481	-0.03831		0.13777	-0.03831		0.13912	-0.04015
0.14819	-0.03827		0.13785	-0.03831		0.1392	-0.04014
0.14827	-0.03813		0.13793	-0.03834		0.13928	-0.04015
0.14835	-0.03823		0.13802	-0.03827		0.13937	-0.04014
0.14844	-0.03831		0.1381	-0.03821		0.13945	-0.04014
0.14852	-0.03819		0.13818	-0.03821		0.13953	-0.04014
0.1486	-0.03823		0.13827	-0.03832		0.13962	-0.04014
0.14869	-0.03829		0.13835	-0.03825		0.1397	-0.04014
0.14877	-0.03825		0.13843	-0.03832		0.13978	-0.04014
0.14885	-0.03827		0.13852	-0.03831		0.13987	-0.04014
0.14894	-0.03834		0.1386	-0.03827		0.13995	-0.04014
0.14902	-0.03834		0.13868	-0.03825		0.14003	-0.04014
0.1491	-0.03836		0.13877	-0.03821		0.14012	-0.04014
0.14919	-0.03832		0.13885	-0.03836		0.1402	-0.04013
0.14927	-0.03834		0.13893	-0.0381		0.14028	-0.04015
0.14935	-0.03827		0.13902	-0.03817		0.14037	-0.04013
0.14944	-0.03827		0.1391	-0.03827		0.14045	-0.04014
0.14952	-0.03829		0.13918	-0.03827		0.14054	-0.04013
0.1496	-0.03825		0.13927	-0.03827		0.14062	-0.04014
0.14969	-0.03823		0.13935	-0.03831		0.1407	-0.04013
0.14977	-0.03817		0.13943	-0.03819		0.14079	-0.04014
0.14985	-0.03831		0.13952	-0.03825		0.14087	-0.04012
0.14994	-0.03823		0.1396	-0.03821		0.14095	-0.04013
0.15002	-0.03825		0.13968	-0.03817		0.14104	-0.04013
0.1501	-0.03817		0.13977	-0.03825		0.14112	-0.04014
0.15019	-0.03831		0.13985	-0.03827		0.1412	-0.04013
0.15027	-0.0381		0.13993	-0.03827		0.14129	-0.04013
0.15035	-0.03819		0.14002	-0.03832		0.14137	-0.04012
0.15044	-0.03823		0.1401	-0.03819		0.14145	-0.04013
0.15052	-0.03825		0.14018	-0.03829		0.14154	-0.04011
0.1506	-0.03842		0.14027	-0.03829		0.14162	-0.04012
0.15069	-0.03823		0.14035	-0.03831		0.1417	-0.04011
0.15077	-0.03827		0.14043	-0.03821		0.14179	-0.04012
0.15085	-0.03811		0.14052	-0.03821		0.14187	-0.04011
0.15094	-0.03832		0.1406	-0.03821		0.14195	-0.04011
0.15102	-0.03832		0.14068	-0.0381		0.14204	-0.0401
0.1511	-0.03823		0.14077	-0.03825		0.14212	-0.04012
0.15119	-0.03817		0.14085	-0.03831		0.1422	-0.04011
0.15127	-0.03817		0.14093	-0.03821		0.14229	-0.0401
0.15135	-0.03832		0.14102	-0.03819		0.14237	-0.0401
0.15144	-0.0381		0.1411	-0.03815		0.14245	-0.04011
0.15152	-0.03825		0.14118	-0.03817		0.14254	-0.04009
0.1516	-0.03832		0.14127	-0.03821		0.14262	-0.0401
0.15169	-0.03821		0.14135	-0.03821		0.1427	-0.04009
0.15177	-0.03815		0.14143	-0.03832		0.14279	-0.0401
0.15185	-0.03819		0.14152	-0.03823		0.14287	-0.04009
0.15194	-0.03821		0.1416	-0.03821		0.14295	-0.0401
0.15202	-0.03829		0.14168	-0.03827		0.14304	-0.04009
0.1521	-0.03817		0.14177	-0.03823		0.14312	-0.0401
0.15219	-0.03825		0.14185	-0.03829		0.1432	-0.04008
0.15227	-0.03834		0.14193	-0.03823		0.14329	-0.04009
0.15235	-0.03815		0.14202	-0.03821		0.14337	-0.04009
0.15244	-0.03811		0.1421	-0.03825		0.14346	-0.04009
0.15252	-0.03825		0.14218	-0.03815		0.14354	-0.04008
0.1526	-0.03819		0.14227	-0.03831		0.14362	-0.04009
0.15269	-0.03834		0.14235	-0.03819		0.14371	-0.04008
0.15277	-0.03806		0.14243	-0.03829		0.14379	-0.04008
0.15285	-0.03819		0.14252	-0.03831		0.14387	-0.04008
0.15294	-0.03811		0.1426	-0.03819		0.14396	-0.04008
0.15302	-0.03817		0.14268	-0.03819		0.14404	-0.04007
0.15311	-0.03815		0.14277	-0.03829		0.14412	-0.04009
0.15319	-0.03811		0.14285	-0.03823		0.14421	-0.04007
0.15327	-0.03813		0.14293	-0.03829		0.14429	-0.04008
0.15336	-0.03815		0.14302	-0.03817		0.14437	-0.04007
0.15344	-0.03798		0.1431	-0.0381		0.14446	-0.04007
0.15352	-0.03819		0.14318	-0.03821		0.14454	-0.04007
0.15361	-0.03825		0.14327	-0.03817		0.14462	-0.04008
0.15369	-0.03821		0.14335	-0.03817		0.14471	-0.04007
0.15377	-0.03819		0.14343	-0.03817		0.14479	-0.04007
0.15386	-0.03831		0.14352	-0.03819		0.14487	-0.04007
0.15394	-0.03813		0.1436	-0.03821		0.14496	-0.04007
0.15402	-0.03815		0.14368	-0.03804		0.14504	-0.04006
0.15411	-0.03821		0.14377	-0.03819		0.14512	-0.04007
0.15419	-0.03825		0.14385	-0.03831		0.14521	-0.04007
0.15427	-0.03815		0.14393	-0.03823		0.14529	-0.04007
0.15436	-0.03811		0.14402	-0.03819		0.14537	-0.04006
0.15444	-0.03831		0.1441	-0.03825		0.14546	-0.04007
0.15452	-0.03821		0.14418	-0.03836		0.14554	-0.04006
0.15461	-0.03813		0.14427	-0.03811		0.14562	-0.04007
0.15469	-0.03811		0.14435	-0.03832		0.14571	-0.04006
0.15477	-0.03813		0.14444	-0.03817		0.14579	-0.04006
0.15486	-0.03819		0.14452	-0.03817		0.14587	-0.04006
0.15494	-0.03831		0.1446	-0.03804		0.14596	-0.04006
0.15502	-0.03821		0.14469	-0.03815		0.14604	-0.04004
0.15511	-0.03821		0.14477	-0.03815		0.14612	-0.04006
0.15519	-0.03825		0.14485	-0.03827		0.14621	-0.04005
0.15527	-0.03817		0.14494	-0.03825		0.14629	-0.04006
0.15536	-0.03817		0.14502	-0.03823		0.14638	-0.04005
0.15544	-0.0381		0.1451	-0.03815		0.14646	-0.04006
0.15552	-0.03825		0.14519	-0.03815		0.14654	-0.04004
0.15561	-0.03804		0.14527	-0.03823		0.14663	-0.04006
0.15569	-0.0381		0.14535	-0.03813		0.14671	-0.04005
0.15577	-0.0381		0.14544	-0.03817		0.14679	-0.04005
0.15586	-0.0381		0.14552	-0.03827		0.14688	-0.04004
0.15594	-0.038		0.1456	-0.03825		0.14696	-0.04004
0.15602	-0.03804		0.14569	-0.03806		0.14704	-0.04004
0.15611	-0.03808		0.14577	-0.03817		0.14713	-0.04004
0.15619	-0.03823		0.14585	-0.03815		0.14721	-0.04004
0.15627	-0.03821		0.14594	-0.03806		0.14729	-0.04006
0.15636	-0.03817		0.14602	-0.0381		0.14738	-0.04004
0.15644	-0.0381		0.1461	-0.03821		0.14746	-0.04004
0.15652	-0.0381		0.14619	-0.03808		0.14754	-0.04004
0.15661	-0.03808		0.14627	-0.03829		0.14763	-0.04004
0.15669	-0.03808		0.14635	-0.03815		0.14771	-0.04004
0.15677	-0.03829		0.14644	-0.03817		0.14779	-0.04005
0.15686	-0.03806		0.14652	-0.038		0.14788	-0.04004
0.15694	-0.03813		0.1466	-0.03819		0.14796	-0.04004
0.15702	-0.03802		0.14669	-0.03823		0.14804	-0.04004
0.15711	-0.03817		0.14677	-0.03815		0.14813	-0.04005
0.15719	-0.03815		0.14685	-0.03813		0.14821	-0.04003
0.15727	-0.03813		0.14694	-0.0381		0.14829	-0.04005
0.15736	-0.03815		0.14702	-0.03827		0.14838	-0.04003
0.15744	-0.03825		0.1471	-0.03819		0.14846	-0.04006
0.15752	-0.03806		0.14719	-0.03819		0.14854	-0.04004
0.15761	-0.03808		0.14727	-0.03813		0.14863	-0.04005
0.15769	-0.038		0.14735	-0.03821		0.14871	-0.04005
0.15777	-0.03823		0.14744	-0.03815		0.14879	-0.04005
0.15786	-0.038		0.14752	-0.03815		0.14888	-0.04005
0.15794	-0.03825		0.1476	-0.03811		0.14896	-0.04006
0.15802	-0.03825		0.14769	-0.03813		0.14904	-0.04005
0.15811	-0.03817		0.14777	-0.03813		0.14913	-0.04005
0.15819	-0.038		0.14785	-0.03817		0.14921	-0.04005
0.15827	-0.03819		0.14794	-0.03821		0.1493	-0.04005
0.15836	-0.03806		0.14802	-0.03819		0.14938	-0.04004
0.15844	-0.03819		0.1481	-0.03819		0.14946	-0.04005
0.15852	-0.03811		0.14819	-0.0381		0.14955	-0.04005
0.15861	-0.0381		0.14827	-0.03811		0.14963	-0.04005
0.15869	-0.03808		0.14835	-0.0381		0.14971	-0.04005
0.15877	-0.03806		0.14844	-0.03811		0.1498	-0.04005
0.15886	-0.0381		0.14852	-0.03815		0.14988	-0.04004
0.15894	-0.03811		0.1486	-0.03811		0.14996	-0.04005
0.15902	-0.0381		0.14869	-0.03808		0.15005	-0.04005
0.15911	-0.03813		0.14877	-0.03823
0.15919	-0.03806		0.14885	-0.03819
0.15927	-0.03808		0.14894	-0.03815
0.15936	-0.03808		0.14902	-0.03811
0.15944	-0.03817		0.1491	-0.03811
0.15952	-0.03806		0.14919	-0.03823
0.15961	-0.03819		0.14927	-0.03808
0.15969	-0.03798		0.14935	-0.03827
0.15977	-0.0381		0.14944	-0.03813
0.15986	-0.03802		0.14952	-0.03804
0.15994	-0.03813		0.1496	-0.03804
0.16002	-0.03813		0.14969	-0.03815
			0.14977	-0.03811
			0.14985	-0.03815
			0.14994	-0.03817
			0.15002	-0.0381
			--	--
			--	--
			--	--
			--	--
			--	--
			--	--
			--	--
			--	--
			--	--
			--	--
			--	--
			--	--
			--	--
			--	--
			--	--
			--	--
			--	--
			--	--
			--	--
			--	--
			--	--
			--	--
			--	--
			--	--
			--	--
			--	--
			--	--
			--	--
			--	--
			--	--
			--	--
			--	--
			--	--
			--	--
			--	--
			--	--
			--	--
			--	--
			--	--
			--	--
			--	--
			--	--
			--	--
			--	--
			--	--
			--	--
			--	--
			--	--
			--	--
			--	--
			--	--
			--	--
			--	--
			--	--
			--	--
			--	--
			--	--
			--	--
			--	--
			--	--
			--	--
			--	--
			--	--
			--	--
			--	--
			--	--
			--	--
			--	--
			--	--
			--	--
			--	--
			--	--
			--	--
			--	--
			--	--
			--	--
			--	--
			--	--
			--	--
			--	--
			--	--
			--	--
			--	--
			--	--
			--	--
			--	--
			--	--
			--	--
			--	--
			--	--
			--	--
			--	--
			--	--
			--	--
			--	--
			--	--
			--	--
			--	--
			--	--
			--	--
			--	--
			--	--
			--	--
			--	--
			--	--
			--	--
			--	--
			--	--
			--	--
			--	--
			--	--
			--	--
			--	--
			--	--
			--	--
			--	--
			--	--
			--	--
			--	--
			--	--
			--	--
			--	--
			--	--
			--	--
			--	--
			--	--
			--	--
			--	--
			--	--
			--	--
			--	--
			--	--
			--	--
			--	--
			--	--
			--	--
			--	--
			--	--
			--	--
			--	--
			--	--
			--	--
			--	--
			--	--
			--	--
			--	--
			--	--
			--	--
			--	--
			--	--
			--	--
			--	--
			--	--
			--	--
			--	--
			--	--
			--	--
			--	--
			--	--
			--	--
			--	--
			--	--
			--	--
			--	--
			--	--
			--	--
			--	--
			--	--
			--	--
			--	--
			--	--
			--	--
			--	--
			--	--
			--	--
			--	--
			--	--
			--	--
			--	--
			--	--
			--	--
			--	--
			--	--
			--	--
			--	--
			--	--
			--	--
			--	--
			--	--
			--	--
			--	--
			--	--
			--	--
			--	--
			--	--
[truncated: 40 more rows]

## Sheet: Figure 1c
degree	10 mAh-stripping	0.2mAh-plating	10mAh-plating
20	0.05603	0.02012	0.26853
20.02	0.05646	0.02985	0.26853
20.04	0.05991	0.01752	0.27032
20.06	0.05474	0.02012	0.26674
20.08	0.05388	0.01557	0.26614
20.1	0.06249	0.02206	0.27212
20.12	0.0668	0.02206	0.26494
20.14	0.05861	0.02336	0.27092
20.16	0.06378	0.02271	0.27391
20.18	0.0556	0.02661	0.27032
20.2	0.05388	0.0305	0.26913
20.22	0.05	0.02012	0.27152
20.24	0.06593	0.02725	0.27152
20.26	0.06077	0.02077	0.27331
20.28	0.06077	0.02401	0.27212
20.3	0.06292	0.01687	0.26973
20.32	0.06421	0.02855	0.26494
20.34	0.06378	0.02401	0.2751
20.36	0.05517	0.02596	0.26255
20.38	0.06378	0.02466	0.26076
20.4	0.06809	0.02661	0.26853
20.42	0.0655	0.02271	0.26674
20.44	0.06206	0.02336	0.26913
20.46	0.05947	0.02855	0.27331
20.48	0.06507	0.01947	0.27032
20.5	0.05345	0.02531	0.26554
20.52	0.06163	0.02466	0.26674
20.54	0.06637	0.01752	0.26674
20.56	0.06034	0.01493	0.26973
20.58	0.05861	0.02531	0.26973
20.6	0.05431	0.02466	0.26913
20.62	0.05603	0.02401	0.27391
20.64	0.06206	0.02855	0.26973
20.66	0.06938	0.03569	0.26793
20.68	0.06507	0.02466	0.26435
20.7	0.06163	0.0279	0.26674
20.72	0.05474	0.02725	0.27391
20.74	0.06723	0.0292	0.26195
20.76	0.06292	0.02596	0.26076
20.78	0.06421	0.02336	0.26435
20.8	0.05517	0.02725	0.26315
20.82	0.05517	0.02985	0.26375
20.84	0.05258	0.02012	0.26733
20.86	0.06335	0.03245	0.27152
20.88	0.06077	0.02401	0.26733
20.9	0.07024	0.02336	0.27451
20.92	0.05861	0.02271	0.27152
20.94	0.05301	0.02401	0.26375
20.96	0.05301	0.0305	0.26973
20.98	0.06163	0.0292	0.27092
21	0.06895	0.02401	0.27032
21.02	0.05904	0.02466	0.26973
21.04	0.06335	0.02661	0.26375
21.06	0.06421	0.01817	0.26435
21.08	0.05947	0.02855	0.26554
21.1	0.06593	0.0318	0.26494
21.12	0.06335	0.01622	0.26375
21.14	0.06464	0.01557	0.27451
21.16	0.06464	0.02725	0.26136
21.18	0.06938	0.02661	0.26554
21.2	0.06077	0.0279	0.26494
21.22	0.06378	0.01947	0.26195
21.24	0.05646	0.0279	0.26016
21.26	0.06593	0.02141	0.26315
21.28	0.07283	0.0279	0.26674
21.3	0.05775	0.02271	0.26733
21.32	0.05991	0.02985	0.26614
21.34	0.06206	0.02725	0.27092
21.36	0.06335	0.02531	0.26913
21.38	0.06809	0.02077	0.27271
21.4	0.06034	0.02466	0.26674
21.42	0.06378	0.01752	0.26435
21.44	0.06163	0.01882	0.27451
21.46	0.0655	0.02271	0.27271
21.48	0.06507	0.02271	0.26853
21.5	0.05689	0.02466	0.26674
21.52	0.05689	0.02077	0.26614
21.54	0.06378	0.02855	0.26853
21.56	0.05689	0.01947	0.26435
21.58	0.06507	0.01752	0.26554
21.6	0.06507	0.02401	0.2763
21.62	0.07153	0.02661	0.26375
21.64	0.07239	0.02725	0.26614
21.66	0.0668	0.02531	0.27032
21.68	0.05904	0.02855	0.27152
21.7	0.06637	0.02661	0.27391
21.72	0.0767	0.01947	0.2751
21.74	0.06593	0.02531	0.26973
21.76	0.06249	0.02206	0.26733
21.78	0.06077	0.0305	0.26435
21.8	0.06938	0.01817	0.26733
21.82	0.06723	0.02401	0.26614
21.84	0.06637	0.02206	0.26494
21.86	0.06981	0.02206	0.26793
21.88	0.06852	0.02661	0.26733
21.9	0.05689	0.02466	0.27032
21.92	0.06464	0.02531	0.26853
21.94	0.06895	0.01947	0.27032
21.96	0.06593	0.02271	0.27032
21.98	0.06034	0.02596	0.27092
22	0.0711	0.02531	0.26076
22.02	0.06378	0.01622	0.26674
22.04	0.07196	0.02401	0.26375
22.06	0.05904	0.02466	0.26375
22.08	0.05818	0.0318	0.26614
22.1	0.06938	0.02466	0.26614
22.12	0.0556	0.02141	0.26494
22.14	0.06034	0.02531	0.26853
22.16	0.0668	0.0279	0.27331
22.18	0.06766	0.02531	0.26674
22.2	0.07541	0.03374	0.26195
22.22	0.06163	0.0318	0.26255
22.24	0.06593	0.02336	0.26016
22.26	0.06378	0.0292	0.26435
22.28	0.07283	0.01947	0.26793
22.3	0.07283	0.02596	0.26554
22.32	0.07326	0.02141	0.26674
22.34	0.06077	0.02012	0.26375
22.36	0.05775	0.02401	0.26375
22.38	0.05431	0.01947	0.26554
22.4	0.06723	0.02271	0.27032
22.42	0.06077	0.02661	0.26375
22.44	0.06206	0.02141	0.26554
22.46	0.07972	0.02206	0.27271
22.48	0.06637	0.02336	0.26255
22.5	0.06464	0.02725	0.26315
22.52	0.06249	0.02141	0.26315
22.54	0.07024	0.02336	0.27212
22.56	0.07541	0.02596	0.26913
22.58	0.07929	0.0305	0.27391
22.6	0.06249	0.02531	0.26674
22.62	0.06249	0.02725	0.26853
22.64	0.06378	0.02466	0.26614
22.66	0.06507	0.02855	0.27331
22.68	0.06766	0.02661	0.26674
22.7	0.07239	0.02336	0.26375
22.72	0.06895	0.02466	0.26255
22.74	0.06809	0.02596	0.26076
22.76	0.06723	0.01947	0.26375
22.78	0.07541	0.02401	0.26494
22.8	0.07196	0.01882	0.26494
22.82	0.07326	0.02206	0.26674
22.84	0.06593	0.01493	0.26733
22.86	0.05431	0.01817	0.26195
22.88	0.06637	0.02141	0.25837
22.9	0.06593	0.02336	0.26494
22.92	0.08015	0.02531	0.26674
22.94	0.0668	0.02855	0.27391
22.96	0.06938	0.02661	0.26435
22.98	0.06249	0.0318	0.26793
23	0.07283	0.0279	0.26195
23.02	0.06378	0.03374	0.26554
23.04	0.07541	0.02401	0.26793
23.06	0.07326	0.01882	0.26076
23.08	0.06292	0.02985	0.26375
23.1	0.06163	0.01363	0.27212
23.12	0.06378	0.01168	0.26554
23.14	0.07153	0.02401	0.26853
23.16	0.07369	0.02531	0.26255
23.18	0.07584	0.02661	0.25956
23.2	0.06723	0.02596	0.26375
23.22	0.06852	0.0292	0.26255
23.24	0.07153	0.02271	0.26435
23.26	0.07153	0.01687	0.26554
23.28	0.0711	0.02596	0.26195
23.3	0.07283	0.02401	0.27032
23.32	0.06852	0.02661	0.26913
23.34	0.07627	0.01882	0.26255
23.36	0.08187	0.0279	0.26136
23.38	0.08359	0.02141	0.26255
23.4	0.08058	0.02725	0.25956
23.42	0.07067	0.02725	0.26016
23.44	0.07972	0.02531	0.26733
23.46	0.08187	0.02401	0.25956
23.48	0.07541	0.01557	0.26674
23.5	0.07799	0.01493	0.26913
23.52	0.07455	0.02661	0.25956
23.54	0.07627	0.02077	0.26435
23.56	0.06335	0.02531	0.26614
23.58	0.0767	0.02401	0.26733
23.6	0.08488	0.02206	0.26315
23.62	0.07153	0.02661	0.27032
23.64	0.06981	0.02077	0.26674
23.66	0.07498	0.02661	0.26136
23.68	0.06637	0.0305	0.26554
23.7	0.06464	0.02661	0.26315
23.72	0.0668	0.03634	0.26315
23.74	0.07283	0.03634	0.26375
23.76	0.07455	0.02466	0.26076
23.78	0.07455	0.02012	0.26375
23.8	0.06593	0.02012	0.26674
23.82	0.0767	0.01752	0.25956
23.84	0.06421	0.02466	0.26494
23.86	0.05947	0.01882	0.26435
23.88	0.06809	0.02855	0.26494
23.9	0.06766	0.02141	0.26195
23.92	0.07196	0.02401	0.25956
23.94	0.07455	0.02401	0.26554
23.96	0.06895	0.01947	0.26733
23.98	0.07239	0.02077	0.25837
24	0.07799	0.01817	0.26255
24.02	0.07929	0.02206	0.26315
24.04	0.07153	0.01752	0.26674
24.06	0.0767	0.02661	0.26554
24.08	0.08876	0.02206	0.26255
24.1	0.06421	0.02725	0.26255
24.12	0.05818	0.02271	0.25777
24.14	0.06335	0.01752	0.26195
24.16	0.07067	0.01947	0.26195
24.18	0.07153	0.02271	0.26494
24.2	0.08359	0.02596	0.26195
24.22	0.07412	0.02206	0.26016
24.24	0.07541	0.0279	0.25717
24.26	0.07799	0.0331	0.26614
24.28	0.08101	0.0292	0.26136
24.3	0.07498	0.03245	0.25897
24.32	0.07627	0.02466	0.26076
24.34	0.06421	0.02077	0.25598
24.36	0.06637	0.02141	0.25717
24.38	0.07972	0.02012	0.26435
24.4	0.06938	0.0279	0.25777
24.42	0.07067	0.02855	0.26375
24.44	0.06507	0.02661	0.25956
24.46	0.08273	0.02206	0.25956
24.48	0.07972	0.0279	0.26435
24.5	0.0711	0.01298	0.26136
24.52	0.06766	0.02271	0.25717
24.54	0.06464	0.01947	0.26136
24.56	0.06637	0.02725	0.25777
24.58	0.08144	0.02336	0.25777
24.6	0.07412	0.03894	0.25598
24.62	0.07369	0.0279	0.25897
24.64	0.08704	0.02271	0.26913
24.66	0.06723	0.01557	0.25777
24.68	0.07799	0.0331	0.25897
24.7	0.07756	0.0292	0.25598
24.72	0.07756	0.01298	0.25837
24.74	0.07369	0.01622	0.25717
24.76	0.08531	0.02206	0.25837
24.78	0.07196	0.02466	0.26016
24.8	0.07239	0.02141	0.26554
24.82	0.08015	0.02401	0.26016
24.84	0.06895	0.02401	0.26614
24.86	0.07584	0.02336	0.26375
24.88	0.07369	0.02141	0.26076
24.9	0.06981	0.01817	0.25897
24.92	0.07929	0.0292	0.25777
24.94	0.06766	0.02206	0.26016
24.96	0.07326	0.0292	0.25956
24.98	0.07455	0.02725	0.26494
25	0.07498	0.0292	0.26435
25.02	0.07283	0.0292	0.25837
25.04	0.06292	0.0318	0.26255
25.06	0.08187	0.02725	0.25956
25.08	0.07153	0.02271	0.25837
25.1	0.08015	0.02531	0.25777
25.12	0.08661	0.02141	0.26494
25.14	0.07972	0.02077	0.26016
25.16	0.07713	0.02401	0.26136
25.18	0.0767	0.01947	0.26076
25.2	0.07584	0.03245	0.26315
25.22	0.08747	0.02985	0.26554
25.24	0.07369	0.02271	0.26076
25.26	0.07541	0.02271	0.26494
25.28	0.07627	0.03115	0.26494
25.3	0.08661	0.02141	0.25717
25.32	0.08618	0.02336	0.25956
25.34	0.07929	0.01947	0.26076
25.36	0.07369	0.02531	0.26016
25.38	0.0767	0.02725	0.26136
25.4	0.08101	0.02985	0.26136
25.42	0.08187	0.0318	0.26076
25.44	0.08187	0.03374	0.25956
25.46	0.0922	0.02985	0.25777
25.48	0.08273	0.03245	0.26195
25.5	0.07972	0.02206	0.26375
25.52	0.07842	0.02661	0.26076
25.54	0.08359	0.0279	0.26016
25.56	0.06895	0.02661	0.26554
25.58	0.07541	0.02077	0.26136
25.6	0.07283	0.02466	0.26016
25.62	0.07584	0.03245	0.25956
25.64	0.07283	0.03115	0.25956
25.66	0.07369	0.03439	0.26614
25.68	0.07799	0.02596	0.25658
25.7	0.07455	0.02531	0.25538
25.72	0.07627	0.02206	0.26435
25.74	0.07627	0.03439	0.26195
25.76	0.07283	0.02855	0.25897
25.78	0.08144	0.02661	0.26255
25.8	0.07713	0.03504	0.25777
25.82	0.09264	0.02985	0.25956
25.84	0.07627	0.03245	0.27152
25.86	0.07972	0.02596	0.26494
25.88	0.07584	0.02401	0.25897
25.9	0.08273	0.0292	0.25717
25.92	0.0767	0.03569	0.26076
25.94	0.0879	0.0305	0.25956
25.96	0.08704	0.03504	0.26076
25.98	0.0922	0.03115	0.26016
26	0.09134	0.02661	0.26195
26.02	0.08575	0.02336	0.26315
26.04	0.08661	0.02401	0.25418
26.06	0.08747	0.02271	0.26136
26.08	0.08962	0.0318	0.26016
26.1	0.07929	0.03504	0.26375
26.12	0.07842	0.02531	0.26315
26.14	0.08833	0.02725	0.26554
26.16	0.08747	0.02596	0.25897
26.18	0.08575	0.02985	0.25837
26.2	0.08531	0.03115	0.25897
26.22	0.07842	0.02596	0.26136
26.24	0.08661	0.0305	0.26494
26.26	0.08144	0.02661	0.26195
26.28	0.07627	0.02985	0.25658
26.3	0.08488	0.02985	0.25837
26.32	0.08962	0.03245	0.26076
26.34	0.08445	0.03569	0.26195
26.36	0.09953	0.02466	0.26136
26.38	0.08015	0.02206	0.26136
26.4	0.09005	0.03504	0.26195
26.42	0.09866	0.03374	0.25837
26.44	0.08962	0.02661	0.26195
26.46	0.09091	0.02531	0.26016
26.48	0.08747	0.03374	0.25777
26.5	0.0823	0.02661	0.26195
26.52	0.08919	0.03115	0.25837
26.54	0.09393	0.0331	0.26136
26.56	0.08747	0.03374	0.25478
26.58	0.09393	0.03245	0.25956
26.6	0.0879	0.02206	0.26315
26.62	0.08316	0.02206	0.25837
26.64	0.08833	0.0279	0.25777
26.66	0.09048	0.02661	0.26136
26.68	0.08747	0.02466	0.25418
26.7	0.08704	0.0331	0.25837
26.72	0.08962	0.03115	0.26076
26.74	0.07541	0.03115	0.26016
26.76	0.09393	0.02336	0.26255
26.78	0.07842	0.02466	0.25658
26.8	0.07885	0.02855	0.25538
26.82	0.07799	0.02596	0.26375
26.84	0.07799	0.0279	0.25956
26.86	0.08704	0.02661	0.25837
26.88	0.08015	0.02531	0.26076
26.9	0.08144	0.03634	0.26853
26.92	0.08058	0.0305	0.26136
26.94	0.07498	0.02012	0.25717
26.96	0.09479	0.02466	0.26016
26.98	0.09522	0.02012	0.26255
27	0.09436	0.0305	0.25956
27.02	0.08316	0.0279	0.25837
27.04	0.07842	0.02401	0.25777
27.06	0.08144	0.0279	0.25658
27.08	0.0879	0.02271	0.25359
27.1	0.08144	0.02725	0.26016
27.12	0.07326	0.02596	0.25956
27.14	0.08747	0.02661	0.26255
27.16	0.09479	0.0279	0.25359
27.18	0.07799	0.02336	0.26076
27.2	0.09134	0.02077	0.26076
27.22	0.08661	0.03115	0.26136
27.24	0.08058	0.02661	0.25717
27.26	0.0823	0.02661	0.26195
27.28	0.08618	0.03115	0.25777
27.3	0.07756	0.02466	0.25956
27.32	0.09522	0.02206	0.26375
27.34	0.07627	0.02596	0.25418
27.36	0.08359	0.02336	0.26315
27.38	0.08101	0.0292	0.26136
27.4	0.08488	0.02531	0.26315
27.42	0.07885	0.02855	0.25658
27.44	0.08962	0.02336	0.25956
27.46	0.08359	0.03374	0.26076
27.48	0.08488	0.03634	0.26435
27.5	0.08101	0.02596	0.25777
27.52	0.07498	0.03245	0.25538
27.54	0.07799	0.0305	0.25956
27.56	0.0978	0.02661	0.26136
27.58	0.0935	0.0305	0.25837
27.6	0.08575	0.0331	0.25717
27.62	0.09091	0.02661	0.25897
27.64	0.0879	0.02141	0.25538
27.66	0.08101	0.0318	0.25956
27.68	0.09177	0.02336	0.26016
27.7	0.09565	0.0305	0.26136
27.72	0.08101	0.0305	0.25956
27.74	0.08144	0.03439	0.26016
27.76	0.08833	0.02985	0.25897
27.78	0.08747	0.02725	0.25897
27.8	0.09005	0.02466	0.26076
27.82	0.0978	0.02661	0.26255
27.84	0.0978	0.03439	0.26255
27.86	0.09866	0.02466	0.26136
27.88	0.08661	0.03115	0.26255
27.9	0.08618	0.0292	0.26375
27.92	0.08747	0.0292	0.26076
27.94	0.08919	0.02725	0.25837
27.96	0.08833	0.02077	0.26315
27.98	0.08661	0.02401	0.26076
28	0.08833	0.02077	0.26016
28.02	0.08747	0.02012	0.25837
28.04	0.1034	0.0279	0.25717
28.06	0.08144	0.0331	0.26076
28.08	0.08531	0.02531	0.26375
28.1	0.08575	0.0305	0.26195
28.12	0.09048	0.0318	0.25956
28.14	0.09737	0.04023	0.26315
28.16	0.09953	0.03115	0.26076
28.18	0.10986	0.03439	0.25598
28.2	0.10556	0.03115	0.25658
28.22	0.09522	0.03115	0.25299
28.24	0.0978	0.03374	0.25717
28.26	0.11503	0.02271	0.26076
28.28	0.12537	0.02985	0.26016
28.3	0.12278	0.03958	0.25897
28.32	0.12106	0.03439	0.26136
28.34	0.12838	0.04413	0.25658
28.36	0.13269	0.04088	0.25478
28.38	0.13312	0.06035	0.25777
28.4	0.15551	0.07398	0.25777
28.42	0.13699	0.06489	0.26315
28.44	0.13355	0.04737	0.25837
28.46	0.16111	0.05127	0.25777
28.48	0.14518	0.05905	0.25777
28.5	0.13742	0.06554	0.26315
28.52	0.14776	0.05062	0.25897
28.54	0.15637	0.04867	0.26016
28.56	0.16025	0.061	0.25897
28.58	0.1469	0.06489	0.26195
28.6	0.13915	0.07268	0.25956
28.62	0.14561	0.0636	0.26614
28.64	0.14173	0.05905	0.26136
28.66	0.13398	0.05191	0.26136
28.68	0.12709	0.04867	0.26913
28.7	0.12149	0.05191	0.26076
28.72	0.1245	0.04088	0.26195
28.74	0.12063	0.0292	0.25777
28.76	0.11417	0.04088	0.25658
28.78	0.10685	0.03829	0.25897
28.8	0.11158	0.02466	0.25598
28.82	0.10857	0.0331	0.26016
28.84	0.11761	0.04153	0.26195
28.86	0.09694	0.03829	0.25658
28.88	0.08919	0.03764	0.26435
28.9	0.08876	0.03439	0.26435
28.92	0.0935	0.03764	0.25897
28.94	0.09866	0.03894	0.26076
28.96	0.0935	0.03634	0.25837
28.98	0.09307	0.0318	0.26016
29	0.09737	0.02401	0.26375
29.02	0.10039	0.03699	0.26016
29.04	0.09608	0.03504	0.26315
29.06	0.08575	0.0318	0.26315
29.08	0.09953	0.03569	0.26195
29.1	0.08919	0.02725	0.26076
29.12	0.08704	0.0331	0.26195
29.14	0.09522	0.03374	0.26255
29.16	0.09996	0.03374	0.25897
29.18	0.09823	0.0318	0.26016
29.2	0.0879	0.03569	0.26136
29.22	0.08488	0.02855	0.25478
29.24	0.09005	0.01882	0.25299
29.26	0.09048	0.02985	0.26136
29.28	0.09953	0.0331	0.26136
29.3	0.10254	0.03634	0.25418
29.32	0.10254	0.03829	0.25598
29.34	0.09565	0.03115	0.26016
29.36	0.08704	0.0292	0.26136
29.38	0.09866	0.03569	0.26076
29.4	0.09565	0.03439	0.26315
29.42	0.09608	0.0305	0.25658
29.44	0.0978	0.03764	0.25538
29.46	0.0978	0.04023	0.25897
29.48	0.09264	0.03569	0.25538
29.5	0.0935	0.03504	0.2512
29.52	0.09608	0.02661	0.25717
29.54	0.09264	0.02531	0.25598
29.56	0.09479	0.02725	0.25897
29.58	0.0935	0.0305	0.25299
29.6	0.09091	0.0279	0.26076
29.62	0.09307	0.03504	0.26016
29.64	0.09091	0.03634	0.25897
29.66	0.08919	0.03115	0.26554
29.68	0.10039	0.03439	0.25897
29.7	0.08488	0.0292	0.26136
29.72	0.08531	0.0292	0.25598
29.74	0.09436	0.03245	0.25717
29.76	0.109	0.03958	0.26136
29.78	0.0991	0.03958	0.26076
29.8	0.09866	0.0305	0.26016
29.82	0.0879	0.03439	0.26076
29.84	0.09479	0.03374	0.25837
29.86	0.0922	0.0292	0.25777
29.88	0.09264	0.02725	0.25837
29.9	0.09393	0.02206	0.25538
29.92	0.10168	0.03504	0.26136
29.94	0.09953	0.03894	0.26136
29.96	0.10039	0.02855	0.25777
29.98	0.10556	0.0279	0.25478
30	0.10469	0.0331	0.25538
30.02	0.09479	0.02336	0.25837
30.04	0.10297	0.02012	0.25956
30.06	0.09479	0.02271	0.25538
30.08	0.09134	0.01947	0.25777
30.1	0.0991	0.02531	0.25897
30.12	0.10039	0.0279	0.25359
30.14	0.08747	0.03764	0.25658
30.16	0.09737	0.04218	0.25897
30.18	0.09479	0.03699	0.26016
30.2	0.09393	0.0331	0.26016
30.22	0.0991	0.02596	0.25897
30.24	0.11115	0.03504	0.25359
30.26	0.10211	0.0331	0.25658
30.28	0.09651	0.04088	0.26016
30.3	0.09522	0.0331	0.25478
30.32	0.0978	0.0292	0.25777
30.34	0.09307	0.0305	0.26255
30.36	0.0991	0.02725	0.25478
30.38	0.1034	0.0318	0.25777
30.4	0.09866	0.03245	0.26016
30.42	0.0879	0.03374	0.25897
30.44	0.10125	0.02401	0.25837
30.46	0.09091	0.02985	0.25956
30.48	0.08618	0.03894	0.25299
30.5	0.0879	0.02336	0.25717
30.52	0.09694	0.02596	0.25598
30.54	0.09737	0.0331	0.26255
30.56	0.1034	0.03894	0.25717
30.58	0.10297	0.0292	0.26375
30.6	0.09996	0.03504	0.25538
30.62	0.09823	0.02725	0.26315
30.64	0.10599	0.03569	0.26255
30.66	0.10556	0.03504	0.25717
30.68	0.10168	0.0318	0.25837
30.7	0.09651	0.03569	0.25359
30.72	0.10383	0.0292	0.25897
30.74	0.10771	0.03569	0.25837
30.76	0.09479	0.03699	0.26076
30.78	0.0978	0.0305	0.25897
30.8	0.10168	0.03374	0.25897
30.82	0.0935	0.03439	0.26255
30.84	0.10556	0.03504	0.25598
30.86	0.109	0.02466	0.26315
30.88	0.10254	0.0305	0.25717
30.9	0.1146	0.03958	0.25418
30.92	0.10211	0.04153	0.25538
30.94	0.10728	0.03245	0.25717
30.96	0.10814	0.03569	0.25777
30.98	0.11804	0.03764	0.25897
31	0.11934	0.03504	0.26076
31.02	0.10556	0.0305	0.26136
31.04	0.12364	0.03439	0.26136
31.06	0.11374	0.03245	0.26554
31.08	0.10943	0.04543	0.26494
31.1	0.11632	0.03504	0.26136
31.12	0.10986	0.03504	0.25956
31.14	0.1258	0.03764	0.26255
31.16	0.11977	0.03504	0.26136
31.18	0.11977	0.03699	0.25478
31.2	0.11417	0.03699	0.26195
31.22	0.11072	0.0305	0.25956
31.24	0.12106	0.04543	0.26435
31.26	0.11158	0.03634	0.25777
31.28	0.11245	0.03829	0.26076
31.3	0.11675	0.04218	0.26375
31.32	0.11158	0.04023	0.26315
31.34	0.10512	0.04413	0.26136
31.36	0.12106	0.04997	0.25956
31.38	0.12795	0.05386	0.26255
31.4	0.10986	0.05256	0.26195
31.42	0.11718	0.04607	0.26195
31.44	0.10857	0.04997	0.26733
31.46	0.12235	0.05321	0.26435
31.48	0.11245	0.03699	0.26375
31.5	0.09436	0.03894	0.25717
31.52	0.11589	0.04283	0.25956
31.54	0.11288	0.04413	0.26494
31.56	0.10383	0.04413	0.26614
31.58	0.0978	0.03699	0.26554
31.6	0.09953	0.03699	0.26195
31.62	0.10383	0.03374	0.26375
31.64	0.10469	0.0331	0.26733
31.66	0.0978	0.03634	0.26195
31.68	0.10512	0.03634	0.25956
31.7	0.10211	0.03829	0.25478
31.72	0.10082	0.03764	0.25777
31.74	0.10254	0.04023	0.25658
31.76	0.10426	0.03634	0.25777
31.78	0.10297	0.0279	0.25777
31.8	0.08488	0.0279	0.25837
31.82	0.09307	0.02531	0.26614
31.84	0.07799	0.0279	0.26614
31.86	0.10814	0.03894	0.26195
31.88	0.09479	0.03829	0.25956
31.9	0.09866	0.03504	0.25418
31.92	0.09134	0.04413	0.25897
31.94	0.09694	0.03894	0.26554
31.96	0.10254	0.02077	0.25897
31.98	0.09436	0.02855	0.25478
32	0.09953	0.03569	0.26076
32.02	0.11202	0.03504	0.25239
32.04	0.10426	0.02985	0.25897
32.06	0.0991	0.03958	0.26375
32.08	0.10426	0.03374	0.25777
32.1	0.10383	0.03958	0.25478
32.12	0.10857	0.0331	0.25538
32.14	0.10986	0.03504	0.25717
32.16	0.09608	0.03439	0.25598
32.18	0.10039	0.03115	0.25299
32.2	0.10125	0.02855	0.26255
32.22	0.09436	0.03504	0.25956
32.24	0.09694	0.03245	0.26315
32.26	0.10039	0.03634	0.26016
32.28	0.09823	0.0331	0.25956
32.3	0.09823	0.0279	0.25956
32.32	0.10297	0.02596	0.26195
32.34	0.10039	0.03699	0.25598
32.36	0.09436	0.02466	0.25658
32.38	0.09694	0.02855	0.25478
32.4	0.10082	0.02012	0.25897
32.42	0.09436	0.03374	0.25897
32.44	0.09565	0.02596	0.25598
32.46	0.09134	0.0318	0.25897
32.48	0.10771	0.0305	0.26076
32.5	0.09134	0.03374	0.25299
32.52	0.09823	0.0331	0.25897
32.54	0.11804	0.03894	0.26255
32.56	0.09737	0.03829	0.25598
32.58	0.11288	0.03439	0.26136
32.6	0.09264	0.03374	0.26136
32.62	0.10383	0.04672	0.25956
32.64	0.10512	0.03699	0.25897
32.66	0.10857	0.0305	0.25478
32.68	0.1034	0.03699	0.25658
32.7	0.10297	0.0305	0.25777
32.72	0.0978	0.04088	0.25598
32.74	0.10728	0.03504	0.25837
32.76	0.09737	0.02985	0.25179
32.78	0.09866	0.0305	0.25777
32.8	0.09608	0.03439	0.25658
32.82	0.10857	0.03245	0.25418
32.84	0.10168	0.03829	0.25478
32.86	0.10082	0.03374	0.25658
32.88	0.10082	0.04153	0.26016
32.9	0.10082	0.04023	0.25897
32.92	0.09737	0.02725	0.25897
32.94	0.10469	0.03894	0.25717
32.96	0.09823	0.0331	0.26494
32.98	0.10512	0.02985	0.25897
33	0.10082	0.0305	0.25777
33.02	0.10728	0.03699	0.26076
33.04	0.10125	0.0305	0.25598
33.06	0.08962	0.04218	0.26076
33.08	0.09953	0.0318	0.26255
33.1	0.1034	0.03439	0.25359
33.12	0.10297	0.02466	0.25538
33.14	0.10383	0.03634	0.26315
33.16	0.11245	0.03374	0.25418
33.18	0.11288	0.02985	0.25598
33.2	0.10814	0.03245	0.26255
33.22	0.10814	0.03439	0.25538
33.24	0.11546	0.0331	0.25897
33.26	0.09996	0.03829	0.25777
33.28	0.09479	0.0331	0.26136
33.3	0.10685	0.03569	0.25658
33.32	0.109	0.02985	0.25717
33.34	0.10469	0.02725	0.25717
33.36	0.09565	0.0318	0.26195
33.38	0.10168	0.03894	0.25538
33.4	0.10642	0.04348	0.26136
33.42	0.10082	0.0305	0.26435
33.44	0.09953	0.02985	0.26076
33.46	0.09823	0.03245	0.25837
33.48	0.11072	0.03894	0.25538
33.5	0.11804	0.03634	0.25598
33.52	0.10469	0.03245	0.25598
33.54	0.09823	0.03894	0.25777
33.56	0.10814	0.03764	0.25598
33.58	0.09996	0.03699	0.26195
33.6	0.10556	0.02855	0.26136
33.62	0.11029	0.0318	0.25538
33.64	0.09479	0.04088	0.2512
33.66	0.10943	0.04348	0.26494
33.68	0.11546	0.03634	0.25478
33.7	0.10599	0.0318	0.25717
33.72	0.09479	0.04023	0.25658
33.74	0.10771	0.03764	0.25777
33.76	0.10125	0.03115	0.25837
33.78	0.10556	0.03504	0.25239
33.8	0.10685	0.03439	0.25478
33.82	0.10125	0.02985	0.25777
33.84	0.10082	0.03245	0.25478
33.86	0.10642	0.03115	0.25717
33.88	0.11546	0.02466	0.25717
33.9	0.11331	0.04478	0.25598
33.92	0.10599	0.04607	0.25956
33.94	0.11288	0.03569	0.25837
33.96	0.11029	0.03245	0.25598
33.98	0.10254	0.03374	0.25897
34	0.11245	0.04088	0.25299
34.02	0.10857	0.0292	0.25658
34.04	0.109	0.0305	0.26136
34.06	0.11072	0.0331	0.26674
34.08	0.10556	0.0279	0.25717
34.1	0.10125	0.03374	0.25837
34.12	0.10943	0.03569	0.25658
34.14	0.10082	0.04153	0.25717
34.16	0.10168	0.03764	0.25299
34.18	0.11331	0.03829	0.26016
34.2	0.10986	0.03699	0.25658
34.22	0.09177	0.0318	0.25837
34.24	0.11503	0.0331	0.25658
34.26	0.11589	0.03504	0.25777
34.28	0.10986	0.02985	0.25478
34.3	0.12364	0.03504	0.26016
34.32	0.11245	0.03569	0.26016
34.34	0.11632	0.03829	0.25837
34.36	0.11848	0.04218	0.26016
34.38	0.11848	0.0318	0.26255
34.4	0.10857	0.03764	0.26375
34.42	0.11245	0.04088	0.25897
34.44	0.11158	0.03374	0.26255
34.46	0.12407	0.03764	0.25837
34.48	0.12106	0.04153	0.25538
34.5	0.11503	0.03764	0.25598
34.52	0.11891	0.04737	0.26136
34.54	0.12881	0.03958	0.25717
34.56	0.10986	0.04607	0.25777
34.58	0.12063	0.03504	0.25956
34.6	0.11632	0.04672	0.25897
34.62	0.12623	0.04218	0.26136
34.64	0.11331	0.04997	0.26076
34.66	0.13226	0.05062	0.26076
34.68	0.12407	0.03634	0.25598
34.7	0.1146	0.04023	0.26016
34.72	0.10125	0.04607	0.26255
34.74	0.10857	0.04932	0.26016
34.76	0.11977	0.04802	0.25837
34.78	0.10857	0.04218	0.25538
34.8	0.11589	0.03958	0.25956
34.82	0.11718	0.04348	0.25956
34.84	0.10469	0.03894	0.26435
34.86	0.10297	0.04023	0.26195
34.88	0.10211	0.03829	0.26076
34.9	0.11245	0.04088	0.26076
34.92	0.11546	0.04023	0.25658
34.94	0.11503	0.04283	0.26195
34.96	0.10512	0.03699	0.26195
34.98	0.1034	0.04153	0.25478
35	0.11632	0.03634	0.25956
35.02	0.11718	0.03764	0.25837
35.04	0.10728	0.03894	0.25777
35.06	0.1202	0.03829	0.25956
35.08	0.10986	0.0331	0.26494
35.1	0.09996	0.03764	0.26375
35.12	0.11546	0.03699	0.25956
35.14	0.10685	0.04218	0.26315
35.16	0.0978	0.03894	0.26554
35.18	0.11589	0.04672	0.26255
35.2	0.11202	0.04997	0.26315
35.22	0.11891	0.02985	0.26315
35.24	0.11718	0.03115	0.26016
35.26	0.11804	0.04543	0.26076
35.28	0.11718	0.03504	0.25956
35.3	0.10986	0.03439	0.26674
35.32	0.10728	0.03958	0.26733
35.34	0.1202	0.04023	0.26674
35.36	0.10599	0.04283	0.26853
35.38	0.10943	0.04607	0.26853
35.4	0.11417	0.0318	0.26614
35.42	0.10857	0.03504	0.26674
35.44	0.11589	0.03245	0.26136
35.46	0.10556	0.03115	0.26733
35.48	0.10556	0.03374	0.26315
35.5	0.11029	0.04348	0.26554
35.52	0.11115	0.02985	0.26076
35.54	0.10297	0.03374	0.25658
35.56	0.09393	0.03764	0.26076
35.58	0.11288	0.02725	0.26853
35.6	0.12063	0.03115	0.26554
35.62	0.11632	0.02466	0.26076
35.64	0.11202	0.0305	0.26435
35.66	0.10685	0.03894	0.26315
35.68	0.109	0.03439	0.26255
35.7	0.10297	0.03634	0.26435
35.72	0.10168	0.03374	0.26853
35.74	0.11029	0.0292	0.26375
35.76	0.11072	0.02985	0.26973
35.78	0.11417	0.03439	0.26375
35.8	0.11891	0.03764	0.26435
35.82	0.10857	0.03374	0.26853
35.84	0.09996	0.0305	0.27212
35.86	0.10082	0.03374	0.2769
35.88	0.12063	0.03634	0.28168
35.9	0.11202	0.02855	0.26793
35.92	0.11245	0.03374	0.2769
35.94	0.11288	0.03764	0.27271
35.96	0.11245	0.03634	0.27929
35.98	0.12106	0.04802	0.28347
36	0.09608	0.03374	0.27809
36.02	0.09866	0.03829	0.28048
36.04	0.11245	0.04153	0.2775
36.06	0.10814	0.0305	0.29184
36.08	0.11546	0.02531	0.29543
36.1	0.11891	0.03958	0.29483
36.12	0.11072	0.03829	0.3038
36.14	0.1202	0.04543	0.29662
36.16	0.11546	0.03504	0.31695
36.18	0.1202	0.04348	0.33428
36.2	0.11718	0.03504	0.36058
36.22	0.10642	0.04153	0.4072
36.24	0.11072	0.03699	0.43649
36.26	0.109	0.04283	0.53213
36.28	0.11288	0.03894	0.62956
36.3	0.1202	0.03569	0.72759
36.32	0.10039	0.02855	0.87343
36.34	0.1034	0.03699	0.97505
36.36	0.11288	0.03829	1.07307
36.38	0.11761	0.03439	1.13583
36.4	0.12407	0.0318	1.18963
36.42	0.11374	0.02661	1.23327
36.44	0.109	0.03569	1.25
36.46	0.11029	0.03374	1.19262
36.48	0.11417	0.04088	1.12388
36.5	0.11417	0.03829	1.05514
36.52	0.11158	0.03829	0.97863
36.54	0.11934	0.03894	0.90511
36.56	0.12063	0.04218	0.83637
36.58	0.11374	0.05062	0.75986
36.6	0.10642	0.03504	0.71145
36.62	0.12278	0.03634	0.65526
36.64	0.1245	0.03569	0.5913
36.66	0.10556	0.04023	0.5399
36.68	0.109	0.04153	0.51121
36.7	0.11761	0.03764	0.49447
36.72	0.12838	0.03634	0.46996
36.74	0.11374	0.03569	0.42753
36.76	0.10986	0.04153	0.45084
36.78	0.10556	0.03958	0.42513
36.8	0.11029	0.03439	0.4084
36.82	0.10556	0.04348	0.38389
36.84	0.1146	0.03569	0.37552
36.86	0.11804	0.03894	0.36656
36.88	0.11546	0.04672	0.3564
36.9	0.10469	0.03374	0.34444
36.92	0.1146	0.03699	0.33548
36.94	0.13226	0.04672	0.33667
36.96	0.12106	0.03439	0.33189
36.98	0.1258	0.02855	0.31695
37	0.1245	0.04023	0.32173
37.02	0.12106	0.0292	0.32053
37.04	0.11977	0.03115	0.31097
37.06	0.11589	0.04218	0.29842
37.08	0.11675	0.04153	0.29901
37.1	0.11977	0.03504	0.29124
37.12	0.1258	0.0331	0.28467
37.14	0.11718	0.03829	0.29184
37.16	0.10211	0.03829	0.28945
37.18	0.11331	0.0331	0.28288
37.2	0.1202	0.03894	0.28706
37.22	0.12752	0.04088	0.28048
37.24	0.11503	0.03764	0.28467
37.26	0.11804	0.04607	0.27989
37.28	0.10986	0.04023	0.27391
37.3	0.12149	0.03634	0.28108
37.32	0.11804	0.04218	0.27152
37.34	0.10986	0.03829	0.2757
37.36	0.10728	0.03115	0.27451
37.38	0.12494	0.03764	0.27391
37.4	0.12106	0.03634	0.27869
37.42	0.11718	0.03374	0.27331
37.44	0.11891	0.03504	0.26913
37.46	0.11245	0.03245	0.27092
37.48	0.1202	0.04348	0.26674
37.5	0.11848	0.0292	0.26913
37.52	0.11202	0.0318	0.28407
37.54	0.12881	0.03634	0.27092
37.56	0.12235	0.03569	0.27271
37.58	0.11934	0.0331	0.2751
37.6	0.1146	0.04737	0.26913
37.62	0.11934	0.03958	0.27092
37.64	0.12063	0.04023	0.26435
37.66	0.11417	0.04672	0.26315
37.68	0.11115	0.04413	0.27212
37.7	0.12192	0.0292	0.26435
37.72	0.13096	0.04218	0.26315
37.74	0.13053	0.03634	0.26674
37.76	0.12278	0.04413	0.26375
37.78	0.12106	0.0331	0.26793
37.8	0.11977	0.03374	0.26614
37.82	0.11761	0.03764	0.26913
37.84	0.1202	0.03894	0.26614
37.86	0.11589	0.04023	0.26315
37.88	0.11331	0.03569	0.26554
37.9	0.12795	0.04283	0.26016
37.92	0.11891	0.04348	0.26255
37.94	0.11934	0.04413	0.26913
37.96	0.11934	0.03894	0.26733
37.98	0.11718	0.03764	0.26973
38	0.10728	0.04543	0.26973
38.02	0.10857	0.04672	0.26375
38.04	0.12752	0.05062	0.26554
38.06	0.12752	0.03829	0.25777
38.08	0.12364	0.03699	0.26614
38.1	0.12321	0.0292	0.25897
38.12	0.11632	0.0331	0.25837
38.14	0.12838	0.03245	0.25837
38.16	0.12924	0.04153	0.26375
38.18	0.10986	0.03764	0.26375
38.2	0.11374	0.0279	0.26435
38.22	0.12537	0.04413	0.26614
38.24	0.12752	0.03504	0.26136
38.26	0.10986	0.04088	0.26315
38.28	0.11245	0.04283	0.26195
38.3	0.12623	0.04088	0.26255
38.32	0.12967	0.03634	0.26554
38.34	0.11158	0.03245	0.26435
38.36	0.11718	0.03504	0.26255
38.38	0.1301	0.04023	0.26255
38.4	0.11977	0.03374	0.26076
38.42	0.12838	0.03764	0.26913
38.44	0.10986	0.03504	0.26853
38.46	0.1314	0.04413	0.26494
38.48	0.13613	0.04088	0.26614
38.5	0.13484	0.03699	0.26315
38.52	0.12967	0.04348	0.26195
38.54	0.13312	0.04218	0.26195
38.56	0.11891	0.04478	0.26195
38.58	0.12321	0.04153	0.26435
38.6	0.12192	0.04543	0.26435
38.62	0.11589	0.04543	0.26375
38.64	0.11761	0.03569	0.26554
38.66	0.1314	0.04218	0.26733
38.68	0.12709	0.04478	0.26435
38.7	0.11934	0.04088	0.26255
38.72	0.11804	0.04932	0.26195
38.74	0.12924	0.04413	0.26674
38.76	0.11718	0.04478	0.26255
38.78	0.11718	0.03504	0.26435
38.8	0.11977	0.03634	0.26375
38.82	0.12192	0.0331	0.26494
38.84	0.12235	0.03374	0.27331
38.86	0.12149	0.04153	0.27152
38.88	0.12407	0.04153	0.27152
38.9	0.13656	0.04153	0.2775
38.92	0.1245	0.04867	0.29423
38.94	0.1202	0.04153	0.30439
38.96	0.13872	0.04283	0.31276
38.98	0.12795	0.03764	0.32053
39	0.1258	0.03699	0.32651
39.02	0.12278	0.03439	0.31097
39.04	0.12149	0.03699	0.30439
39.06	0.12838	0.04218	0.30738
39.08	0.12924	0.03569	0.3014
39.1	0.12407	0.04413	0.29662
39.12	0.12494	0.03894	0.28527
39.14	0.14518	0.0318	0.2763
39.16	0.11804	0.03245	0.27212
39.18	0.12149	0.03958	0.26793
39.2	0.12967	0.04283	0.26614
39.22	0.13312	0.03958	0.25777
39.24	0.12106	0.0331	0.26016
39.26	0.11331	0.04283	0.26136
39.28	0.1146	0.04348	0.25777
39.3	0.1314	0.03699	0.26136
39.32	0.1258	0.04088	0.26136
39.34	0.12752	0.04607	0.26494
39.36	0.12795	0.04348	0.26136
39.38	0.13312	0.04607	0.26315
39.4	0.12967	0.03764	0.25956
39.42	0.12192	0.04283	0.26973
39.44	0.13096	0.04478	0.26076
39.46	0.13484	0.04413	0.26195
39.48	0.14302	0.03634	0.25598
39.5	0.13829	0.02985	0.25598
39.52	0.13656	0.03764	0.26016
39.54	0.13915	0.03764	0.25897
39.56	0.14819	0.05127	0.26195
39.58	0.13786	0.04023	0.25777
39.6	0.13786	0.04088	0.25956
39.62	0.14216	0.04153	0.25837
39.64	0.14388	0.03699	0.26375
39.66	0.13872	0.04543	0.25837
39.68	0.14345	0.04607	0.26076
39.7	0.15379	0.04607	0.26076
39.72	0.14948	0.05127	0.25717
39.74	0.13872	0.05516	0.26016
39.76	0.14776	0.04672	0.25538
39.78	0.14302	0.05451	0.25837
39.8	0.15078	0.04543	0.25658
39.82	0.1469	0.05321	0.25418
39.84	0.15207	0.05451	0.26016
39.86	0.1525	0.04997	0.26195
39.88	0.15896	0.06489	0.26076
39.9	0.15982	0.05711	0.26375
39.92	0.16886	0.0623	0.26255
39.94	0.16413	0.06684	0.25478
39.96	0.15379	0.07333	0.25478
39.98	0.16197	0.05451	0.26076
40	0.16886	0.04867	0.25658
40.02	0.14733	0.04932	0.26255
40.04	0.15336	0.04283	0.26375
40.06	0.14819	0.04867	0.25777
40.08	0.15551	0.04348	0.25956
40.1	0.15164	0.03958	0.26076
40.12	0.15336	0.04932	0.25897
40.14	0.14302	0.04543	0.25538
40.16	0.14518	0.03699	0.25418
40.18	0.1581	0.05321	0.25956
40.2	0.14173	0.04672	0.25777
40.22	0.15422	0.04218	0.26076
40.24	0.14259	0.04607	0.26255
40.26	0.13656	0.04023	0.26315
40.28	0.14604	0.04478	0.26315
40.3	0.13269	0.04478	0.26435
40.32	0.13398	0.04867	0.26136
40.34	0.13484	0.03699	0.25658
40.36	0.14259	0.04088	0.25538
40.38	0.12752	0.04478	0.26016
40.4	0.14518	0.04218	0.26195
40.42	0.13915	0.04413	0.25777
40.44	0.13699	0.04672	0.26076
40.46	0.13398	0.04607	0.26315
40.48	0.13398	0.04088	0.26435
40.5	0.13183	0.04543	0.25717
40.52	0.1258	0.04218	0.26195
40.54	0.13613	0.04607	0.25777
40.56	0.1357	0.03958	0.25777
40.58	0.14862	0.04478	0.25478
40.6	0.13484	0.04023	0.26076
40.62	0.1245	0.03504	0.25658
40.64	0.13226	0.04283	0.25658
40.66	0.12494	0.04153	0.25299
40.68	0.14001	0.04607	0.25299
40.7	0.14345	0.04088	0.25837
40.72	0.13742	0.04153	0.25598
40.74	0.14302	0.03634	0.26136
40.76	0.1301	0.05256	0.25717
40.78	0.12364	0.061	0.26255
40.8	0.11503	0.03569	0.25717
40.82	0.11934	0.04478	0.25658
40.84	0.13915	0.04867	0.25478
40.86	0.1258	0.04932	0.25717
40.88	0.13441	0.04672	0.25897
40.9	0.12838	0.04478	0.25598
40.92	0.13656	0.04997	0.25598
40.94	0.13355	0.04348	0.25777
40.96	0.15121	0.04283	0.25777
40.98	0.14302	0.04607	0.25478
41	0.14216	0.03764	0.26136
41.02	0.13786	0.04088	0.25717
41.04	0.13398	0.03829	0.26136
41.06	0.1202	0.04153	0.25956
41.08	0.13786	0.04218	0.25777
41.1	0.14001	0.04802	0.25837
41.12	0.13441	0.04218	0.26016
41.14	0.14776	0.04023	0.26195
41.16	0.13786	0.05256	0.25956
41.18	0.14259	0.05127	0.25359
41.2	0.13398	0.04672	0.26076
41.22	0.14173	0.04932	0.26435
41.24	0.13613	0.03958	0.25239
41.26	0.13527	0.04932	0.25658
41.28	0.13312	0.03894	0.25478
41.3	0.13742	0.05581	0.25897
41.32	0.13656	0.04607	0.25897
41.34	0.13096	0.04283	0.25837
41.36	0.13613	0.05062	0.26076
41.38	0.12795	0.05062	0.26016
41.4	0.13915	0.04153	0.25837
41.42	0.13312	0.04478	0.26255
41.44	0.12494	0.04413	0.26136
41.46	0.14948	0.06424	0.26435
41.48	0.13915	0.04023	0.25956
41.5	0.14991	0.03894	0.25717
41.52	0.13742	0.04737	0.25418
41.54	0.15637	0.04543	0.26375
41.56	0.13441	0.04088	0.26076
41.58	0.14388	0.04023	0.25478
41.6	0.15982	0.04478	0.25717
41.62	0.14044	0.05062	0.25598
41.64	0.16326	0.05256	0.26195
41.66	0.1581	0.04737	0.26494
41.68	0.1469	0.04478	0.25717
41.7	0.16068	0.04543	0.25717
41.72	0.16499	0.05581	0.25837
41.74	0.168	0.05256	0.25658
41.76	0.1736	0.06554	0.25538
41.78	0.15724	0.061	0.26136
41.8	0.17145	0.05256	0.26315
41.82	0.16456	0.04607	0.26435
41.84	0.17016	0.06879	0.26554
41.86	0.18049	0.05775	0.25897
41.88	0.18652	0.05321	0.26315
41.9	0.1792	0.05127	0.26136
41.92	0.18264	0.05581	0.25837
41.94	0.17748	0.06554	0.26614
41.96	0.1792	0.05516	0.26375
41.98	0.18135	0.05905	0.25478
42	0.18049	0.05386	0.26494
42.02	0.17489	0.06035	0.26136
42.04	0.17403	0.04932	0.26255
42.06	0.16585	0.05386	0.26076
42.08	0.17748	0.05256	0.26554
42.1	0.18006	0.04543	0.26793
42.12	0.17274	0.0584	0.26853
42.14	0.15939	0.06619	0.26494
42.16	0.15508	0.05321	0.26076
42.18	0.168	0.0584	0.25299
42.2	0.17834	0.04997	0.25897
42.22	0.14733	0.04543	0.26435
42.24	0.15637	0.04997	0.25717
42.26	0.16283	0.05321	0.26255
42.28	0.13398	0.04413	0.26674
42.3	0.15336	0.06684	0.26554
42.32	0.15465	0.06684	0.26195
42.34	0.15724	0.05451	0.26255
42.36	0.15164	0.04867	0.26315
42.38	0.15982	0.04348	0.26554
42.4	0.16326	0.05127	0.25956
42.42	0.1413	0.05321	0.25598
42.44	0.16585	0.04672	0.26076
42.46	0.16585	0.04932	0.26315
42.48	0.16714	0.05386	0.25956
42.5	0.16283	0.05321	0.26016
42.52	0.17489	0.05256	0.25658
42.54	0.17489	0.04932	0.26016
42.56	0.1736	0.05062	0.26016
42.58	0.15982	0.05256	0.25717
42.6	0.15982	0.05386	0.26016
42.62	0.1624	0.04997	0.26375
42.64	0.17231	0.05191	0.26435
42.66	0.17231	0.0623	0.26136
42.68	0.1792	0.06489	0.26315
42.7	0.1848	0.061	0.26973
42.72	0.18781	0.07463	0.26315
42.74	0.20418	0.07852	0.26554
42.76	0.21882	0.07398	0.26853
42.78	0.24251	0.0889	0.26554
42.8	0.27954	0.08761	0.26674
42.82	0.30108	0.09929	0.26315
42.84	0.33854	0.10058	0.26614
42.86	0.3786	0.11291	0.26494
42.88	0.39453	0.14017	0.26853
42.9	0.41736	0.15185	0.26435
42.92	0.45482	0.16548	0.26973
42.94	0.49272	0.16353	0.26674
42.96	0.56938	0.17002	0.2757
42.98	0.59479	0.18365	0.27092
43	0.62709	0.20311	0.27451
43.02	0.69298	0.21869	0.28228
43.04	0.70289	0.25503	0.29423
43.06	0.64001	0.23361	0.29901
43.08	0.64776	0.29267	0.3038
43.1	0.6357	0.30435	0.31814
43.12	0.6736	0.33679	0.34325
43.14	0.6891	0.36145	0.36656
43.16	0.63656	0.39001	0.41976
43.18	0.6314	0.34653	0.51719
43.2	0.62149	0.35756	0.64928
43.22	0.60254	0.31733	0.77839
43.24	0.55129	0.31343	0.80469
43.26	0.46645	0.28748	0.74671
43.28	0.4264	0.23037	0.69531
43.3	0.40228	0.22064	0.63255
43.32	0.35491	0.18884	0.60146
43.34	0.32907	0.17197	0.59489
43.36	0.28557	0.14471	0.57277
43.38	0.24983	0.14796	0.50403
43.4	0.24251	0.12395	0.46937
43.42	0.23088	0.10642	0.39585
43.44	0.21021	0.10123	0.3546
43.46	0.19384	0.09409	0.31993
43.48	0.19384	0.08566	0.31037
43.5	0.19341	0.07917	0.29603
43.52	0.17317	0.07787	0.29662
43.54	0.17963	0.08501	0.28467
43.56	0.16757	0.07657	0.27451
43.58	0.17145	0.06944	0.27152
43.6	0.16628	0.07657	0.27212
43.62	0.168	0.07138	0.27092
43.64	0.16757	0.06684	0.28288
43.66	0.18566	0.06424	0.27092
43.68	0.17188	0.06879	0.26853
43.7	0.1568	0.06619	0.26674
43.72	0.17016	0.06619	0.26853
43.74	0.16886	0.061	0.26195
43.76	0.16154	0.06489	0.26853
43.78	0.15034	0.06554	0.26494
43.8	0.17231	0.05711	0.26853
43.82	0.17102	0.06749	0.26315
43.84	0.15508	0.0584	0.25359
43.86	0.16326	0.0597	0.25538
43.88	0.17489	0.05646	0.26255
43.9	0.17231	0.0597	0.25598
43.92	0.16628	0.07073	0.26255
43.94	0.15767	0.05711	0.26315
43.96	0.14862	0.05581	0.26136
43.98	0.16542	0.06035	0.26255
44	0.17145	0.0597	0.25956
44.02	0.16585	0.05386	0.26793
44.04	0.17274	0.06165	0.25956
44.06	0.15982	0.06295	0.26375
44.08	0.16283	0.05775	0.26016
44.1	0.1624	0.05775	0.26076
44.12	0.15379	0.05191	0.25299
44.14	0.16972	0.05711	0.25777
44.16	0.16456	0.05451	0.25598
44.18	0.1637	0.0623	0.25837
44.2	0.16197	0.05905	0.26016
44.22	0.16111	0.05775	0.25897
44.24	0.15551	0.05711	0.25837
44.26	0.16972	0.0584	0.26136
44.28	0.16972	0.06554	0.26195
44.3	0.16499	0.07008	0.26494
44.32	0.15379	0.06814	0.26136
44.34	0.17274	0.06554	0.25478
44.36	0.17748	0.07008	0.25777
44.38	0.17661	0.06554	0.25777
44.4	0.17489	0.06165	0.25956
44.42	0.16929	0.07073	0.26375
44.44	0.15724	0.06424	0.26136
44.46	0.17791	0.05905	0.25359
44.48	0.2003	0.06814	0.26315
44.5	0.17618	0.06424	0.25717
44.52	0.19901	0.07073	0.25717
44.54	0.18867	0.07463	0.25658
44.56	0.20073	0.07008	0.25478
44.58	0.19212	0.06489	0.25837
44.6	0.17748	0.0623	0.26435
44.62	0.19686	0.07592	0.25717
44.64	0.1891	0.07138	0.26255
44.66	0.18652	0.06619	0.25777
44.68	0.19901	0.06814	0.25658
44.7	0.2115	0.07138	0.25837
44.72	0.19772	0.06749	0.26136
44.74	0.20719	0.07268	0.26195
44.76	0.19126	0.06749	0.25897
44.78	0.21451	0.07073	0.25418
44.8	0.21753	0.06749	0.25777
44.82	0.19255	0.07073	0.25717
44.84	0.20848	0.06944	0.26315
44.86	0.20547	0.06165	0.26375
44.88	0.21624	0.06489	0.25478
44.9	0.21064	0.07852	0.25717
44.92	0.21796	0.09409	0.25418
44.94	0.20935	0.07657	0.25897
44.96	0.19643	0.07722	0.25359
44.98	0.21494	0.07982	0.25478
45	0.19987	0.0889	0.25777
45.02	0.20418	0.08241	0.26016
45.04	0.20805	0.0889	0.25837
45.06	0.19987	0.09085	0.26076
45.08	0.1947	0.0902	0.25717
45.1	0.19901	0.08825	0.26136
45.12	0.19729	0.09864	0.26076
45.14	0.19643	0.08112	0.26136
45.16	0.20547	0.07722	0.26255
45.18	0.19126	0.09215	0.25956
45.2	0.1891	0.08306	0.26554
45.22	0.1904	0.08955	0.25837
45.24	0.17834	0.08241	0.26136
45.26	0.17188	0.06814	0.26375
45.28	0.16671	0.06554	0.26076
45.3	0.17877	0.07657	0.25777
45.32	0.18437	0.07657	0.25777
45.34	0.17059	0.07008	0.26195
45.36	0.168	0.07463	0.25717
45.38	0.17532	0.06944	0.25538
45.4	0.16757	0.07008	0.26315
45.42	0.1568	0.0597	0.25717
45.44	0.17575	0.06554	0.26494
45.46	0.16499	0.05581	0.26076
45.48	0.16628	0.07982	0.25897
45.5	0.16154	0.06554	0.25658
45.52	0.15379	0.05581	0.25717
45.54	0.168	0.05516	0.26255
45.56	0.15508	0.04997	0.25478
45.58	0.17188	0.061	0.25897
45.6	0.16499	0.05451	0.25777
45.62	0.1637	0.05775	0.26076
45.64	0.17102	0.05321	0.26136
45.66	0.14991	0.05581	0.25598
45.68	0.15896	0.05256	0.26195
45.7	0.16585	0.05386	0.25777
45.72	0.15853	0.05256	0.25717
45.74	0.14733	0.0623	0.25837
45.76	0.15637	0.04737	0.25897
45.78	0.15896	0.05775	0.26016
45.8	0.15293	0.05905	0.25239
45.82	0.14432	0.0597	0.25299
45.84	0.15896	0.04867	0.25837
45.86	0.15422	0.05581	0.25299
45.88	0.1469	0.05386	0.25239
45.9	0.14518	0.05905	0.25478
45.92	0.17102	0.04997	0.25179
45.94	0.15767	0.04932	0.25717
45.96	0.16972	0.06489	0.25658
45.98	0.15767	0.04997	0.25717
46	0.14604	0.07203	0.25598
46.02	0.16585	0.05062	0.25717
46.04	0.15164	0.05516	0.25777
46.06	0.16628	0.05711	0.25478
46.08	0.1525	0.06489	0.25777
46.1	0.15637	0.05191	0.26076
46.12	0.17059	0.05256	0.25418
46.14	0.16111	0.05451	0.26076
46.16	0.15422	0.061	0.25658
46.18	0.14862	0.05256	0.25538
46.2	0.15078	0.06554	0.26016
46.22	0.14862	0.05386	0.25538
46.24	0.15164	0.0636	0.25538
46.26	0.16326	0.0584	0.25897
46.28	0.16111	0.05191	0.26255
46.3	0.1568	0.0584	0.25478
46.32	0.17532	0.06619	0.25837
46.34	0.18006	0.0623	0.25777
46.36	0.17274	0.05386	0.25717
46.38	0.19858	0.06749	0.25897
46.4	0.17705	0.05711	0.26076
46.42	0.18221	0.04088	0.26076
46.44	0.17145	0.0597	0.25777
46.46	0.18437	0.06489	0.25837
46.48	0.18523	0.05321	0.25897
46.5	0.18867	0.0597	0.26076
46.52	0.18351	0.05775	0.25658
46.54	0.17532	0.05321	0.25897
46.56	0.16283	0.06035	0.25717
46.58	0.17446	0.05775	0.25418
46.6	0.17016	0.0597	0.25538
46.62	0.15637	0.06035	0.25777
46.64	0.16025	0.06489	0.25418
46.66	0.16671	0.0636	0.25717
46.68	0.15939	0.05451	0.25418
46.7	0.15853	0.04737	0.25598
46.72	0.17575	0.06424	0.25777
46.74	0.16929	0.06424	0.25598
46.76	0.15767	0.0597	0.26136
46.78	0.16326	0.04997	0.26016
46.8	0.15336	0.06684	0.25837
46.82	0.17705	0.05516	0.25478
46.84	0.18178	0.06035	0.25777
46.86	0.17834	0.05581	0.25478
46.88	0.17231	0.05581	0.25717
46.9	0.17317	0.06879	0.25538
46.92	0.16326	0.05321	0.25299
46.94	0.17231	0.05581	0.25478
46.96	0.17489	0.05127	0.25658
46.98	0.18652	0.05386	0.25717
47	0.16671	0.0584	0.25658
47.02	0.17231	0.05646	0.25658
47.04	0.16283	0.06035	0.25658
47.06	0.16843	0.06879	0.25837
47.08	0.17231	0.06554	0.25658
47.1	0.17489	0.06619	0.25777
47.12	0.16671	0.06295	0.25598
47.14	0.16671	0.0623	0.26076
47.16	0.15982	0.05321	0.25478
47.18	0.18006	0.04478	0.25717
47.2	0.17403	0.06295	0.25658
47.22	0.15896	0.05386	0.25837
47.24	0.16542	0.07268	0.25299
47.26	0.16413	0.06814	0.25418
47.28	0.15207	0.06165	0.25897
47.3	0.16197	0.05321	0.25717
47.32	0.14001	0.06165	0.25658
47.34	0.15336	0.05516	0.25956
47.36	0.16585	0.05581	0.25717
47.38	0.17877	0.0597	0.25478
47.4	0.15293	0.05321	0.25777
47.42	0.15724	0.06035	0.25418
47.44	0.16542	0.05256	0.25956
47.46	0.17575	0.05256	0.25897
47.48	0.17145	0.05646	0.25717
47.5	0.16628	0.06295	0.25658
47.52	0.14905	0.06489	0.25478
47.54	0.15767	0.05386	0.25777
47.56	0.15594	0.06684	0.25538
47.58	0.16283	0.061	0.25897
47.6	0.17016	0.05256	0.25777
47.62	0.16197	0.0636	0.25478
47.64	0.16456	0.05451	0.25359
47.66	0.16413	0.05256	0.25538
47.68	0.1525	0.06814	0.25478
47.7	0.16671	0.05775	0.25538
47.72	0.16025	0.04737	0.26195
47.74	0.15379	0.04672	0.25359
47.76	0.16326	0.06749	0.25837
47.78	0.15336	0.061	0.25538
47.8	0.16499	0.07008	0.2506
47.82	0.16886	0.05127	0.25418
47.84	0.16671	0.0623	0.25179
47.86	0.15896	0.05191	0.25658
47.88	0.16542	0.05905	0.25717
47.9	0.15939	0.05256	0.25658
47.92	0.1624	0.05775	0.25717
47.94	0.15767	0.06165	0.25777
47.96	0.16499	0.05127	0.25
47.98	0.17963	0.05711	0.25717
48	0.17274	0.05386	0.26016
48.02	0.17575	0.07138	0.25658
48.04	0.16671	0.0597	0.25956
48.06	0.17231	0.0584	0.25658
48.08	0.15853	0.06165	0.25658
48.1	0.17145	0.06424	0.25717
48.12	0.16929	0.06684	0.25598
48.14	0.16757	0.06879	0.25777
48.16	0.18307	0.05191	0.25956
48.18	0.18135	0.05386	0.25658
48.2	0.18953	0.06295	0.25837
48.22	0.17231	0.0623	0.25299
48.24	0.16326	0.05775	0.25478
48.26	0.17618	0.0597	0.26255
48.28	0.15767	0.06619	0.25658
48.3	0.16886	0.07138	0.25299
48.32	0.16714	0.07657	0.2512
48.34	0.16628	0.05905	0.25478
48.36	0.17575	0.06165	0.25777
48.38	0.1736	0.06165	0.25717
48.4	0.17748	0.06424	0.25717
48.42	0.15853	0.05905	0.25777
48.44	0.17446	0.04932	0.25598
48.46	0.1736	0.06749	0.25777
48.48	0.17231	0.06684	0.25658
48.5	0.17748	0.06035	0.2512
48.52	0.18781	0.05256	0.25478
48.54	0.19126	0.06035	0.25897
48.56	0.17489	0.06879	0.25777
48.58	0.17877	0.06295	0.25777
48.6	0.18006	0.06749	0.25777
48.62	0.17705	0.06944	0.25598
48.64	0.16843	0.05775	0.25717
48.66	0.16886	0.06489	0.25717
48.68	0.18437	0.06684	0.25598
48.7	0.17145	0.06165	0.26076
48.72	0.18566	0.0584	0.25478
48.74	0.17532	0.061	0.25777
48.76	0.18437	0.06489	0.25777
48.78	0.1792	0.06295	0.25837
48.8	0.1637	0.06295	0.25717
48.82	0.17231	0.0584	0.25658
48.84	0.18437	0.06619	0.25837
48.86	0.18049	0.06165	0.25837
48.88	0.16714	0.05905	0.25717
48.9	0.16628	0.06944	0.25299
48.92	0.17705	0.05905	0.26016
48.94	0.15121	0.0636	0.25418
48.96	0.16886	0.06295	0.25777
48.98	0.16714	0.06749	0.25837
49	0.17059	0.05775	0.26255
49.02	0.17274	0.061	0.25897
49.04	0.16456	0.06944	0.25777
49.06	0.16456	0.05711	0.25598
49.08	0.16542	0.06165	0.25717
49.1	0.16714	0.05451	0.26076
49.12	0.15637	0.06035	0.25598
49.14	0.17661	0.06554	0.25956
49.16	0.15767	0.07073	0.25777
49.18	0.15508	0.07722	0.25538
49.2	0.17532	0.061	0.25897
49.22	0.17748	0.05905	0.25538
49.24	0.16111	0.06554	0.25658
49.26	0.16326	0.07008	0.25777
49.28	0.1736	0.0623	0.25837
49.3	0.16542	0.0597	0.25359
49.32	0.18092	0.0623	0.26315
49.34	0.18135	0.06684	0.25658
49.36	0.17059	0.07073	0.25359
49.38	0.168	0.05646	0.25418
49.4	0.16068	0.06944	0.25658
49.42	0.16068	0.0597	0.26016
49.44	0.16843	0.06944	0.25837
49.46	0.16154	0.07268	0.25897
49.48	0.17705	0.07138	0.25538
49.5	0.17834	0.07917	0.26136
49.52	0.17834	0.07722	0.25956
49.54	0.16714	0.07982	0.25418
49.56	0.18437	0.07657	0.25598
49.58	0.17791	0.07398	0.25418
49.6	0.17575	0.06944	0.26375
49.62	0.18997	0.07203	0.25777
49.64	0.16972	0.07982	0.25956
49.66	0.18609	0.07268	0.25239
49.68	0.19169	0.07787	0.25478
49.7	0.19427	0.08047	0.26195
49.72	0.20202	0.07463	0.25478
49.74	0.19729	0.07787	0.25777
49.76	0.19556	0.09409	0.25897
49.78	0.21796	0.09864	0.26494
49.8	0.20935	0.08631	0.26076
49.82	0.23389	0.10837	0.25717
49.84	0.23389	0.10123	0.26315
49.86	0.2438	0.11551	0.26435
49.88	0.26318	0.12524	0.25658
49.9	0.29246	0.13757	0.25777
49.92	0.34027	0.13043	0.25897
49.94	0.36783	0.1486	0.26315
49.96	0.4053	0.16353	0.26016
49.98	0.46301	0.18559	0.26255
50	0.53191	0.22258	0.26614
50.02	0.56766	0.23297	0.26255
50.04	0.64173	0.28488	0.26435
50.06	0.67575	0.32576	0.26554
50.08	0.74724	0.37508	0.27032
50.1	0.79031	0.41921	0.26913
50.12	0.81443	0.41142	0.26913
50.14	0.85233	0.44841	0.2751
50.16	0.92984	0.5159	0.27092
50.18	0.98239	0.56067	0.27391
50.2	1.05	0.65217	0.2757
50.22	1.04268	0.76249	0.2763
50.24	1.01382	0.85853	0.28885
50.26	0.97334	0.90461	0.28467
50.28	0.94966	0.95717	0.29901
50.3	0.92209	1	0.30918
50.32	0.87386	0.97404	0.32292
50.34	0.83424	0.88319	0.34803
50.36	0.79634	0.85074	0.37851
50.38	0.72485	0.74497	0.42155
50.4	0.66068	0.67683	0.44426
50.42	0.56421	0.61389	0.45921
50.44	0.50693	0.59247	0.47236
50.46	0.47119	0.48864	0.44785
50.48	0.41951	0.4257	0.41019
50.5	0.36998	0.35561	0.39405
50.52	0.3618	0.31019	0.4072
50.54	0.31744	0.23102	0.40601
50.56	0.28902	0.20766	0.39106
50.58	0.26189	0.16872	0.35998
50.6	0.22442	0.1512	0.34444
50.62	0.23389	0.14017	0.32591
50.64	0.23389	0.1207	0.31515
50.66	0.22571	0.09864	0.30738
50.68	0.19169	0.10772	0.29483
50.7	0.20375	0.10448	0.28347
50.72	0.19729	0.09864	0.28168
50.74	0.2059	0.10448	0.28288
50.76	0.19255	0.09474	0.27391
50.78	0.19772	0.0889	0.27929
50.8	0.19255	0.07138	0.26793
50.82	0.19126	0.0928	0.27092
50.84	0.17791	0.07982	0.26674
50.86	0.17877	0.06619	0.26973
50.88	0.17489	0.07657	0.26793
50.9	0.18652	0.08176	0.25897
50.92	0.17963	0.08501	0.25598
50.94	0.2003	0.07203	0.26315
50.96	0.17791	0.07463	0.25956
50.98	0.18049	0.08761	0.25658
51	0.18264	0.07138	0.26315
51.02	0.18135	0.06684	0.26076
51.04	0.17661	0.07852	0.25478
51.06	0.17016	0.07138	0.26076
51.08	0.17532	0.06554	0.26136
51.1	0.18738	0.07008	0.25538
51.12	0.17489	0.06814	0.25777
51.14	0.17963	0.05386	0.25418
51.16	0.17489	0.07203	0.25777
51.18	0.18437	0.07592	0.26195
51.2	0.17575	0.07592	0.25717
51.22	0.16413	0.06424	0.26016
51.24	0.18006	0.07203	0.26136
51.26	0.18437	0.07982	0.25837
51.28	0.18437	0.0889	0.26076
51.3	0.17016	0.07138	0.25239
51.32	0.17231	0.05581	0.25717
51.34	0.17274	0.06554	0.25897
51.36	0.18652	0.06944	0.26255
51.38	0.17188	0.07528	0.25418
51.4	0.20245	0.07268	0.25717
51.42	0.1891	0.07463	0.25717
51.44	0.17188	0.08112	0.25717
51.46	0.17834	0.07333	0.25359
51.48	0.18695	0.0623	0.25658
51.5	0.17575	0.07008	0.25717
51.52	0.18264	0.08112	0.25299
51.54	0.18006	0.06749	0.25956
51.56	0.17748	0.06879	0.25897
51.58	0.16714	0.05451	0.25897
51.6	0.17791	0.07657	0.25717
51.62	0.17748	0.07722	0.25658
51.64	0.17016	0.07203	0.25837
51.66	0.18609	0.07268	0.26315
51.68	0.19384	0.07463	0.25717
51.7	0.18437	0.07722	0.25717
51.72	0.1891	0.07203	0.25777
51.74	0.18652	0.07463	0.25658
51.76	0.17188	0.06814	0.26255
51.78	0.20116	0.06814	0.26375
51.8	0.20289	0.06814	0.25777
51.82	0.19083	0.06554	0.25598
51.84	0.18307	0.07398	0.25598
51.86	0.18394	0.07398	0.25478
51.88	0.16542	0.07398	0.25956
51.9	0.19298	0.07463	0.25956
51.92	0.17274	0.06619	0.25598
51.94	0.18351	0.0623	0.25658
51.96	0.18566	0.06165	0.25658
51.98	0.18997	0.07008	0.25837
52	0.16886	0.07008	0.25418
52.02	0.17963	0.06944	0.25239
52.04	0.17963	0.07268	0.2512
52.06	0.1848	0.0597	0.25777
52.08	0.18307	0.05127	0.25837
52.1	0.15939	0.06165	0.25956
52.12	0.17705	0.07073	0.26554
52.14	0.17575	0.07722	0.25299
52.16	0.17532	0.06814	0.25717
52.18	0.16757	0.06295	0.25538
52.2	0.17102	0.07528	0.25717
52.22	0.18351	0.06619	0.25478
52.24	0.18523	0.07787	0.25897
52.26	0.18178	0.06879	0.25956
52.28	0.17748	0.06165	0.25658
52.3	0.17145	0.0597	0.25598
52.32	0.17963	0.05905	0.25359
52.34	0.1792	0.07203	0.25598
52.36	0.17102	0.06814	0.25658
52.38	0.17489	0.07333	0.25837
52.4	0.18221	0.06879	0.25239
52.42	0.17705	0.06684	0.26076
52.44	0.18437	0.07268	0.25956
52.46	0.16671	0.06554	0.25418
52.48	0.17317	0.07008	0.26076
52.5	0.17791	0.06489	0.25897
52.52	0.17446	0.0623	0.25658
52.54	0.17145	0.06619	0.25538
52.56	0.18092	0.06944	0.25837
52.58	0.168	0.07203	0.25897
52.6	0.16886	0.07138	0.26016
52.62	0.16843	0.06749	0.25598
52.64	0.17705	0.06165	0.26016
52.66	0.17661	0.0636	0.25538
52.68	0.16499	0.07138	0.25239
52.7	0.15939	0.04932	0.25
52.72	0.15508	0.07268	0.25418
52.74	0.16499	0.07008	0.25777
52.76	0.17489	0.06749	0.25239
52.78	0.18824	0.0623	0.25418
52.8	0.18437	0.07657	0.26076
52.82	0.17834	0.07852	0.25179
52.84	0.18351	0.07203	0.25418
52.86	0.1637	0.06944	0.25837
52.88	0.1624	0.06879	0.26315
52.9	0.1947	0.0623	0.25598
52.92	0.18997	0.07008	0.25717
52.94	0.17791	0.08047	0.25538
52.96	0.18566	0.0636	0.25598
52.98	0.17403	0.06749	0.25956
53	0.16757	0.05321	0.25658
53.02	0.18695	0.0584	0.25359
53.04	0.17102	0.06944	0.25897
53.06	0.18221	0.06424	0.25598
53.08	0.16843	0.07592	0.25598
53.1	0.17145	0.07982	0.25418
53.12	0.17618	0.05775	0.25717
53.14	0.17532	0.06165	0.25478
53.16	0.17489	0.07268	0.25299
53.18	0.168	0.07592	0.25658
53.2	0.16714	0.07917	0.25897
53.22	0.17059	0.07073	0.26076
53.24	0.17877	0.06684	0.26255
53.26	0.17532	0.07852	0.25897
53.28	0.19427	0.06944	0.25717
53.3	0.1637	0.06165	0.25658
53.32	0.17963	0.05646	0.25717
53.34	0.16714	0.061	0.25478
53.36	0.17403	0.06944	0.25538
53.38	0.16843	0.07268	0.25538
53.4	0.15853	0.0623	0.25538
53.42	0.15637	0.07852	0.25777
53.44	0.16671	0.07073	0.25777
53.46	0.1736	0.06944	0.25598
53.48	0.17016	0.07333	0.26494
53.5	0.16154	0.07008	0.25717
53.52	0.18738	0.06424	0.25837
53.54	0.1848	0.06489	0.25478
53.56	0.16628	0.07463	0.25598
53.58	0.17575	0.07463	0.25777
53.6	0.1792	0.0597	0.25598
53.62	0.16972	0.08176	0.26076
53.64	0.16413	0.06814	0.25956
53.66	0.16111	0.06879	0.25299
53.68	0.17016	0.07528	0.25538
53.7	0.16413	0.0636	0.25538
53.72	0.17188	0.061	0.25359
53.74	0.17618	0.06165	0.25777
53.76	0.16326	0.0597	0.25777
53.78	0.17231	0.0636	0.25538
53.8	0.17231	0.06295	0.25418
53.82	0.16843	0.06424	0.25418
53.84	0.17102	0.07203	0.25777
53.86	0.18049	0.07008	0.26255
53.88	0.17834	0.07008	0.25837
53.9	0.17188	0.07138	0.26195
53.92	0.18738	0.0597	0.26375
53.94	0.17705	0.06879	0.26614
53.96	0.16025	0.06684	0.25837
53.98	0.17317	0.05905	0.25658
54	0.16542	0.06424	0.25837
54.02	0.16111	0.05905	0.26255
54.04	0.16542	0.0584	0.25956
54.06	0.16886	0.06619	0.26494
54.08	0.16585	0.08112	0.26315
54.1	0.16154	0.08112	0.26255
54.12	0.17489	0.07138	0.26195
54.14	0.17575	0.06424	0.25777
54.16	0.16456	0.0636	0.26016
54.18	0.17791	0.06554	0.26255
54.2	0.168	0.05905	0.26554
54.22	0.1848	0.06749	0.27152
54.24	0.18953	0.06489	0.2763
54.26	0.18264	0.06684	0.29304
54.28	0.16929	0.06814	0.29901
54.3	0.15853	0.07008	0.31814
54.32	0.1624	0.07333	0.33607
54.34	0.17188	0.07203	0.33787
54.36	0.17661	0.06749	0.35699
54.38	0.15853	0.06424	0.36835
54.4	0.16886	0.06619	0.37971
54.42	0.168	0.07138	0.36955
54.44	0.17102	0.0636	0.36716
54.46	0.18006	0.07398	0.35759
54.48	0.16326	0.06944	0.36895
54.5	0.17575	0.07398	0.35281
54.52	0.17705	0.07268	0.35161
54.54	0.18178	0.07268	0.33846
54.56	0.19513	0.06684	0.33428
54.58	0.16413	0.07268	0.31455
54.6	0.17748	0.07592	0.30798
54.62	0.17661	0.06814	0.29543
54.64	0.15939	0.07528	0.29124
54.66	0.1637	0.07008	0.29005
54.68	0.17059	0.07852	0.2775
54.7	0.1792	0.07528	0.26554
54.72	0.18652	0.06554	0.27152
54.74	0.18006	0.06554	0.26614
54.76	0.17231	0.06424	0.25897
54.78	0.15939	0.06489	0.26853
54.8	0.16326	0.07463	0.26315
54.82	0.15379	0.06165	0.26973
54.84	0.15207	0.06035	0.26435
54.86	0.17963	0.06489	0.26375
54.88	0.17145	0.06944	0.26435
54.9	0.16929	0.06619	0.25598
54.92	0.17274	0.06684	0.25717
54.94	0.16542	0.0636	0.26255
54.96	0.17102	0.05581	0.26315
54.98	0.16283	0.06295	0.26136
55	0.1792	0.06554	0.26435
55.02	0.1637	0.06749	0.26016
55.04	0.16714	0.07008	0.26076
55.06	0.17705	0.07398	0.26494
55.08	0.17231	0.06554	0.26076
55.1	0.17274	0.07073	0.25418
55.12	0.17532	0.07073	0.25956
55.14	0.16542	0.07917	0.25897
55.16	0.17532	0.06554	0.25418
55.18	0.15896	0.06554	0.25717
55.2	0.1736	0.07982	0.26136
55.22	0.16068	0.07917	0.25837
55.24	0.17102	0.06814	0.25598
55.26	0.1736	0.07333	0.25777
55.28	0.16972	0.07657	0.25598
55.3	0.1792	0.06749	0.25598
55.32	0.19212	0.06554	0.25658
55.34	0.17446	0.07398	0.25777
55.36	0.1624	0.07852	0.25418
55.38	0.18135	0.06814	0.25
55.4	0.17877	0.06749	0.25598
55.42	0.18523	0.08306	0.25837
55.44	0.17188	0.07787	0.25897
55.46	0.17403	0.08176	0.25658
55.48	0.19729	0.08306	0.25598
55.5	0.17705	0.07592	0.25418
55.52	0.1736	0.07138	0.25418
55.54	0.17102	0.07657	0.25717
55.56	0.17403	0.07268	0.25717
55.58	0.17489	0.05905	0.25777
55.6	0.18006	0.06619	0.26195
55.62	0.17102	0.07398	0.25658
55.64	0.17834	0.07463	0.25598
55.66	0.168	0.07203	0.25837
55.68	0.1624	0.07463	0.26016
55.7	0.16197	0.06489	0.25777
55.72	0.18006	0.07787	0.25658
55.74	0.15982	0.07008	0.25837
55.76	0.16197	0.06554	0.26195
55.78	0.18178	0.06879	0.25538
55.8	0.17877	0.07203	0.25956
55.82	0.15724	0.07657	0.25359
55.84	0.168	0.07333	0.25299
55.86	0.16843	0.07852	0.25538
55.88	0.16757	0.06879	0.25239
55.9	0.16628	0.08176	0.26076
55.92	0.17661	0.07138	0.26195
55.94	0.17317	0.07787	0.25837
55.96	0.17748	0.06879	0.25897
55.98	0.17877	0.06489	0.25717
56	0.18264	0.07073	0.25598
56.02	0.16843	0.06749	0.25777
56.04	0.17834	0.06879	0.25717
56.06	0.18135	0.06489	0.25478
56.08	0.17963	0.06554	0.25359
56.1	0.1904	0.0623	0.25717
56.12	0.18437	0.06749	0.25418
56.14	0.18049	0.07203	0.25239
56.16	0.17748	0.06814	0.25179
56.18	0.16542	0.07008	0.25418
56.2	0.16972	0.0636	0.25956
56.22	0.16929	0.07073	0.25359
56.24	0.16456	0.0623	0.25598
56.26	0.18307	0.06554	0.25418
56.28	0.16929	0.07982	0.25598
56.3	0.15594	0.07592	0.25777
56.32	0.17059	0.07333	0.25359
56.34	0.16929	0.07398	0.25538
56.36	0.16154	0.07657	0.25658
56.38	0.18824	0.07463	0.25777
56.4	0.17489	0.08241	0.25538
56.42	0.1792	0.06554	0.25956
56.44	0.16585	0.07008	0.25897
56.46	0.17489	0.08176	0.25956
56.48	0.16757	0.06814	0.26136
56.5	0.17575	0.07463	0.26076
56.52	0.18394	0.06749	0.26016
56.54	0.17705	0.0597	0.25418
56.56	0.17102	0.06814	0.25777
56.58	0.15939	0.07722	0.25777
56.6	0.17705	0.07333	0.25538
56.62	0.16886	0.07138	0.26076
56.64	0.17877	0.0636	0.25598
56.66	0.1736	0.07008	0.25956
56.68	0.17231	0.06814	0.25837
56.7	0.17834	0.07073	0.25658
56.72	0.17575	0.06489	0.25956
56.74	0.17575	0.06554	0.25837
56.76	0.16499	0.0636	0.25658
56.78	0.1736	0.08241	0.25897
56.8	0.18738	0.06554	0.25658
56.82	0.17446	0.06489	0.25777
56.84	0.17317	0.0597	0.25837
56.86	0.18997	0.06489	0.26076
56.88	0.16929	0.07138	0.25538
56.9	0.16714	0.06424	0.25777
56.92	0.18307	0.05711	0.2512
56.94	0.17834	0.07008	0.25717
56.96	0.17231	0.0636	0.25598
56.98	0.16499	0.08047	0.25359
57	0.17575	0.07333	0.25359
57.02	0.16628	0.07657	0.26076
57.04	0.17102	0.07592	0.25897
57.06	0.17403	0.06749	0.26195
57.08	0.17102	0.07463	0.26315
57.1	0.17661	0.0623	0.26016
57.12	0.1792	0.06554	0.25658
57.14	0.16499	0.07008	0.25717
57.16	0.17705	0.07852	0.25418
57.18	0.18178	0.07008	0.25598
57.2	0.17575	0.07657	0.25777
57.22	0.16929	0.06489	0.26375
57.24	0.18307	0.061	0.25956
57.26	0.16456	0.07592	0.26076
57.28	0.16628	0.06684	0.26375
57.3	0.18824	0.0636	0.26195
57.32	0.18264	0.07917	0.25717
57.34	0.18135	0.07917	0.25956
57.36	0.17145	0.0597	0.25598
57.38	0.17618	0.06684	0.25598
57.4	0.18006	0.07268	0.25658
57.42	0.17791	0.07333	0.25717
57.44	0.18092	0.06814	0.25897
57.46	0.17791	0.07333	0.25538
57.48	0.17661	0.06879	0.25837
57.5	0.17618	0.07203	0.26375
57.52	0.17489	0.08566	0.26195
57.54	0.17317	0.06684	0.26016
57.56	0.168	0.06749	0.25717
57.58	0.18006	0.06424	0.26136
57.6	0.17791	0.06489	0.25418
57.62	0.17489	0.08501	0.25538
57.64	0.16929	0.08371	0.26195
57.66	0.17963	0.06684	0.25777
57.68	0.18006	0.06749	0.25956
57.7	0.17317	0.07722	0.25658
57.72	0.17877	0.08306	0.25837
57.74	0.17059	0.08631	0.25717
57.76	0.17532	0.06684	0.25956
57.78	0.17403	0.07333	0.25717
57.8	0.1792	0.07852	0.25837
57.82	0.17446	0.06554	0.26315
57.84	0.16413	0.07852	0.26255
57.86	0.17618	0.08306	0.26136
57.88	0.17575	0.07138	0.26076
57.9	0.17446	0.0623	0.26136
57.92	0.17446	0.08501	0.26136
57.94	0.17274	0.05646	0.25837
57.96	0.16499	0.0636	0.25777
57.98	0.17963	0.06684	0.25598
58	0.17489	0.06619	0.25956
58.02	0.17575	0.07528	0.26076
58.04	0.16413	0.06619	0.25598
58.06	0.1792	0.06814	0.25658
58.08	0.17791	0.07333	0.26435
58.1	0.19686	0.08306	0.25717
58.12	0.18178	0.07398	0.26255
58.14	0.17274	0.07398	0.2512
58.16	0.17317	0.07398	0.25359
58.18	0.1736	0.06944	0.25717
58.2	0.17705	0.07268	0.26136
58.22	0.16757	0.06944	0.25777
58.24	0.16757	0.07398	0.25837
58.26	0.17059	0.06944	0.26016
58.28	0.17102	0.06424	0.25717
58.3	0.18006	0.06424	0.25717
58.32	0.18307	0.08436	0.25658
58.34	0.17575	0.08241	0.26255
58.36	0.16542	0.07333	0.26076
58.38	0.17102	0.07463	0.26016
58.4	0.17403	0.07008	0.25359
58.42	0.16714	0.07592	0.26195
58.44	0.17016	0.06619	0.25956
58.46	0.18135	0.07787	0.26076
58.48	0.18953	0.06944	0.25956
58.5	0.1792	0.07463	0.26076
58.52	0.17963	0.07073	0.26016
58.54	0.16757	0.07138	0.25598
58.56	0.17877	0.05905	0.25837
58.58	0.17188	0.07008	0.25837
58.6	0.16326	0.07657	0.26136
58.62	0.17188	0.07528	0.26136
58.64	0.16843	0.07138	0.26554
58.66	0.18609	0.07787	0.25777
58.68	0.17145	0.06944	0.25897
58.7	0.1624	0.07398	0.25777
58.72	0.16326	0.07333	0.26136
58.74	0.19212	0.09085	0.26195
58.76	0.18566	0.06554	0.26016
58.78	0.18351	0.07333	0.26195
58.8	0.17102	0.06879	0.26255
58.82	0.16326	0.07787	0.25897
58.84	0.17188	0.08501	0.25837
58.86	0.17145	0.0623	0.26315
58.88	0.18437	0.07463	0.25777
58.9	0.1637	0.07073	0.26076
58.92	0.17618	0.07398	0.26494
58.94	0.17575	0.06879	0.26375
58.96	0.18092	0.07722	0.26076
58.98	0.19126	0.07657	0.25956
59	0.18394	0.07203	0.25956
59.02	0.16628	0.07203	0.26255
59.04	0.16326	0.08176	0.25717
59.06	0.17274	0.08112	0.25956
59.08	0.17016	0.07528	0.25777
59.1	0.17661	0.07203	0.26016
59.12	0.18824	0.08371	0.26315
59.14	0.1891	0.08761	0.26136
59.16	0.18523	0.07592	0.25897
59.18	0.18437	0.07787	0.25239
59.2	0.17489	0.08955	0.25837
59.22	0.18523	0.07917	0.25956
59.24	0.18394	0.07917	0.26076
59.26	0.18006	0.06879	0.26255
59.28	0.17705	0.08112	0.25897
59.3	0.1736	0.07917	0.26195
59.32	0.17532	0.08825	0.25717
59.34	0.16929	0.08955	0.25777
59.36	0.18953	0.08696	0.25897
59.38	0.17877	0.08176	0.25658
59.4	0.18178	0.07463	0.26136
59.42	0.18997	0.08761	0.26255
59.44	0.17188	0.08241	0.26016
59.46	0.17834	0.08241	0.25418
59.48	0.17575	0.07268	0.26195
59.5	0.17059	0.10188	0.26195
59.52	0.18867	0.07852	0.26195
59.54	0.17791	0.07787	0.26195
59.56	0.18609	0.08241	0.26554
59.58	0.18394	0.07398	0.26195
59.6	0.18566	0.08047	0.26435
59.62	0.18351	0.07333	0.25956
59.64	0.18437	0.08306	0.26136
59.66	0.16972	0.07073	0.26016
59.68	0.17877	0.07073	0.25837
59.7	0.18264	0.06489	0.25717
59.72	0.1792	0.08047	0.25717
59.74	0.16628	0.07917	0.25897
59.76	0.17016	0.0889	0.26435
59.78	0.18092	0.07398	0.26435
59.8	0.18135	0.07398	0.25956
59.82	0.18178	0.06879	0.25658
59.84	0.17575	0.07333	0.25956
59.86	0.18394	0.0902	0.25658
59.88	0.17963	0.08047	0.25897
59.9	0.17231	0.07852	0.25956
59.92	0.18135	0.08501	0.25897
59.94	0.17705	0.07463	0.25478
59.96	0.18049	0.07203	0.25897
[truncated: 1,002 more rows]

## Sheet: Figure 1d
				0.2mAh Zn-peak1				0.2mAh-Peak2		10mAh-Peak1				10mAh-Peak2
				Binding energy	Intensity	Fitted curve	Baseline	Baseline	Fitted curves	Binding energy	Intensity	Fitted curves	Baseline	Baseline	Fitted cueve
				1054.84	21563.9	21563.9	21563.9	21563.9	21563.9	1055.3	69072.9	69072.9	69072.9	69072.9	69072.9
				1054.74	21368.6	21368.6	21368.6	21368.6	21368.6	1055.2	68411.8	68411.8	68411.8	68411.8	68411.8
				1054.64	21502.2	21502.2	21502.2	21502.2	21502.2	1055.1	69140.9	69140.9	69140.9	69140.9	69140.9
				1054.54	21358.4	21358.4	21358.4	21358.4	21358.4	1055	69271.8	69271.8	69271.8	69271.8	69271.8
				1054.44	21265.9	21265.9	21265.9	21265.9	21265.9	1054.9	68755.5	68755.5	68755.5	68755.5	68755.5
				1054.34	21337.8	21337.8	21337.8	21337.8	21337.8	1054.8	69135.7	69135.7	69135.7	69135.7	69135.7
				1054.24	20930.2	20930.2	20930.2	20930.2	20930.2	1054.7	68708.5	68708.5	68708.5	68708.5	68708.5
				1054.14	20909.7	20909.7	20909.7	20909.7	20909.7	1054.6	68258.7	68258.7	68258.7	68258.7	68258.7
				1054.04	21156.3	21156.3	21156.3	21156.3	21156.3	1054.5	68352.8	68352.8	68352.8	68352.8	68352.8
				1053.94	21324.1	21324.1	21324.1	21324.1	21324.1	1054.4	68195.5	68195.5	68195.5	68195.5	68195.5
				1053.84	21204.2	21204.2	21204.2	21204.2	21204.2	1054.3	68599.7	68599.7	68599.7	68599.7	68599.7
				1053.74	20937.1	20937.1	20937.1	20937.1	20937.1	1054.2	68614.4	68614.4	68614.4	68614.4	68614.4
				1053.64	20916.5	20916.5	20916.5	20916.5	20916.5	1054.1	68038	68038	68038	68038	68038
				1053.54	21197.4	21197.4	21197.4	21197.4	21197.4	1054	67811.7	67811.7	67811.7	67811.7	67811.7
				1053.44	21587.8	21587.8	21587.8	21587.8	21587.8	1053.9	67048	67048	67048	67048	67048
				1053.34	20896	20896	20896	20896	20896	1053.8	67869.8	67869.8	67869.8	67869.8	67869.8
				1053.24	21454.3	21454.3	21454.3	21454.3	21454.3	1053.7	68239.4	68239.4	68239.4	68239.4	68239.4
				1053.14	20926.8	20926.8	20926.8	20926.8	20926.8	1053.6	68340	68340	68340	68340	68340
				1053.04	20724.7	20724.7	20724.7	20724.7	20724.7	1053.5	67819.3	67819.3	67819.3	67819.3	67819.3
				1052.94	20728.2	20728.2	20728.2	20728.2	20728.2	1053.4	67597.7	67597.7	67597.7	67597.7	67597.7
				1052.84	21101.5	21101.5	21101.5	21101.5	21101.5	1053.3	67175.3	67175.3	67175.3	67175.3	67175.3
				1052.74	21375.5	21375.5	21375.5	21375.5	21375.5	1053.2	68006.7	68006.7	68006.7	68006.7	68006.7
				1052.64	21293.3	21293.3	21293.3	21293.3	21293.3	1053.1	68467.5	68467.5	68467.5	68467.5	68467.5
				1052.54	21152.9	21152.9	21152.9	21152.9	21152.9	1053	68154.1	68154.1	68154.1	68154.1	68154.1
				1052.44	21149.4	21149.4	21149.4	21149.4	21149.4	1052.9	68340.1	68340.1	68340.1	68340.1	68340.1
				1052.34	21084.4	21084.4	21084.4	21084.4	21084.4	1052.8	67596	67596	67596	67596	67596
				1052.24	21286.4	21286.4	21286.4	21286.4	21286.4	1052.7	67576.4	67576.4	67576.4	67576.4	67576.4
				1052.14	21019.3	21019.3	21019.3	21019.3	21019.3	1052.6	68006.2	68006.2	68006.2	68006.2	68006.2
				1052.04	20783	20783	20783	20783	20783	1052.5	67404.2	67404.2	67404.2	67404.2	67404.2
				1051.94	20786.4	20786.4	20786.4	20786.4	20786.4	1052.4	66643.6	66643.6	66643.6	66643.6	66643.6
				1051.84	20875.4	20875.4	20875.4	20875.4	20875.4	1052.3	66996.1	66996.1	66996.1	66996.1	66996.1
				1051.74	21036.4	21036.4	21036.4	21036.4	21036.4	1052.2	67082.7	67082.7	67082.7	67082.7	67082.7
				1051.64	21053.5	21053.5	21053.5	21053.5	21053.5	1052.1	66325.7	66325.7	66325.7	66325.7	66325.7
				1051.54	21002.2	21002.2	21002.2	21002.2	21002.2	1052	66918.8	66918.8	66918.8	66918.8	66918.8
				1051.44	21183.7	21183.7	21183.7	21183.7	21183.7	1051.9	66182.1	66182.1	66182.1	66182.1	66182.1
				1051.34	21087.8	21087.8	21087.8	21087.8	21087.8	1051.8	65778.1	65778.1	65778.1	65778.1	65778.1
				1051.24	21057	21057	21057	21057	21057	1051.7	66528.4	66528.4	66528.4	66528.4	66528.4
				1051.14	20961.1	20961.1	20961.1	20961.1	20961.1	1051.6	67309.6	67309.6	67309.6	67309.6	67309.6
				1051.04	21111.8	21111.8	21111.8	21111.8	21111.8	1051.5	67779.7	67779.7	67779.7	67779.7	67779.7
				1050.94	20974.8	20974.8	20974.8	20974.8	20974.8	1051.4	67036.4	67036.4	67036.4	67036.4	67036.4
				1050.84	20906.3	20906.3	20906.3	20906.3	20906.3	1051.3	66155.3	66155.3	66155.3	66155.3	66155.3
				1050.74	20920	20920	20920	20920	20920	1051.2	66933.3	66933.3	66933.3	66933.3	66933.3
				1050.64	20991.9	20991.9	20991.9	20991.9	20991.9	1051.1	66627.7	66627.7	66627.7	66627.7	66627.7
				1050.54	20933.7	20933.7	20933.7	20933.7	20933.7	1051	65983.7	65983.7	65983.7	65983.7	65983.7
				1050.44	20974.8	20974.8	20974.8	20974.8	20974.8	1050.9	65754.6	65754.6	65754.6	65754.6	65754.6
				1050.34	20690.5	20690.5	20690.5	20690.5	20690.5	1050.8	66378	66378	66378	66378	66378
				1050.24	20961.1	20961.1	20961.1	20961.1	20961.1	1050.7	66598.4	66598.4	66598.4	66598.4	66598.4
				1050.14	21036.4	21036.4	21036.4	21036.4	21036.4	1050.6	66174.6	66174.6	66174.6	66174.6	66174.6
				1050.04	21255.6	21255.6	21255.6	21255.6	21255.6	1050.5	66347.6	66347.6	66347.6	66347.6	66347.6
				1049.94	21351.5	21351.5	21351.5	21351.5	21351.6	1050.4	66937.4	66937.4	66937.4	66937.4	66937.4
				1049.84	20909.7	20909.7	20909.7	21349.8	21349.9	1050.3	66280	66280	66280	66280	66280
				1049.74	21498.8	21498.8	21498.8	21348	21348.2	1050.2	65560.1	65560.1	65560.1	65560.1	65560.1
				1049.64	21331	21331	21331	21346.3	21346.5	1050.1	65707.7	65707.7	65707.7	65707.7	65707.7
				1049.54	21320.7	21320.7	21320.7	21344.6	21345	1050	65348	65348	65348	65710.7	65710.8
				1049.44	20937.1	20937.1	20937.1	21342.9	21343.4	1049.9	66798.6	66798.6	66798.6	65713.7	65713.8
				1049.34	21416.6	21416.6	21416.6	21341.1	21342	1049.8	66856.4	66856.4	66856.4	65716.7	65716.9
				1049.24	21522.8	21522.8	21522.8	21339.4	21340.8	1049.7	66077.3	66077.3	66077.3	65719.7	65720
				1049.14	21217.9	21217.9	21217.9	21337.7	21339.8	1049.6	66606.1	66606.1	66606.1	65722.6	65723.2
				1049.04	21683.7	21683.7	21683.7	21335.9	21339.2	1049.5	66397.7	66397.7	66397.7	65725.6	65726.4
				1048.94	21067.2	21067.2	21067.2	21334.2	21339.1	1049.4	66398.3	66398.3	66398.3	65728.6	65729.9
				1048.84	21526.2	21526.2	21526.2	21332.5	21339.8	1049.3	66530.5	66530.5	66530.5	65731.6	65733.6
				1048.74	21450.8	21450.8	21450.8	21330.7	21341.6	1049.2	66325.7	66325.7	66325.7	65734.6	65737.7
				1048.64	21399.5	21399.5	21399.5	21329	21344.9	1049.1	66779.5	66779.5	66779.5	65737.6	65742.4
				1048.54	21423.4	21423.4	21423.4	21327.3	21350.4	1049	66381.9	66381.9	66381.9	65740.6	65748
				1048.44	21539.9	21539.9	21539.9	21325.6	21358.8	1048.9	65767.4	65767.4	65767.4	65743.6	65754.8
				1048.34	21872.1	21872.1	21872.1	21323.8	21371.3	1048.8	66021.7	66021.7	66021.7	65746.6	65763.4
				1048.24	21567.3	21567.3	21567.3	21322.1	21389.2	1048.7	67103.1	67103.1	67103.1	65749.5	65774.7
				1048.14	22228.3	22228.3	22228.3	21320.4	21414.4	1048.6	66638.6	66638.6	66638.6	65752.5	65789.6
				1048.04	22276.3	22276.3	22276.3	21318.6	21449.3	1048.5	66281.8	66281.8	66281.8	65755.5	65809.8
				1047.94	22361.9	22361.9	22361.9	21316.9	21496.8	1048.4	66313	66313	66313	65758.5	65837.2
				1047.84	22834.5	22834.5	22834.5	21315.2	21560.7	1048.3	66418.5	66418.5	66418.5	65761.5	65874.7
				1047.74	22495.5	22495.5	22495.5	21313.5	21645.4	1048.2	66950.5	66950.5	66950.5	65764.5	65925.9
				1047.64	22598.2	22598.2	22598.2	21311.7	21756.6	1048.1	68435.7	68435.7	68435.7	65767.5	65995.5
				1047.54	22642.7	22642.7	22642.7	21310	21900.8	1048	68742.3	68742.3	68742.3	65770.5	66089.9
				1047.44	23053.7	23053.7	23053.7	21308.3	22085.6	1047.9	67730.4	67730.4	67730.4	65773.5	66216.9
				1047.34	23142.8	23142.8	23142.8	21306.5	22320	1047.8	68784	68784	68784	65776.4	66386.7
				1047.24	23745.6	23745.6	23745.6	21304.8	22613.9	1047.7	68748.3	68748.3	68748.3	65779.4	66611.9
				1047.14	23499	23499	23499	21303.1	22978.3	1047.6	69696.9	69696.9	69696.9	65782.4	66907.9
				1047.04	23964.8	23964.8	23964.8	21301.4	23424.6	1047.5	69025	69025	69025	65785.4	67293.6
				1046.94	24663.5	24663.5	24663.5	21299.6	23964.8	1047.4	70245.6	70245.6	70245.6	65788.4	67791.5
				1046.84	24834.7	24834.7	24834.7	21297.9	24610.4	1047.3	71429.7	71429.7	71429.7	65791.4	68428.1
				1046.74	25584.8	25584.8	25584.8	21296.2	25372.1	1047.2	72002.3	72002.3	72002.3	65794.4	69233.8
				1046.64	26379.4	26379.4	26379.4	21294.4	26258.2	1047.1	72714.6	72714.6	72714.6	65797.4	70243.2
				1046.54	27489.1	27489.1	27489.1	21292.7	27274.2	1047	73327.9	73327.9	73327.9	65800.4	71494.4
				1046.44	28050.8	28050.8	28050.8	21291	28420.6	1046.9	75350.7	75350.7	75350.7	65803.4	73028.5
				1046.34	29119.4	29119.4	29119.4	21289.2	29692.4	1046.8	76322.8	76322.8	76322.8	65806.3	74887.9
				1046.24	30756.6	30756.6	30756.6	21287.5	31077.3	1046.7	78105.7	78105.7	78105.7	65809.3	77115
				1046.14	31862.9	31862.9	31862.9	21285.8	32554.4	1046.6	80547.5	80547.5	80547.5	65812.3	79749.5
				1046.04	33061.6	33061.6	33061.6	21284.1	34093.9	1046.5	83737.6	83737.6	83737.6	65815.3	82825.2
				1045.94	35606.4	35606.4	35606.4	21282.3	35656.8	1046.4	86549.1	86549.1	86549.1	65818.3	86365.9
				1045.84	36753.8	36753.8	36753.8	21280.6	37195.7	1046.3	89066.8	89066.8	89066.8	65821.3	90381.8
				1045.74	38390.9	38390.9	38390.9	21278.9	38656.5	1046.2	93156	93156	93156	65824.3	94863.6
				1045.64	39730.1	39730.1	39730.1	21277.1	39981.4	1046.1	98630.8	98630.8	98630.8	65827.3	99778.4
				1045.54	41350.1	41350.1	41350.1	21275.4	41112.6	1046	103732	103732	103732	65830.3	105065
				1045.44	42096.8	42096.8	42096.8	21273.7	41997	1045.9	109003	109003	109003	65833.2	110631
				1045.34	43257.9	43257.9	43257.9	21272	42590.4	1045.8	115064	115064	115064	65836.2	116351
				1045.24	43367.5	43367.5	43367.5	21270.2	42861.9	1045.7	121316	121316	121316	65839.2	122068
				1045.14	43367.5	43367.5	43367.5	21268.5	42797.2	1045.6	127180	127180	127180	65842.2	127597
				1045.04	43072.9	43072.9	43072.9	21266.8	42399.4	1045.5	131825	131825	131825	65845.2	132737
				1044.94	41555.6	41555.6	41555.6	21265	41689.6	1045.4	137246	137246	137246	65848.2	137277
				1044.84	41315.9	41315.9	41315.9	21263.3	40703.9	1045.3	140728	140728	140728	65851.2	141015
				1044.74	39760.9	39760.9	39760.9	21261.6	39490.3	1045.2	144558	144558	144558	65854.2	143775
				1044.64	38014.2	38014.2	38014.2	21259.8	38104.4	1045.1	147735	147735	147735	65857.2	145419
				1044.54	35959.2	35959.2	35959.2	21258.1	36604.3	1045	146981	146981	146981	65860.1	145861
				1044.44	34267.2	34267.2	34267.2	21256.4	35047	1044.9	146077	146077	146077	65863.1	145080
				1044.34	32835.6	32835.6	32835.6	21254.7	33484.2	1044.8	144396	144396	144396	65866.1	143115
				1044.24	31493	31493	31493	21252.9	31960.4	1044.7	141039	141039	141039	65869.1	140068
				1044.14	30311.3	30311.3	30311.3	21251.2	30511.2	1044.6	136187	136187	136187	65872.1	136088
				1044.04	28705	28705	28705	21249.5	29163.1	1044.5	130765	130765	130765	65875.1	131361
				1043.94	27883	27883	27883	21247.7	27933.6	1044.4	126344	126344	126344	65878.1	126094
				1043.84	26756.2	26756.2	26756.2	21246	26832.1	1044.3	120966	120966	120966	65881.1	120494
				1043.74	25817.7	25817.7	25817.7	21244.3	25861.6	1044.2	114345	114345	114345	65884.1	114762
				1043.64	24721.7	24721.7	24721.7	21242.6	25019.2	1044.1	107730	107730	107730	65887	109074
				1043.54	24697.7	24697.7	24697.7	21240.8	24298.5	1044	101635	101635	101635	65890	103579
				1043.44	24023	24023	24023	21239.1	23690.1	1043.9	96067.3	96067.3	96067.3	65893	98393.1
				1043.34	23403.1	23403.1	23403.1	21237.4	23182.9	1043.8	92049.1	92049.1	92049.1	65896	93600.5
				1043.24	23290.1	23290.1	23290.1	21235.6	22765.1	1043.7	87971.2	87971.2	87971.2	65899	89253.5
				1043.14	22920.2	22920.2	22920.2	21233.9	22424.9	1043.6	83989	83989	83989	65902	85378
				1043.04	23245.5	23245.5	23245.5	21232.2	22151	1043.5	81675.7	81675.7	81675.7	65905	81979.4
				1042.94	23064	23064	23064	21230.4	21932.8	1043.4	79602.4	79602.4	79602.4	65908	79040.5
				1042.84	22173.5	22173.5	22173.5	21228.7	21760.6	1043.3	76790.1	76790.1	76790.1	65911	76534
				1042.74	22252.3	22252.3	22252.3	21227	21626.2	1043.2	75074.4	75074.4	75074.4	65913.9	74423.9
				1042.64	22331.1	22331.1	22331.1	21225.3	21522.1	1043.1	73957.1	73957.1	73957.1	65916.9	72669.3
				1042.54	21998.8	21998.8	21998.8	21223.5	21442.3	1043	72971.2	72971.2	72971.2	65919.9	71227.7
				1042.44	22016	22016	22016	21221.8	21381.6	1042.9	71843.5	71843.5	71843.5	65922.9	70056.6
				1042.34	21639.2	21639.2	21639.2	21220.1	21335.8	1042.8	71402.6	71402.6	71402.6	65925.9	69116
				1042.24	21625.5	21625.5	21625.5	21218.3	21301.3	1042.7	71830.6	71830.6	71830.6	65928.9	68368.5
				1042.14	21779.6	21779.6	21779.6	21216.6	21275.6	1042.6	70559.8	70559.8	70559.8	65931.9	67780.9
				1042.04	21964.6	21964.6	21964.6	21214.9	21256.5	1042.5	70515	70515	70515	65934.9	67323.8
				1041.94	21666.6	21666.6	21666.6	21213.2	21242.2	1042.4	70507.2	70507.2	70507.2	65937.9	66971.9
				1041.84	21745.4	21745.4	21745.4	21211.4	21231.5	1042.3	68730.6	68730.6	68730.6	65940.9	66704
				1041.74	21211.1	21211.1	21211.1	21209.7	21223.5	1042.2	68940.2	68940.2	68940.2	65943.8	66502.1
				1041.64	21728.3	21728.3	21728.3	21208	21217.3	1042.1	68606.5	68606.5	68606.5	65946.8	66351.6
				1041.54	20827.5	20827.5	20827.5	21206.2	21212.6	1042	68819.9	68819.9	68819.9	65949.8	66240.7
				1041.44	20810.4	20810.4	20810.4	21204.5	21208.7	1041.9	68728.6	68728.6	68728.6	65952.8	66160.1
				1041.34	21094.6	21094.6	21094.6	21202.8	21205.6	1041.8	68381.8	68381.8	68381.8	65955.8	66102.2
				1041.24	21296.7	21296.7	21296.7	21201.1	21202.9	1041.7	67591.9	67591.9	67591.9	65958.8	66061.3
				1041.14	20755.6	20755.6	20755.6	21199.3	21200.5	1041.6	67958.2	67958.2	67958.2	65961.8	66032.9
				1041.04	21354.9	21354.9	21354.9	21197.6	21198.4	1041.5	67593.5	67593.5	67593.5	65964.8	66013.7
				1040.94	21197.4	21197.4	21197.4	21195.9	21196.4	1041.4	67951.4	67951.4	67951.4	65967.8	66001.1
				1040.84	21454.3	21454.3	21454.3	21194.1	21194.4	1041.3	67349.3	67349.3	67349.3	65970.7	65993.3
				1040.74	21327.5	21327.5	21327.5	21192.4	21192.6	1041.2	67721.4	67721.4	67721.4	65973.7	65988.8
				1040.64	21125.5	21125.5	21125.5	21190.7	21190.8	1041.1	67370.8	67370.8	67370.8	65976.7	65986.7
				1040.54	21135.7	21135.7	21135.7	21188.9	21189	1041	66747	66747	66747	65979.7	65986.3
				1040.44	21022.7	21022.7	21022.7	21187.2	21187.3	1040.9	66469.4	66469.4	66469.4	65982.7	65987
				1040.34	21272.7	21272.7	21272.7	21185.5	21185.5	1040.8	66199.9	66199.9	66199.9	65985.7	65988.5
				1040.24	20776.1	20776.1	20776.1	21183.8	21183.8	1040.7	67042.8	67042.8	67042.8	65988.7	65990.5
				1040.14	20902.8	20902.8	20902.8	21182	21182	1040.6	67914.6	67914.6	67914.6	65991.7	65992.8
				1040.04	21180.3	21180.3	21180.3	21180.3	21180.3	1040.5	66897.8	66897.8	66897.8	65994.7	65995.4
				1039.94	20937.1	20937.1	20937.1	20937.1	20937.1	1040.4	66631.8	66631.8	66631.8	65997.6	65998.1
				1039.84	20943.9	20943.9	20943.9	20943.9	20943.9	1040.3	66424	66424	66424	66000.6	66000.9
				1039.74	20920	20920	20920	20920	20920	1040.2	65960.7	65960.7	65960.7	66003.6	66003.8
				1039.64	20971.3	20971.3	20971.3	20971.3	20971.3	1040.1	66024.3	66024.3	66024.3	66006.6	66006.7
				1039.54	20759	20759	20759	20759	20759	1040	66009.6	66009.6	66009.6	66009.6	66009.7
				1039.44	20964.5	20964.5	20964.5	20964.5	20964.5	1039.9	66228.3	66228.3	66228.3	66228.3	66228.3
				1039.34	20584.3	20584.3	20584.3	20584.3	20584.3	1039.8	65968.7	65968.7	65968.7	65968.7	65968.7
				1039.24	20443.9	20443.9	20443.9	20443.9	20443.9	1039.7	65729.8	65729.8	65729.8	65729.8	65729.8
				1039.14	21207.7	21207.7	21207.7	21207.7	21207.7	1039.6	65603.1	65603.1	65603.1	65603.1	65603.1
				1039.04	20868.6	20868.6	20868.6	20868.6	20868.6	1039.5	65425	65425	65425	65425	65425
				1038.94	20437	20437	20437	20437	20437	1039.4	65805.8	65805.8	65805.8	65805.8	65805.8
				1038.84	20611.7	20611.7	20611.7	20611.7	20611.7	1039.3	65753.4	65753.4	65753.4	65753.4	65753.4
				1038.74	20652.8	20652.8	20652.8	20652.8	20652.8	1039.2	65466.5	65466.5	65466.5	65466.5	65466.5
				1038.64	20594.6	20594.6	20594.6	20594.6	20594.6	1039.1	64815.8	64815.8	64815.8	64815.8	64815.8
				1038.54	20574	20574	20574	20574	20574	1039	65360.9	65360.9	65360.9	65360.9	65360.9
				1038.44	20447.3	20447.3	20447.3	20447.3	20447.3	1038.9	64537.7	64537.7	64537.7	64537.7	64537.7
				1038.34	20269.2	20269.2	20269.2	20269.2	20269.2	1038.8	64760.3	64760.3	64760.3	64760.3	64760.3
				1038.24	20539.8	20539.8	20539.8	20539.8	20539.8	1038.7	65067.4	65067.4	65067.4	65067.4	65067.4
				1038.14	20598	20598	20598	20598	20598	1038.6	64913.2	64913.2	64913.2	64913.2	64913.2
				1038.04	20666.5	20666.5	20666.5	20666.5	20666.5	1038.5	64429.3	64429.3	64429.3	64429.3	64429.3
				1037.94	20224.7	20224.7	20224.7	20224.7	20224.7	1038.4	64148.6	64148.6	64148.6	64148.6	64148.6
				1037.84	20094.5	20094.5	20094.5	20094.5	20094.5	1038.3	64093.9	64093.9	64093.9	64093.9	64093.9
				1037.74	20683.6	20683.6	20683.6	20683.6	20683.6	1038.2	64448.5	64448.5	64448.5	64448.5	64448.5
				1037.64	20419.9	20419.9	20419.9	20419.9	20419.9	1038.1	64461.6	64461.6	64461.6	64461.6	64461.6
				1037.54	20279.5	20279.5	20279.5	20279.5	20279.5	1038	63990.3	63990.3	63990.3	63990.3	63990.3
				1037.44	19957.5	19957.5	19957.5	19957.5	19957.5	1037.9	64671.7	64671.7	64671.7	64671.7	64671.7
				1037.34	19745.2	19745.2	19745.2	19745.2	19745.2	1037.8	63759.8	63759.8	63759.8	63759.8	63759.8
				1037.24	19940.4	19940.4	19940.4	19940.4	19940.4	1037.7	63530.6	63530.6	63530.6	63530.6	63530.6
				1037.14	20378.8	20378.8	20378.8	20378.8	20378.8	1037.6	63710.5	63710.5	63710.5	63710.5	63710.5
				1037.04	20008.9	20008.9	20008.9	20008.9	20008.9	1037.5	63297.7	63297.7	63297.7	63297.7	63297.7
				1036.94	19755.5	19755.5	19755.5	19755.5	19755.5	1037.4	63546	63546	63546	63546	63546
				1036.84	20032.9	20032.9	20032.9	20032.9	20032.9	1037.3	63742.6	63742.6	63742.6	63742.6	63742.6
				1036.74	19861.6	19861.6	19861.6	19861.6	19861.6	1037.2	62908.7	62908.7	62908.7	62908.7	62908.7
				1036.64	19734.9	19734.9	19734.9	19734.9	19734.9	1037.1	62808.5	62808.5	62808.5	62808.5	62808.5
				1036.54	20173.3	20173.3	20173.3	20173.3	20173.3	1037	63022.6	63022.6	63022.6	63022.6	63022.6
				1036.44	19611.6	19611.6	19611.6	19611.6	19611.6	1036.9	63397.5	63397.5	63397.5	63397.5	63397.5
				1036.34	19940.4	19940.4	19940.4	19940.4	19940.4	1036.8	63606.9	63606.9	63606.9	63606.9	63606.9
				1036.24	19717.8	19717.8	19717.8	19717.8	19717.8	1036.7	62744.9	62744.9	62744.9	62744.9	62744.9
				1036.14	19474.6	19474.6	19474.6	19474.6	19474.6	1036.6	62336.1	62336.1	62336.1	62336.1	62336.1
				1036.04	19570.5	19570.5	19570.5	19570.5	19570.5	1036.5	61961.7	61961.7	61961.7	61961.7	61961.7
				1035.94	19789.7	19789.7	19789.7	19789.7	19789.7	1036.4	62476.1	62476.1	62476.1	62476.1	62476.1
				1035.84	19885.6	19885.6	19885.6	19885.6	19885.6	1036.3	62284.5	62284.5	62284.5	62284.5	62284.5
				1035.74	19536.3	19536.3	19536.3	19536.3	19536.3	1036.2	61640.4	61640.4	61640.4	61640.4	61640.4
				1035.64	19330.8	19330.8	19330.8	19330.8	19330.8	1036.1	61277.9	61277.9	61277.9	61277.9	61277.9
				1035.54	19666.4	19666.4	19666.4	19666.4	19666.4	1036	60894.9	60894.9	60894.9	60894.9	60894.9
				1035.44	19354.7	19354.7	19354.7	19354.7	19354.7	1035.9	61490.5	61490.5	61490.5	61490.5	61490.5
				1035.34	19375.3	19375.3	19375.3	19375.3	19375.3	1035.8	61763.3	61763.3	61763.3	61763.3	61763.3
				1035.24	19666.4	19666.4	19666.4	19666.4	19666.4	1035.7	60848	60848	60848	60848	60848
				1035.14	19639	19639	19639	19639	19639	1035.6	60358.9	60358.9	60358.9	60358.9	60358.9
				1035.04	19399.3	19399.3	19399.3	19399.3	19399.3	1035.5	60363.6	60363.6	60363.6	60363.6	60363.6
				1034.94	19406.1	19406.1	19406.1	19406.1	19406.1	1035.4	59765.1	59765.1	59765.1	59765.1	59765.1
				1034.84	19313.6	19313.6	19313.6	19313.6	19313.6	1035.3	60468.9	60468.9	60468.9	60468.9	60468.9
				1034.74	19399.3	19399.3	19399.3	19399.3	19399.3	1035.2	59923	59923	59923	59923	59923
				1034.64	19402.7	19402.7	19402.7	19402.7	19402.7	1035.1	59880.3	59880.3	59880.3	59880.3	59880.3
				1034.54	19049.9	19049.9	19049.9	19049.9	19049.9	1035	59700.1	59700.1	59700.1	59700.1	59700.1
				1034.44	18923.2	18923.2	18923.2	18923.2	18923.2	1034.9	60252.5	60252.5	60252.5	60252.5	60252.5
				1034.34	19053.3	19053.3	19053.3	19053.3	19053.3	1034.8	60059	60059	60059	60059	60059
				1034.24	18806.7	18806.7	18806.7	18806.7	18806.7	1034.7	60278.5	60278.5	60278.5	60278.5	60278.5
				1034.14	18738.2	18738.2	18738.2	18738.2	18738.2	1034.6	59878.5	59878.5	59878.5	59878.5	59878.5
				1034.04	18680	18680	18680	18680	18680	1034.5	59797	59797	59797	59797	59797
				1033.94	18460.8	18460.8	18460.8	18460.8	18460.8	1034.4	60165.7	60165.7	60165.7	60165.7	60165.7
				1033.84	18662.9	18662.9	18662.9	18662.9	18662.9	1034.3	59814.7	59814.7	59814.7	59814.7	59814.7
				1033.74	18611.5	18611.5	18611.5	18611.5	18611.5	1034.2	59318.6	59318.6	59318.6	59318.6	59318.6
				1033.64	18861.5	18861.5	18861.5	18861.5	18861.5	1034.1	59475.6	59475.6	59475.6	59475.6	59475.6
				1033.54	18536.2	18536.2	18536.2	18536.2	18536.2	1034	58708.5	58708.5	58708.5	58708.5	58708.5
				1033.44	18077.2	18077.2	18077.2	18077.2	18077.2	1033.9	59004.7	59004.7	59004.7	59004.7	59004.7
				1033.34	18453.9	18453.9	18453.9	18453.9	18453.9	1033.8	59243.5	59243.5	59243.5	59243.5	59243.5
				1033.24	18495	18495	18495	18495	18495	1033.7	58785.3	58785.3	58785.3	58785.3	58785.3
				1033.14	18508.7	18508.7	18508.7	18508.7	18508.7	1033.6	58247.7	58247.7	58247.7	58247.7	58247.7
				1033.04	19053.3	19053.3	19053.3	19053.3	19053.3	1033.5	58087.6	58087.6	58087.6	58087.6	58087.6
				1032.94	18416.3	18416.3	18416.3	18416.3	18416.3	1033.4	58892.5	58892.5	58892.5	58892.5	58892.5
				1032.84	18501.9	18501.9	18501.9	18501.9	18501.9	1033.3	59178	59178	59178	59178	59178
				1032.74	18704	18704	18704	18704	18704	1033.2	57764.9	57764.9	57764.9	57764.9	57764.9
				1032.64	18169.7	18169.7	18169.7	18169.7	18169.7	1033.1	57566.1	57566.1	57566.1	57566.1	57566.1
				1032.54	18121.7	18121.7	18121.7	18121.7	18121.7	1033	57571.8	57571.8	57571.8	57571.8	57571.8
				1032.44	18221	18221	18221	18221	18221	1032.9	57114.8	57114.8	57114.8	57114.8	57114.8
				1032.34	18471.1	18471.1	18471.1	18471.1	18471.1	1032.8	56941.8	56941.8	56941.8	56941.8	56941.8
				1032.24	18354.6	18354.6	18354.6	18354.6	18354.6	1032.7	56848	56848	56848	56848	56848
				1032.14	18197.1	18197.1	18197.1	18197.1	18197.1	1032.6	56977.5	56977.5	56977.5	56977.5	56977.5
				1032.04	18138.8	18138.8	18138.8	18138.8	18138.8	1032.5	57136.2	57136.2	57136.2	57136.2	57136.2
				1031.94	18272.4	18272.4	18272.4	18272.4	18272.4	1032.4	57021.7	57021.7	57021.7	57021.7	57021.7
				1031.84	18245	18245	18245	18245	18245	1032.3	56972.3	56972.3	56972.3	56972.3	56972.3
				1031.74	18073.8	18073.8	18073.8	18073.8	18073.8	1032.2	56450.2	56450.2	56450.2	56450.2	56450.2
				1031.64	18152.5	18152.5	18152.5	18152.5	18152.5	1032.1	56194.5	56194.5	56194.5	56194.5	56194.5
				1031.54	18491.6	18491.6	18491.6	18491.6	18491.6	1032	55989	55989	55989	55989	55989
				1031.44	18197.1	18197.1	18197.1	18197.1	18197.1	1031.9	56930.3	56930.3	56930.3	56930.3	56930.3
				1031.34	18460.8	18460.8	18460.8	18460.8	18460.8	1031.8	56803.3	56803.3	56803.3	56803.3	56803.3
				1031.24	17953.9	17953.9	17953.9	17953.9	17953.9	1031.7	55697.5	55697.5	55697.5	55697.5	55697.5
				1031.14	18094.3	18094.3	18094.3	18094.3	18094.3	1031.6	56599.3	56599.3	56599.3	56599.3	56599.3
				1031.04	18262.1	18262.1	18262.1	18262.1	18262.1	1031.5	56204.2	56204.2	56204.2	56204.2	56204.2
				1030.94	18073.8	18073.8	18073.8	18073.8	18073.8	1031.4	56620.3	56620.3	56620.3	56620.3	56620.3
				1030.84	18046.4	18046.4	18046.4	18046.4	18046.4	1031.3	55939.6	55939.6	55939.6	55939.6	55939.6
				1030.74	17717.6	17717.6	17717.6	17717.6	17717.6	1031.2	56380.7	56380.7	56380.7	56380.7	56380.7
				1030.64	17655.9	17655.9	17655.9	17655.9	17655.9	1031.1	56482.9	56482.9	56482.9	56482.9	56482.9
				1030.54	17679.9	17679.9	17679.9	17679.9	17679.9	1031	55838.9	55838.9	55838.9	55838.9	55838.9
				1030.44	17806.6	17806.6	17806.6	17806.6	17806.6	1030.9	55516.6	55516.6	55516.6	55516.6	55516.6
				1030.34	17423	17423	17423	17423	17423	1030.8	55548.6	55548.6	55548.6	55548.6	55548.6
				1030.24	17553.2	17553.2	17553.2	17553.2	17553.2	1030.7	56054.5	56054.5	56054.5	56054.5	56054.5
				1030.14	17320.3	17320.3	17320.3	17320.3	17320.3	1030.6	54997.4	54997.4	54997.4	54997.4	54997.4
				1030.04	17203.8	17203.8	17203.8	17203.8	17203.8	1030.5	55452.5	55452.5	55452.5	55452.5	55452.5
				1029.94	17631.9	17631.9	17631.9	17631.9	17631.9	1030.4	56030.8	56030.8	56030.8	56030.8	56030.8
				1029.84	17580.6	17580.6	17580.6	17580.6	17580.6	1030.3	55378.4	55378.4	55378.4	55378.4	55378.4
				1029.74	17272.3	17272.3	17272.3	17272.3	17272.3	1030.2	55081.8	55081.8	55081.8	55081.8	55081.8
				1029.64	17169.6	17169.6	17169.6	17169.6	17169.6	1030.1	54773	54773	54773	54773	54773
				1029.54	17313.4	17313.4	17313.4	17313.4	17313.4	1030	55235.3	55235.3	55235.3	55235.3	55235.3
				1029.44	17231.2	17231.2	17231.2	17231.2	17231.2	1029.9	54922.5	54922.5	54922.5	54922.5	54922.5
				1029.34	17477.8	17477.8	17477.8	17477.8	17477.8	1029.8	54414.9	54414.9	54414.9	54414.9	54414.9
				1029.24	17522.3	17522.3	17522.3	17522.3	17522.3	1029.7	54644.4	54644.4	54644.4	54644.4	54644.4
				1029.14	16933.2	16933.2	16933.2	16933.2	16933.2	1029.6	54438.7	54438.7	54438.7	54438.7	54438.7
				1029.04	16864.7	16864.7	16864.7	16864.7	16864.7	1029.5	53509.6	53509.6	53509.6	53509.6	53509.6
				1028.94	17107.9	17107.9	17107.9	17107.9	17107.9	1029.4	53058.6	53058.6	53058.6	53058.6	53058.6
				1028.84	16871.6	16871.6	16871.6	16871.6	16871.6	1029.3	53124	53124	53124	53124	53124
				1028.74	17313.4	17313.4	17313.4	17313.4	17313.4	1029.2	52635.2	52635.2	52635.2	52635.2	52635.2
				1028.64	17227.8	17227.8	17227.8	17227.8	17227.8	1029.1	53271.5	53271.5	53271.5	53271.5	53271.5
				1028.54	17169.6	17169.6	17169.6	17169.6	17169.6	1029	53238.7	53238.7	53238.7	53238.7	53238.7
				1028.44	17190.1	17190.1	17190.1	17190.1	17190.1	1028.9	52974.2	52974.2	52974.2	52974.2	52974.2
				1028.34	16786	16786	16786	16786	16786	1028.8	52848.3	52848.3	52848.3	52848.3	52848.3
				1028.24	16549.6	16549.6	16549.6	16549.6	16549.6	1028.7	51948.9	51948.9	51948.9	51948.9	51948.9
				1028.14	16806.5	16806.5	16806.5	16806.5	16806.5	1028.6	52351.5	52351.5	52351.5	52351.5	52351.5
				1028.04	16868.2	16868.2	16868.2	16868.2	16868.2	1028.5	52235.9	52235.9	52235.9	52235.9	52235.9
				1027.94	16669.5	16669.5	16669.5	16669.5	16669.5	1028.4	52529.1	52529.1	52529.1	52529.1	52529.1
				1027.84	16525.7	16525.7	16525.7	16525.7	16525.7	1028.3	52253.9	52253.9	52253.9	52253.9	52253.9
				1027.74	16635.3	16635.3	16635.3	16635.3	16635.3	1028.2	52011.4	52011.4	52011.4	52011.4	52011.4
				1027.64	16700.3	16700.3	16700.3	16700.3	16700.3	1028.1	51990.6	51990.6	51990.6	51990.6	51990.6
				1027.54	16621.6	16621.6	16621.6	16621.6	16621.6	1028	51663.4	51663.4	51663.4	51663.4	51663.4
				1027.44	16515.4	16515.4	16515.4	16515.4	16515.4	1027.9	51735.5	51735.5	51735.5	51735.5	51735.5
				1027.34	16518.8	16518.8	16518.8	16518.8	16518.8	1027.8	51338.8	51338.8	51338.8	51338.8	51338.8
				1027.24	16823.6	16823.6	16823.6	16823.6	16823.6	1027.7	50833.3	50833.3	50833.3	50833.3	50833.3
				1027.14	16443.5	16443.5	16443.5	16443.5	16443.5	1027.6	50704.3	50704.3	50704.3	50704.3	50704.3
				1027.04	16371.5	16371.5	16371.5	16371.5	16371.5	1027.5	50341.2	50341.2	50341.2	50341.2	50341.2
				1026.94	16388.7	16365.7	16365.6	16388.7	16388.7	1027.4	50778.2	50778.2	50778.2	50778.2	50778.2
				1026.84	16601	16359.8	16359.8	16601	16601	1027.3	50947	50947	50947	50947	50947
				1026.74	16655.8	16354	16353.9	16655.8	16655.8	1027.2	50640.3	50640.3	50640.3	50640.3	50640.3
				1026.64	16621.6	16348.1	16348	16621.6	16621.6	1027.1	50089.2	50089.2	50089.2	50089.2	50089.2
				1026.54	16611.3	16342.3	16342.2	16611.3	16611.3	1027	50067.3	50067.3	50067.3	50067.3	50067.3
				1026.44	16604.4	16336.6	16336.3	16604.4	16604.4	1026.9	50133.5	50133.5	50133.5	50133.5	50133.5
				1026.34	16686.6	16330.9	16330.4	16686.6	16686.6	1026.8	49775.9	49776	49775.9	49775.9	49775.9
				1026.24	17022.3	16325.3	16324.6	17022.3	17022.3	1026.7	49857	49763.1	49763	49857	49857
				1026.14	17152.4	16319.9	16318.7	17152.4	17152.4	1026.6	49835.4	49750.3	49750.2	49835.4	49835.4
				1026.04	17066.8	16314.8	16312.8	17066.8	17066.8	1026.5	49753.9	49737.6	49737.3	49753.9	49753.9
				1025.94	17063.4	16310	16307	17063.4	17063.4	1026.4	49538.7	49724.9	49724.4	49538.7	49538.7
				1025.84	16998.3	16305.9	16301.1	16998.3	16998.3	1026.3	49506.6	49712.4	49711.5	49506.6	49506.6
				1025.74	17066.8	16302.7	16295.2	17066.8	17066.8	1026.2	49873.8	49700.1	49698.7	49873.8	49873.8
				1025.64	17018.9	16300.8	16289.4	17018.9	17018.9	1026.1	49679.1	49688.2	49685.8	49679.1	49679.1
				1025.54	17049.7	16300.9	16283.5	17049.7	17049.7	1026	50710.8	49676.8	49672.9	50710.8	50710.8
				1025.44	17166.1	16303.9	16277.6	17166.1	17166.1	1025.9	50087.9	49666.2	49660	50087.9	50087.9
				1025.34	17340.8	16310.9	16271.8	17340.8	17340.8	1025.8	50335.9	49656.9	49647.2	50335.9	50335.9
				1025.24	17584	16323.7	16265.9	17584	17584	1025.7	50344.6	49649.7	49634.3	50344.6	50344.6
				1025.14	17710.7	16344.7	16260	17710.7	17710.7	1025.6	50294.2	49645.3	49621.4	50294.2	50294.2
				1025.04	17556.6	16377	16254.2	17556.6	17556.6	1025.5	50807.1	49645.4	49608.5	50807.1	50807.1
				1024.94	18019	16424.5	16248.3	18019	18019	1025.4	50887.5	49651.8	49595.7	50887.5	50887.5
				1024.84	17991.6	16492.6	16242.4	17991.6	17991.6	1025.3	50355	49667.4	49582.8	50355	50355
				1024.74	17796.3	16588.3	16236.6	17796.3	17796.3	1025.2	51069.3	49696.2	49569.9	51069.3	51069.3
				1024.64	18498.5	16720.1	16230.7	18498.5	18498.5	1025.1	51501	49743.7	49557	51501	51501
				1024.54	18303.2	16899	16224.8	18303.2	18303.2	1025	51671.2	49817.2	49544.2	51671.2	51671.2
				1024.44	18882.1	17138.2	16219	18882.1	18882.1	1024.9	51619.3	49926.8	49531.3	51619.3	51619.3
				1024.34	19159.5	17453.9	16213.1	19159.5	19159.5	1024.8	52619.9	50085.6	49518.4	52619.9	52619.9
				1024.24	19546.5	17867.9	16207.2	19546.5	19546.5	1024.7	52186.3	50311.9	49505.5	52186.3	52186.3
				1024.14	20094.5	18400.8	16201.4	20094.5	20094.5	1024.6	53324.1	50628.7	49492.7	53324.1	53324.1
				1024.04	20512.4	19077.8	16195.5	20512.4	20512.4	1024.5	54422	51063.9	49479.8	54422	54422
				1023.94	21474.8	19927.1	16189.6	21474.8	21474.8	1024.4	54945	51653.4	49466.9	54945	54945
				1023.84	22389.3	20978.3	16183.8	22389.3	22389.3	1024.3	55448.3	52441.3	49454	55448.3	55448.3
				1023.74	23190.7	22262.1	16177.9	23190.7	23190.7	1024.2	56801.5	53481.3	49441.2	56801.5	56801.5
				1023.64	23844.9	23808.1	16172	23844.9	23844.9	1024.1	58238.4	54836.8	49428.3	58238.4	58238.4
				1023.54	25817.7	25643	16166.2	25817.7	25817.7	1024	59910.7	56582.1	49415.4	59910.7	59910.7
				1023.44	27646.7	27787.1	16160.3	27646.7	27646.7	1023.9	62012.6	58801.7	49402.5	62012.6	62012.6
				1023.34	30092.1	30254.9	16154.4	30092.1	30092.1	1023.8	64460.5	61589.5	49389.7	64460.5	64460.5
				1023.24	32321.8	33045.6	16148.6	32321.8	32321.8	1023.7	67471.1	65053.6	49376.8	67471.1	67471.1
				1023.14	35082.4	36134.5	16142.7	35082.4	35082.4	1023.6	70776.6	69305.5	49363.9	70776.6	70776.6
				1023.04	38182	39481	16136.8	38182	38182	1023.5	75476.6	74439.4	49351	75476.6	75476.6
				1022.94	41805.7	43020.7	16131	41805.7	41805.7	1023.4	80824.6	80549.4	49338.2	80824.6	80824.6
				1022.84	46199.9	46664.4	16125.1	46199.9	46199.9	1023.3	87906.4	87711	49325.3	87906.4	87906.4
				1022.74	49690	50299	16119.2	49690	49690	1023.2	94622.9	95970.8	49312.4	94622.9	94622.9
				1022.64	53269.2	53791.4	16113.4	53269.2	53269.2	1023.1	103060	105333	49299.5	103060	103060
				1022.54	56331.1	56995.3	16107.5	56331.1	56331.1	1023	113073	115747	49286.7	113073	113073
				1022.44	60311	59760.6	16101.6	60311	60311	1022.9	124792	127092	49273.8	124792	124792
				1022.34	62866	61932.9	16095.8	62866	62866	1022.8	137703	139173	49260.9	137703	137703
				1022.24	64236	63399.4	16089.9	64236	64236	1022.7	149993	151707	49248	149993	149993
				1022.14	64797.7	64079.7	16084	64797.7	64797.7	1022.6	163400	164317	49235.2	163400	163400
				1022.04	65044.4	63934.3	16078.2	65044.4	65044.4	1022.5	175456	176553	49222.3	175456	175456
				1021.94	63664.1	62971.7	16072.3	63664.1	63664.1	1022.4	188084	187920	49209.4	188084	188084
				1021.84	61927.6	61247.4	16066.5	61927.6	61927.6	1022.3	198665	197901	49196.5	198665	198665
				1021.74	58766.3	58857.4	16060.6	58766.3	58766.3	1022.2	207990	206002	49183.7	207990	207990
				1021.64	55618.7	55928.6	16054.7	55618.7	55618.7	1022.1	214394	211792	49170.8	214394	214394
				1021.54	52255.4	52605.9	16048.9	52255.4	52255.4	1022	216033	214946	49157.9	216033	216033
				1021.44	48861.2	49038.7	16043	48861.2	48861.2	1021.9	215292	215280	49145.1	215292	215292
				1021.34	44648.4	45373	16037.1	44648.4	44648.4	1021.8	214113	212774	49132.2	214113	214113
				1021.24	40651.4	41740	16031.3	40651.4	40651.4	1021.7	208518	207568	49119.3	208518	208518
				1021.14	37308.6	38244.5	16025.4	37308.6	37308.6	1021.6	201452	199910	49106.4	201452	201452
				1021.04	34284.3	34967.1	16019.5	34284.3	34284.3	1021.5	189478	190272	49093.6	189478	189478
				1020.94	31205.3	31963.6	16013.7	31205.3	31205.3	1021.4	178007	179141	49080.7	178007	178007
				1020.84	28578.3	29267.2	16007.8	28578.3	28578.3	1021.3	165682	167031	49067.8	165682	165682
				1020.74	26458.2	26891.5	16001.9	26458.2	26458.2	1021.2	153493	154445	49054.9	153493	153493
				1020.64	24896.4	24834.1	15996.1	24896.4	24896.4	1021.1	141062	141838	49042.1	141062	141062
				1020.54	23694.2	23080.7	15990.2	23694.2	23694.2	1021	127984	129597	49029.2	127984	127984
				1020.44	22242	21612.5	15984.3	22242	22242	1020.9	116801	118026	49016.3	116801	116801
				1020.34	21618.7	20399	15978.5	21618.7	21618.7	1020.8	106486	107345	49003.4	106486	106486
				1020.24	20502.1	19407.6	15972.6	20502.1	20502.1	1020.7	95915.9	97693.1	48990.6	95915.9	95915.9
				1020.14	20118.5	18607.8	15966.7	20118.5	20118.5	1020.6	87964.6	89158.2	48977.7	87964.6	87964.6
				1020.04	19094.4	17970.4	15960.9	19094.4	19094.4	1020.5	80108.1	81731.1	48964.8	80108.1	80108.1
				1019.94	18940.3	17468.1	15955	18940.3	18940.3	1020.4	75932.7	75368.6	48951.9	75932.7	75932.7
				1019.84	18371.7	17076.7	15949.1	18371.7	18371.7	1020.3	71107	70000.2	48939.1	71107	71107
				1019.74	18022.4	16774.8	15943.3	18022.4	18022.4	1020.2	68080.6	65534.5	48926.2	68080.6	68080.6
				1019.64	17984.7	16544.4	15937.4	17984.7	17984.7	1020.1	64662.2	61869.9	48913.3	64662.2	64662.2
				1019.54	17957.3	16370	15931.5	17957.3	17957.3	1020	61278.8	58901.2	48900.4	61278.8	61278.8
				1019.44	17556.6	16239.9	15925.7	17556.6	17556.6	1019.9	59225.8	56525.9	48887.6	59225.8	59225.8
				1019.34	17197	16142.8	15919.8	17197	17197	1019.8	57893.4	54648	48874.7	57893.4	57893.4
				1019.24	17292.9	16070.6	15913.9	17292.9	17292.9	1019.7	56291.5	53180.2	48861.8	56291.5	56291.5
				1019.14	17214.1	16017	15908.1	17214.1	17214.1	1019.6	55853.6	52049.6	48848.9	55853.6	55853.6
				1019.04	16796.2	15977.2	15902.2	16796.2	16796.2	1019.5	55259.1	51186	48836.1	55259.1	55259.1
				1018.94	16371.5	15947.4	15896.3	16371.5	16371.5	1019.4	54203.9	50531.2	48823.2	54203.9	54203.9
				1018.84	16710.6	15924.9	15890.5	16710.6	16710.6	1019.3	53108.6	50039.4	48810.3	53108.6	53108.6
				1018.74	17025.7	15907.6	15884.6	17025.7	17025.7	1019.2	53623	49673	48797.4	53623	53623
				1018.64	16820.2	15893.9	15878.7	16820.2	16820.2	1019.1	52192.4	49402.1	48784.6	52192.4	52192.4
				1018.54	16573.6	15882.8	15872.9	16573.6	16573.6	1019	51618.9	49202.8	48771.7	51618.9	51618.9
				1018.44	16368.1	15873.4	15867	16368.1	16368.1	1018.9	51652.6	49056.7	48758.8	51652.6	51652.6
				1018.34	16224.3	15865.3	15861.1	16224.3	16224.3	1018.8	51991.8	48949.7	48745.9	51991.8	51991.8
				1018.24	15888.6	15857.9	15855.3	15888.6	15888.6	1018.7	51168.8	48871	48733.1	51168.8	51168.8
				1018.14	16436.6	15851.1	15849.4	16436.6	16436.6	1018.6	50554	48812.8	48720.2	50554	50554
				1018.04	16412.6	15844.6	15843.5	16412.6	16412.6	1018.5	49855.2	48768.9	48707.3	49855.2	49855.2
				1017.94	16381.8	15838.3	15837.7	16381.8	16381.8	1018.4	49669.3	48735	48694.4	49669.3	49669.3
				1017.84	16539.4	15832.2	15831.8	16539.4	16539.4	1018.3	49651.3	48708.1	48681.6	49651.3	49651.3
				1017.74	16303	15826.2	15825.9	16303	16303	1018.2	49682	48685.8	48668.7	49682	49682
				1017.64	15957.1	15820.2	15820.1	15957.1	15957.1	1018.1	49294.2	48666.7	48655.8	49294.2	49294.2
				1017.54	16467.4	15814.3	15814.2	16467.4	16467.4	1018	49081.9	48649.9	48642.9	49081.9	49081.9
				1017.44	16131.8	15808.4	15808.3	16131.8	16131.8	1017.9	49505.8	48634.4	48630.1	49505.8	49505.8
				1017.34	15830.4	15802.5	15802.5	15830.4	15830.4	1017.8	49695.8	48619.9	48617.2	49695.8	49695.8
				1017.24	15820.1	15796.6	15796.6	15820.1	15820.1	1017.7	49676.9	48606	48604.3	49676.9	49676.9
				1017.14	15761.9	15790.7	15790.7	15761.9	15761.9	1017.6	49273.8	48592.4	48591.4	49273.8	49273.8
				1017.04	16169.5	15784.9	15784.9	16169.5	16169.5	1017.5	48983.4	48579.2	48578.6	48983.4	48983.4
				1016.94	15779	15779	15779	15779	15779	1017.4	48780.3	48566.1	48565.7	48780.3	48780.3
				1016.84	16268.8	16268.8	16268.8	16268.8	16268.8	1017.3	48695.8	48553	48552.8	48695.8	48695.8
				1016.74	16011.9	16011.9	16011.9	16011.9	16011.9	1017.2	49176.3	48540.1	48539.9	49176.3	49176.3
				1016.64	15833.8	15833.8	15833.8	15833.8	15833.8	1017.1	48463.8	48527.1	48527.1	48463.8	48463.8
				1016.54	15919.4	15919.4	15919.4	15919.4	15919.4	1017	48514.2	48514.2	48514.2	48514.2	48514.2
				1016.44	15929.7	15929.7	15929.7	15929.7	15929.7	1016.9	48574	48574	48574	48574	48574
				1016.34	16087.3	16087.3	16087.3	16087.3	16087.3	1016.8	48151.4	48151.4	48151.4	48151.4	48151.4
				1016.24	15916	15916	15916	15916	15916	1016.7	48104.7	48104.7	48104.7	48104.7	48104.7
				1016.14	15816.7	15816.7	15816.7	15816.7	15816.7	1016.6	48107.5	48107.5	48107.5	48107.5	48107.5
				1016.04	15888.6	15888.6	15888.6	15888.6	15888.6	1016.5	48713.2	48713.2	48713.2	48713.2	48713.2
				1015.94	15895.5	15895.5	15895.5	15895.5	15895.5	1016.4	48032.1	48032.1	48032.1	48032.1	48032.1
				1015.84	15652.3	15652.3	15652.3	15652.3	15652.3	1016.3	48312.6	48312.6	48312.6	48312.6	48312.6
				1015.74	15511.9	15511.9	15511.9	15511.9	15511.9	1016.2	48493.7	48493.7	48493.7	48493.7	48493.7
				1015.64	15789.3	15789.3	15789.3	15789.3	15789.3	1016.1	48335.6	48335.6	48335.6	48335.6	48335.6
				1015.54	15922.9	15922.9	15922.9	15922.9	15922.9	1016	47728.6	47728.6	47728.6	47728.6	47728.6
				1015.44	15816.7	15816.7	15816.7	15816.7	15816.7	1015.9	48221	48221	48221	48221	48221
				1015.34	16193.4	16193.4	16193.4	16193.4	16193.4	1015.8	48702.8	48702.8	48702.8	48702.8	48702.8
				1015.24	15837.2	15837.2	15837.2	15837.2	15837.2	1015.7	48287.1	48287.1	48287.1	48287.1	48287.1
				1015.14	15878.3	15878.3	15878.3	15878.3	15878.3	1015.6	47613.1	47613.1	47613.1	47613.1	47613.1
				1015.04	15659.1	15659.1	15659.1	15659.1	15659.1	1015.5	48059.9	48059.9	48059.9	48059.9	48059.9
				1014.94	15895.5	15895.5	15895.5	15895.5	15895.5	1015.4	48421.1	48421.1	48421.1	48421.1	48421.1
				1014.84	15662.6	15662.6	15662.6	15662.6	15662.6
				1014.74	15799.6	15799.6	15799.6	15799.6	15799.6
				1014.64	16059.9	16059.9	16059.9	16059.9	16059.9
				1014.54	15755	15755	15755	15755	15755
				1014.44	15398.8	15398.8	15398.8	15398.8	15398.8
				1014.34	15522.1	15522.1	15522.1	15522.1	15522.1
				1014.24	15388.6	15388.6	15388.6	15388.6	15388.6
				1014.14	15751.6	15751.6	15751.6	15751.6	15751.6
				1014.04	15772.2	15772.2	15772.2	15772.2	15772.2
				1013.94	15933.1	15933.1	15933.1	15933.1	15933.1

## Sheet: Figure 2a
Zn (100)			Sb (104)
Atom number	Binding energy		Atom number	Binding energy
1	-0.71823		1	-3.12281
			2	-1.93248
			3	-1.12621
			4	-1.06394
			5	-0.8944
			6	-1.03256
			7	-1.14401
			8	-1.04475
			9	-0.94793
			10	-1.05791
			11	-1.05521

## Sheet: Figure 4a
Time-Sb@Cu|Zn	Voltage-Sb@Cu|Zn	Time-Zn|Zn	Voltage-Zn|Zn	Cycles-Sb@Cu|Zn	CE-Sb@Cu|Zn
0	-0.0713	0	-0.2015	1	92.53
0	-0.0857	0	-0.2015	2	97
0	-0.086	0	-0.1959	3	97.86
0	-0.0853	0	-0.1942	4	98.11
0	-0.0849	0	-0.1897	5	98.3
0	-0.0846	0	-0.1881	6	98.36
0	-0.0842	0	-0.1864	7	98.44
0	-0.084	0.01	-0.1864	8	98.5
0	-0.0837	0.01	-0.1853	9	98.54
0.01	-0.0834	0.01	-0.1858	10	98.59
0.01	-0.0836	0.01	-0.183	11	98.63
0.01	-0.0832	0.01	-0.1825	12	98.65
0.01	-0.0831	0.01	-0.1808	13	98.67
0.01	-0.0832	0.01	-0.1797	14	98.7
0.01	-0.0829	0.01	-0.1775	15	98.72
0.01	-0.0829	0.01	-0.1758	16	98.76
0.01	-0.0826	0.01	-0.1747	17	98.73
0.01	-0.0825	0.01	-0.1741	18	98.78
0.01	-0.082	0.01	-0.1735	19	98.78
0.01	-0.0832	0.01	-0.1719	20	98.77
0.01	-0.0837	0.02	-0.1708	21	98.77
0.01	-0.0836	0.02	-0.1708	22	98.78
0.01	-0.0837	0.02	-0.1696	23	98.77
0.01	-0.0836	0.02	-0.1685	24	98.77
0.01	-0.0832	0.02	-0.1669	25	98.78
0.01	-0.0831	0.02	-0.1663	26	98.75
0.01	-0.0829	0.02	-0.1657	27	98.75
0.02	-0.0829	0.02	-0.1652	28	98.79
0.02	-0.0829	0.02	-0.1646	29	98.84
0.02	-0.0828	0.02	-0.1635	30	98.84
0.02	-0.0826	0.02	-0.1629	31	98.83
0.02	-0.0823	0.02	-0.1607	32	98.92
0.02	-0.0822	0.02	-0.1607	33	98.96
0.02	-0.0822	0.02	-0.1602	34	98.95
0.02	-0.0822	0.03	-0.1602	35	98.99
0.02	-0.082	0.03	-0.159	36	99
0.02	-0.082	0.03	-0.1596	37	99.03
0.02	-0.082	0.03	-0.1585	38	99.02
0.02	-0.0818	0.03	-0.1579	39	99.01
0.02	-0.082	0.03	-0.1579	40	99.08
0.02	-0.0818	0.03	-0.1574	41	99.08
0.02	-0.0818	0.03	-0.1574	42	99.01
0.02	-0.0818	0.03	-0.1568	43	99.03
0.02	-0.0817	0.03	-0.1563	44	99.04
0.02	-0.0817	0.03	-0.1563	45	99.02
0.03	-0.0815	0.03	-0.1557	46	99.04
0.03	-0.0817	0.03	-0.1557	47	99.01
0.03	-0.0817	0.04	-0.1557	48	99.02
0.03	-0.0815	0.04	-0.1551	49	99.05
0.03	-0.0815	0.04	-0.1546	50	99.07
0.03	-0.0815	0.04	-0.154	51	99.04
0.03	-0.0814	0.04	-0.154	52	98.96
0.03	-0.0814	0.04	-0.154	53	98.93
0.03	-0.0812	0.04	-0.1529	54	98.91
0.03	-0.0812	0.04	-0.1523	55	98.9
0.03	-0.0811	0.04	-0.1523	56	98.96
0.03	-0.0811	0.04	-0.1507	57	99.01
0.03	-0.0809	0.04	-0.1507	58	99.02
0.03	-0.0811	0.04	-0.149	59	99.02
0.03	-0.0811	0.04	-0.149	60	99.03
0.03	-0.0809	0.04	-0.149	61	99.04
0.03	-0.0809	0.05	-0.149	62	99.07
0.03	-0.0809	0.05	-0.1484	63	99.05
0.04	-0.0809	0.05	-0.1473	64	98.96
0.04	-0.0808	0.05	-0.1473	65	99.03
0.04	-0.0808	0.05	-0.1468	66	99.03
0.04	-0.0808	0.05	-0.1462	67	98.98
0.04	-0.0806	0.05	-0.1456	68	98.97
0.04	-0.0808	0.05	-0.1456	69	98.93
0.04	-0.0806	0.05	-0.1451	70	98.95
0.04	-0.0806	0.05	-0.1445	71	98.93
0.04	-0.0806	0.05	-0.1445	72	98.91
0.04	-0.0806	0.05	-0.144	73	98.95
0.04	-0.0806	0.05	-0.144	74	98.93
0.04	-0.0805	0.06	-0.144	75	98.9
0.04	-0.0805	0.06	-0.144	76	98.88
0.04	-0.0805	0.06	-0.144	77	98.84
0.04	-0.0805	0.06	-0.144	78	98.89
0.04	-0.0805	0.06	-0.144	79	98.83
0.04	-0.0803	0.06	-0.1429	80	98.83
0.04	-0.0803	0.06	-0.1423	81	98.82
0.05	-0.0803	0.06	-0.1429	82	98.82
0.05	-0.0803	0.06	-0.1423	83	98.8
0.05	-0.0801	0.06	-0.1423	84	98.82
0.05	-0.0801	0.06	-0.1423	85	98.83
0.05	-0.0801	0.06	-0.1423	86	98.85
0.05	-0.0801	0.06	-0.1417	87	98.85
0.05	-0.0801	0.06	-0.1423	88	98.85
0.05	-0.0801	0.07	-0.1423	89	98.83
0.05	-0.08	0.07	-0.1423	90	98.82
0.05	-0.08	0.07	-0.1412	91	98.83
0.05	-0.0801	0.07	-0.1423	92	98.82
0.05	-0.0801	0.07	-0.1412	93	98.78
0.05	-0.08	0.07	-0.1406	94	98.81
0.05	-0.08	0.07	-0.1401	95	98.79
0.05	-0.08	0.07	-0.1401	96	98.77
0.05	-0.08	0.07	-0.139	97	98.75
0.05	-0.08	0.07	-0.1384	98	98.78
0.05	-0.0798	0.07	-0.139	99	98.76
0.06	-0.08	0.07	-0.139	100	98.79
0.06	-0.08	0.07	-0.139	101	98.75
0.06	-0.0798	0.07	-0.139	102	98.73
0.06	-0.0798	0.08	-0.139	103	98.73
0.06	-0.0798	0.08	-0.139	104	98.73
0.06	-0.0798	0.08	-0.139	105	98.74
0.06	-0.0798	0.08	-0.139	106	98.75
0.06	-0.0798	0.08	-0.139	107	98.74
0.06	-0.0798	0.08	-0.139	108	98.76
0.06	-0.0798	0.08	-0.139	109	98.73
0.06	-0.0797	0.08	-0.139	110	98.76
0.06	-0.0797	0.08	-0.139	111	98.76
0.06	-0.0797	0.08	-0.139	112	98.78
0.06	-0.0797	0.08	-0.139	113	98.75
0.06	-0.0797	0.08	-0.139	114	98.76
0.06	-0.0797	0.08	-0.139	115	98.77
0.06	-0.0797	0.09	-0.139	116	98.73
0.06	-0.0797	0.09	-0.139	117	98.73
0.07	-0.0795	0.09	-0.139	118	98.72
0.07	-0.0797	0.09	-0.139	119	98.72
0.07	-0.0795	0.09	-0.139	120	98.72
0.07	-0.0795	0.09	-0.139	121	98.68
0.07	-0.0795	0.09	-0.139	122	98.68
0.07	-0.0795	0.09	-0.139	123	98.67
0.07	-0.0795	0.09	-0.1384	124	98.68
0.07	-0.0797	0.09	-0.139	125	98.68
0.07	-0.0795	0.09	-0.1384	126	98.65
0.07	-0.0794	0.09	-0.139	127	98.67
0.07	-0.0795	0.09	-0.1378	128	98.71
0.07	-0.0795	0.1	-0.1384	129	98.72
0.07	-0.0795	0.1	-0.1384	130	98.73
0.07	-0.0794	0.1	-0.139	131	98.77
0.07	-0.0795	0.1	-0.139	132	98.73
0.07	-0.0795	0.1	-0.139	133	98.8
0.07	-0.0794	0.1	-0.1384	134	98.8
0.07	-0.0795	0.1	-0.1373	135	98.84
0.07	-0.0794	0.1	-0.1373	136	98.84
0.08	-0.0794	0.1	-0.1378	137	98.9
0.08	-0.0794	0.1	-0.1367	138	98.9
0.08	-0.0794	0.1	-0.1362	139	98.92
0.08	-0.0794	0.1	-0.1367	140	98.92
0.08	-0.0794	0.1	-0.1373	141	98.96
0.08	-0.0794	0.1	-0.1367	142	98.96
0.08	-0.0794	0.11	-0.1367	143	98.99
0.08	-0.0792	0.11	-0.1367	144	99.01
0.08	-0.0794	0.11	-0.1367	145	99.01
0.08	-0.0792	0.11	-0.1356	146	99.05
0.08	-0.0792	0.11	-0.1356	147	99.05
0.08	-0.0794	0.11	-0.1356	148	99.09
0.08	-0.0792	0.11	-0.1362	149	99.15
0.08	-0.0792	0.11	-0.1356	150	99.16
0.08	-0.0792	0.11	-0.1356	151	99.18
0.08	-0.0792	0.11	-0.1356	152	99.21
0.08	-0.0792	0.11	-0.1362	153	99.22
0.08	-0.0792	0.11	-0.1356	154	99.27
0.09	-0.0791	0.11	-0.1356	155	99.27
0.09	-0.0791	0.12	-0.1356	156	99.3
0.09	-0.0792	0.12	-0.1356	157	99.28
0.09	-0.0792	0.12	-0.135	158	99.33
0.09	-0.0792	0.12	-0.135	159	99.35
0.09	-0.0791	0.12	-0.1356	160	99.33
0.09	-0.0792	0.12	-0.135	161	99.35
0.09	-0.0792	0.12	-0.135	162	99.35
0.09	-0.0791	0.12	-0.135	163	99.39
0.09	-0.0791	0.12	-0.1345	164	99.31
0.09	-0.0791	0.12	-0.135	165	99.37
0.09	-0.0791	0.12	-0.135	166	99.36
0.09	-0.0791	0.12	-0.135	167	99.36
0.09	-0.0791	0.12	-0.135	168	99.3
0.09	-0.0791	0.12	-0.1345	169	99.31
0.09	-0.0791	0.13	-0.1345	170	99.33
0.09	-0.0791	0.13	-0.1345	171	99.35
0.1	-0.0789	0.13	-0.135	172	99.38
0.1	-0.0791	0.13	-0.135	173	99.33
0.1	-0.0791	0.13	-0.1339	174	99.35
0.1	-0.0791	0.13	-0.1345	175	99.35
0.1	-0.0789	0.13	-0.135	176	99.36
0.1	-0.0789	0.13	-0.1345	177	99.4
0.1	-0.0789	0.13	-0.1339	178	99.39
0.1	-0.0789	0.13	-0.1339	179	99.34
0.1	-0.0791	0.13	-0.1334	180	99.39
0.1	-0.0789	0.13	-0.1339	181	99.35
0.1	-0.0789	0.13	-0.1328	182	99.43
0.1	-0.0789	0.13	-0.1339	183	99.36
0.1	-0.0789	0.14	-0.1339	184	99.34
0.1	-0.0789	0.14	-0.1339	185	99.39
0.1	-0.0789	0.14	-0.1334	186	99.37
0.1	-0.0789	0.14	-0.1334	187	99.4
0.1	-0.0789	0.14	-0.1328	188	99.43
0.1	-0.0789	0.14	-0.1323	189	99.33
0.11	-0.0789	0.14	-0.1328	190	99.39
0.11	-0.0787	0.14	-0.1334	191	99.4
0.11	-0.0787	0.14	-0.1339	192	99.41
0.11	-0.0787	0.14	-0.1328	193	99.37
0.11	-0.0787	0.14	-0.1328	194	99.46
0.11	-0.0787	0.14	-0.1334	195	99.34
0.11	-0.0787	0.14	-0.1334	196	99.39
0.11	-0.0787	0.15	-0.1339	197	99.33
0.11	-0.0787	0.15	-0.1328	198	99.42
0.11	-0.0787	0.15	-0.1334	199	99.36
0.11	-0.0787	0.15	-0.1334	200	99.4
0.11	-0.0787	0.15	-0.1328	201	99.35
0.11	-0.0787	0.15	-0.1334	202	99.42
0.11	-0.0787	0.15	-0.1334	203	99.45
0.11	-0.0787	0.15	-0.1334	204	99.4
0.11	-0.0787	0.15	-0.1323	205	99.39
0.11	-0.0787	0.15	-0.1328	206	99.45
0.11	-0.0787	0.15	-0.1323	207	99.43
0.12	-0.0787	0.15	-0.1311	208	99.43
0.12	-0.0787	0.15	-0.1323	209	99.45
0.12	-0.0787	0.15	-0.1328	210	99.4
0.12	-0.0787	0.16	-0.1317	211	99.35
0.12	-0.0786	0.16	-0.1317	212	99.4
0.12	-0.0787	0.16	-0.1317	213	99.43
0.12	-0.0786	0.16	-0.1317	214	99.44
0.12	-0.0786	0.16	-0.1317	215	99.44
0.12	-0.0786	0.16	-0.1311	216	99.35
0.12	-0.0786	0.16	-0.1317	217	99.44
0.12	-0.0786	0.16	-0.1323	218	99.44
0.12	-0.0784	0.16	-0.1311	219	99.4
0.12	-0.0784	0.16	-0.1311	220	99.37
0.12	-0.0784	0.16	-0.1311	221	99.44
0.12	-0.0786	0.16	-0.1311	222	99.4
0.12	-0.0786	0.16	-0.1317	223	99.41
0.12	-0.0786	0.17	-0.1317	224	99.33
0.12	-0.0784	0.17	-0.1311	225	99.4
0.13	-0.0786	0.17	-0.1317	226	99.41
0.13	-0.0786	0.17	-0.1306	227	99.37
0.13	-0.0784	0.17	-0.1311	228	99.39
0.13	-0.0784	0.17	-0.1317	229	99.38
0.13	-0.0784	0.17	-0.1311	230	99.37
0.13	-0.0786	0.17	-0.1306	231	99.47
0.13	-0.0786	0.17	-0.1317	232	99.46
0.13	-0.0784	0.17	-0.1311	233	99.41
0.13	-0.0784	0.17	-0.13	234	99.43
0.13	-0.0784	0.17	-0.1306	235	99.32
0.13	-0.0784	0.17	-0.1306	236	99.38
0.13	-0.0784	0.17	-0.13	237	99.37
0.13	-0.0784	0.18	-0.13	238	98.99
0.13	-0.0784	0.18	-0.13	239	99.4
0.13	-0.0784	0.18	-0.1295	240	99.38
0.13	-0.0784	0.18	-0.1289	241	99.41
0.13	-0.0784	0.18	-0.1295	242	99.35
0.13	-0.0783	0.18	-0.1295	243	99.41
0.14	-0.0784	0.18	-0.13	244	99.37
0.14	-0.0784	0.18	-0.1306	245	99.37
0.14	-0.0783	0.18	-0.1306	246	99.33
0.14	-0.0783	0.18	-0.13	247	99.35
0.14	-0.0784	0.18	-0.1289	248	99.36
0.14	-0.0783	0.18	-0.1295	249	99.26
0.14	-0.0783	0.18	-0.1295	250	99.35
0.14	-0.0783	0.19	-0.1289	251	99.28
0.14	-0.0783	0.19	-0.1295	252	99.26
0.14	-0.0783	0.19	-0.1289	253	99.36
0.14	-0.0783	0.19	-0.1289	254	99.33
0.14	-0.0783	0.19	-0.1289	255	99.33
0.14	-0.0784	0.19	-0.1289	256	99.32
0.14	-0.0783	0.19	-0.1289	257	99.37
0.14	-0.0783	0.19	-0.1289	258	99.27
0.14	-0.0783	0.19	-0.1289	259	99.3
0.14	-0.0784	0.19	-0.1289	260	99.28
0.14	-0.0783	0.19	-0.1289	261	99.31
0.14	-0.0783	0.19	-0.1289	262	99.26
0.15	-0.0783	0.19	-0.1295	263	99.29
0.15	-0.0783	0.19	-0.1289	264	99.25
0.15	-0.0781	0.2	-0.1289	265	99.21
0.15	-0.0783	0.2	-0.1289	266	99.16
0.15	-0.0781	0.2	-0.1289	267	99.26
0.15	-0.0781	0.2	-0.1289	268	99.17
0.15	-0.0783	0.2	-0.1289	269	98.91
0.15	-0.0783	0.2	-0.1289	270	99.24
0.15	-0.0783	0.2	-0.1289	271	99.25
0.15	-0.0781	0.2	-0.1289	272	99.22
0.15	-0.0781	0.2	-0.1289	273	99.21
0.15	-0.0781	0.2	-0.1289	274	99.24
0.15	-0.0781	0.2	-0.1289	275	99.22
0.15	-0.0781	0.2	-0.1289	276	99.25
0.15	-0.0781	0.2	-0.1289	277	99.26
0.15	-0.0781	0.21	-0.1289	278	99.22
0.15	-0.0781	0.21	-0.1289	279	99.22
0.16	-0.0783	0.21	-0.1289	280	99.21
0.16	-0.0781	0.21	-0.1289	281	99.23
0.16	-0.0783	0.21	-0.1289	282	99.12
0.16	-0.0781	0.21	-0.1289	283	99.1
0.16	-0.0781	0.21	-0.1289	284	99.2
0.16	-0.0781	0.21	-0.1289	285	99.17
0.16	-0.0783	0.21	-0.1289	286	99.15
0.16	-0.0781	0.21	-0.1289	287	99.12
0.16	-0.0781	0.21	-0.1289	288	99.12
0.16	-0.0781	0.21	-0.1289	289	99.1
0.16	-0.0781	0.21	-0.1289	290	99.03
0.16	-0.0781	0.21	-0.1289	291	99.11
0.16	-0.0781	0.22	-0.1289	292	99.06
0.16	-0.0781	0.22	-0.1289	293	99.03
0.16	-0.0781	0.22	-0.1289	294	99.02
0.16	-0.0781	0.22	-0.1289	295	99.03
0.16	-0.0781	0.22	-0.1289	296	99.07
0.16	-0.0781	0.22	-0.1289	297	99.08
0.17	-0.0781	0.22	-0.1289	298	99.09
0.17	-0.0781	0.22	-0.1289	299	99.06
0.17	-0.0781	0.22	-0.1289	300	99.01
0.17	-0.0781	0.22	-0.1289	301	99.11
0.17	-0.0781	0.22	-0.1289	302	99.07
0.17	-0.0781	0.22	-0.1289	303	99.04
0.17	-0.0781	0.22	-0.1289	304	99.06
0.17	-0.0781	0.23	-0.1289	305	99.07
0.17	-0.0781	0.23	-0.1289	306	99.07
0.17	-0.0781	0.23	-0.1289	307	99.08
0.17	-0.0781	0.23	-0.1289	308	99.05
0.17	-0.0781	0.23	-0.1289	309	99.14
0.17	-0.0781	0.23	-0.1289	310	99.07
0.17	-0.0781	0.23	-0.1289	311	99.09
0.17	-0.0781	0.23	-0.1289	312	99.07
0.17	-0.0781	0.23	-0.1289	313	99.06
0.17	-0.078	0.23	-0.1289	314	99.03
0.17	-0.0781	0.23	-0.1289	315	99.04
0.18	-0.0781	0.23	-0.1289	316	98.99
0.18	-0.078	0.23	-0.1289	317	99
0.18	-0.0781	0.23	-0.1289	318	99.01
0.18	-0.0781	0.24	-0.1289	319	98.98
0.18	-0.0781	0.24	-0.1289	320	99.04
0.18	-0.0781	0.24	-0.1289	321	98.98
0.18	-0.0781	0.24	-0.1289	322	98.97
0.18	-0.078	0.24	-0.1289	323	99.05
0.18	-0.0781	0.24	-0.1289	324	99.06
0.18	-0.0781	0.24	-0.1289	325	99.04
0.18	-0.0781	0.24	-0.1289	326	99.06
0.18	-0.0781	0.24	-0.1289	327	99.07
0.18	-0.0781	0.24	-0.1289	328	99.03
0.18	-0.078	0.24	-0.1289	329	98.88
0.18	-0.0781	0.24	-0.1289	330	98.5
0.18	-0.0781	0.24	-0.1289	331	99.04
0.18	-0.078	0.25	-0.1283	332	99
0.18	-0.0781	0.25	-0.1289	333	99
0.19	-0.0781	0.25	-0.1289	334	98.87
0.19	-0.0781	0.25	-0.1289	335	98.81
0.19	-0.0781	0.25	-0.1289	336	98.83
0.19	-0.078	0.25	-0.1283	337	98.79
0.19	-0.0781	0.25	-0.1289	338	98.81
0.19	-0.0781	0.25	-0.1289	339	98.81
0.19	-0.078	0.25	-0.1289	340	98.78
0.19	-0.078	0.25	-0.1283	341	98.82
0.19	-0.0781	0.25	-0.1289	342	98.79
0.19	-0.078	0.25	-0.1289	343	98.16
0.19	-0.0781	0.25	-0.1289	344	98.71
0.19	-0.078	0.25	-0.1289	345	98.73
0.19	-0.078	0.26	-0.1283	346	98.76
0.19	-0.0781	0.26	-0.1289	347	98.75
0.19	-0.0781	0.26	-0.1289	348	98.74
0.19	-0.078	0.26	-0.1283	349	98.73
0.19	-0.0781	0.26	-0.1283	350	98.74
0.19	-0.0781	0.26	-0.1283	351	98.75
0.2	-0.0781	0.26	-0.1289	352	98.71
0.2	-0.0781	0.26	-0.1289	353	98.73
0.2	-0.0781	0.26	-0.1289	354	98.67
0.2	-0.0781	0.26	-0.1283	355	98.68
0.2	-0.078	0.26	-0.1283	356	98.61
0.2	-0.0781	0.26	-0.1283	357	98.69
0.2	-0.0781	0.26	-0.1283	358	98.63
0.2	-0.0781	0.27	-0.1283	359	98.67
0.2	-0.078	0.27	-0.1283	360	98.35
0.2	-0.0781	0.27	-0.1289	361	98.23
0.2	-0.078	0.27	-0.1283	362	98.3
0.2	-0.078	0.27	-0.1283	363	98.12
0.2	-0.078	0.27	-0.1283	364	98.19
0.2	-0.0781	0.27	-0.1289	365	98.11
0.2	-0.0781	0.27	-0.1283	366	98.21
0.2	-0.0781	0.27	-0.1289	367	98.21
0.2	-0.078	0.27	-0.1289	368	98.2
0.2	-0.0781	0.27	-0.1283	369	98.34
0.21	-0.078	0.27	-0.1289	370	98.38
0.21	-0.0781	0.27	-0.1289	371	98.38
0.21	-0.0781	0.27	-0.1283	372	98.39
0.21	-0.0781	0.28	-0.1289	373	98.45
0.21	-0.0781	0.28	-0.1289	374	98.4
0.21	-0.0781	0.28	-0.1289	375	98.41
0.21	-0.078	0.28	-0.1278	376	98.45
0.21	-0.0781	0.28	-0.1278	377	98.46
0.21	-0.0781	0.28	-0.1283	378	98.42
0.21	-0.078	0.28	-0.1283	379	98.45
0.21	-0.0781	0.28	-0.1289	380	98.44
0.21	-0.078	0.28	-0.1283	381	98.42
0.21	-0.078	0.28	-0.1283	382	98.51
0.21	-0.078	0.28	-0.1283	383	98.37
0.21	-0.078	0.28	-0.1289	384	98.3
0.21	-0.078	0.28	-0.1283	385	98.22
0.21	-0.078	0.28	-0.1289	386	98.14
0.21	-0.0781	0.29	-0.1278	387	98.02
0.22	-0.0781	0.29	-0.1283	388	98
0.22	-0.0781	0.29	-0.1289	389	97.97
0.22	-0.0781	0.29	-0.1289	390	98.11
0.22	-0.0781	0.29	-0.1283	391	98.02
0.22	-0.0781	0.29	-0.1278	392	97.99
0.22	-0.0781	0.29	-0.1272	393	98
0.22	-0.0781	0.29	-0.1272	394	98.2
0.22	-0.078	0.29	-0.1283	395	98.04
0.22	-0.078	0.29	-0.1278	396	98.21
0.22	-0.0781	0.29	-0.1283	397	98.09
0.22	-0.0781	0.29	-0.1283	398	98.13
0.22	-0.0781	0.29	-0.1283	399	98.09
0.22	-0.078	0.3	-0.1283	400	98.16
0.22	-0.0781	0.3	-0.1272	401	98.13
0.22	-0.0781	0.3	-0.1283	402	98.18
0.22	-0.078	0.3	-0.1283	403	98.18
0.22	-0.078	0.3	-0.1289	404	97.67
0.22	-0.078	0.3	-0.1283	405	98.05
0.22	-0.0781	0.3	-0.1283	406	97.99
0.23	-0.0781	0.3	-0.1278	407	97.82
0.23	-0.0781	0.3	-0.1278	408	98.06
0.23	-0.0781	0.3	-0.1272	409	97.76
0.23	-0.0781	0.3	-0.1272	410	97.5
0.23	-0.078	0.3	-0.1272	411	97.77
0.23	-0.0781	0.3	-0.1272	412	97.78
0.23	-0.0781	0.3	-0.1272	413	97.78
0.23	-0.078	0.31	-0.1283	414	97.79
0.23	-0.0781	0.31	-0.1278	415	97.88
0.23	-0.0781	0.31	-0.1272	416	97.91
0.23	-0.078	0.31	-0.1283	417	97.86
0.23	-0.0781	0.31	-0.1278	418	97.89
0.23	-0.078	0.31	-0.1272	419	97.74
0.23	-0.0781	0.31	-0.1283	420	97.85
0.23	-0.0781	0.31	-0.1272	421	97.84
0.23	-0.078	0.31	-0.1278	422	97.53
0.23	-0.0781	0.31	-0.1278	423	97.75
0.24	-0.0781	0.31	-0.1272	424	97.95
0.24	-0.0781	0.31	-0.1278	425	97.83
0.24	-0.0781	0.31	-0.1278	426	97.79
0.24	-0.0781	0.31	-0.1272	427	97.66
0.24	-0.0781	0.32	-0.1272	428	97.88
0.24	-0.0781	0.32	-0.1272	429	97.6
0.24	-0.0781	0.32	-0.1272	430	97.54
0.24	-0.0781	0.32	-0.1272	431	97.43
0.24	-0.0781	0.32	-0.1272	432	97.49
0.24	-0.0781	0.32	-0.1272	433	97.51
0.24	-0.0781	0.32	-0.1272	434	97.48
0.24	-0.078	0.32	-0.1272	435	97.47
0.24	-0.078	0.32	-0.1272	436	97.27
0.24	-0.0781	0.32	-0.1272	437	97.7
0.24	-0.0781	0.32	-0.1267	438	97.53
0.24	-0.078	0.32	-0.1272	439	97.47
0.24	-0.078	0.32	-0.1272	440	97.44
0.24	-0.0781	0.33	-0.1267	441	97.38
0.25	-0.0781	0.33	-0.1272	442	97.46
0.25	-0.0781	0.33	-0.1272	443	97.4
0.25	-0.0781	0.33	-0.1272	444	97.47
0.25	-0.0781	0.33	-0.1272	445	97.57
0.25	-0.0781	0.33	-0.1272	446	97.45
0.25	-0.0781	0.33	-0.1272	447	97.51
0.25	-0.0781	0.33	-0.1272	448	97.45
0.25	-0.0781	0.33	-0.1267	449	97.42
0.25	-0.0781	0.33	-0.1267	450	97.17
0.25	-0.0781	0.33	-0.1267	451	97.29
0.25	-0.0781	0.33	-0.1272	452	97.43
0.25	-0.0781	0.33	-0.1272	453	97.22
0.25	-0.0781	0.33	-0.1267	454	97.28
0.25	-0.078	0.34	-0.1272	455	96.15
0.25	-0.078	0.34	-0.1267	456	97.36
0.25	-0.0781	0.34	-0.1272	457	96.09
0.25	-0.0781	0.34	-0.1267	458	97.23
0.25	-0.0781	0.34	-0.1261	459	97.21
0.26	-0.078	0.34	-0.1267	460	97.05
0.26	-0.0781	0.34	-0.1261	461	97.15
0.26	-0.0781	0.34	-0.1261	462	97.59
0.26	-0.0781	0.34	-0.1272	463	97.31
0.26	-0.0781	0.34	-0.1261	464	97.21
0.26	-0.0781	0.34	-0.1267	465	97.23
0.26	-0.0781	0.34	-0.1261	466	97.04
0.26	-0.0781	0.34	-0.1261	467	97.3
0.26	-0.0781	0.35	-0.1261	468	97.12
0.26	-0.0781	0.35	-0.1256	469	96.9
0.26	-0.0781	0.35	-0.1267	470	96.7
0.26	-0.078	0.35	-0.1261	471	96.79
0.26	-0.0781	0.35	-0.1261	472	96.79
0.26	-0.0781	0.35	-0.1261	473	97.07
0.26	-0.078	0.35	-0.1256	474	97.08
0.26	-0.0781	0.35	-0.1267	475	97.09
0.26	-0.0783	0.35	-0.1272	476	96.85
0.26	-0.078	0.35	-0.1267	477	97.27
0.27	-0.0781	0.35	-0.1261	478	97.58
0.27	-0.0781	0.35	-0.1261	479	97.47
0.27	-0.0781	0.35	-0.1256	480	97.39
0.27	-0.0781	0.35	-0.1261	481	97.04
0.27	-0.0781	0.36	-0.1261	482	96.42
0.27	-0.0781	0.36	-0.1261	483	97.08
0.27	-0.0781	0.36	-0.1261	484	96.81
0.27	-0.0781	0.36	-0.1256	485	96.74
0.27	-0.0781	0.36	-0.1256	486	96.79
0.27	-0.0781	0.36	-0.1256	487	96.75
0.27	-0.0781	0.36	-0.1256	488	96.82
0.27	-0.0781	0.36	-0.1261	489	96.81
0.27	-0.0781	0.36	-0.1261	490	96.85
0.27	-0.0781	0.36	-0.1256	491	96.61
0.27	-0.0783	0.36	-0.1256	492	96.75
0.27	-0.0781	0.36	-0.1256	493	96.75
0.27	-0.0781	0.36	-0.1256	494	96.86
0.27	-0.0781	0.36	-0.1256	495	96.65
0.28	-0.0781	0.37	-0.1256	496	96.73
0.28	-0.0781	0.37	-0.1256	497	96.67
0.28	-0.0781	0.37	-0.1256	498	96.57
0.28	-0.0783	0.37	-0.1256	499	96.89
0.28	-0.0781	0.37	-0.1256	500	96.78
0.28	-0.0781	0.37	-0.1256	501	94.66
0.28	-0.0781	0.37	-0.1256	502	97.58
0.28	-0.0781	0.37	-0.1256	503	97.97
0.28	-0.0781	0.37	-0.1256	504	98.34
0.28	-0.0783	0.37	-0.1256	505	98.35
0.28	-0.0781	0.37	-0.1256	506	98.36
0.28	-0.0781	0.37	-0.1256	507	98.26
0.28	-0.0781	0.37	-0.1256	508	98.3
0.28	-0.0781	0.38	-0.1256	509	98.16
0.28	-0.0781	0.38	-0.1256	510	98.18
0.28	-0.0781	0.38	-0.1256	511	98.02
0.28	-0.0781	0.38	-0.125	512	97.54
0.28	-0.0781	0.38	-0.1256	513	96.91
0.29	-0.0781	0.38	-0.1256	514	98.33
0.29	-0.0781	0.38	-0.1256	515	97.81
0.29	-0.0781	0.38	-0.1256	516	98.34
0.29	-0.0783	0.38	-0.1256	517	98.41
0.29	-0.0783	0.38	-0.1256	518	97.9
0.29	-0.0783	0.38	-0.125	519	97.92
0.29	-0.0781	0.38	-0.1256	520	98.28
0.29	-0.0781	0.38	-0.1256	521	98.05
0.29	-0.0781	0.38	-0.1256	522	98.32
0.29	-0.0781	0.39	-0.1256	523	98.23
0.29	-0.0783	0.39	-0.1256	524	98.36
0.29	-0.0783	0.39	-0.1256	525	97.73
0.29	-0.0783	0.39	-0.125	526	98.05
0.29	-0.0781	0.39	-0.1256	527	98
0.29	-0.0781	0.39	-0.1256	528	98.16
0.29	-0.0783	0.39	-0.1256	529	97.94
0.29	-0.0783	0.39	-0.1256	530	97.76
0.29	-0.0781	0.39	-0.1256	531	97.78
0.3	-0.0781	0.39	-0.125	532	97.89
0.3	-0.0781	0.39	-0.1256	533	97.76
0.3	-0.0783	0.39	-0.125	534	97.48
0.3	-0.0783	0.39	-0.125	535	96.84
0.3	-0.0783	0.4	-0.125	536	96.74
0.3	-0.0783	0.4	-0.1256	537	96.82
0.3	-0.0783	0.4	-0.1256	538	97.3
0.3	-0.0783	0.4	-0.125	539	96.95
0.3	-0.0781	0.4	-0.1256	540	96.55
0.3	-0.0783	0.4	-0.125	541	96.86
0.3	-0.0783	0.4	-0.1244	542	96.88
0.3	-0.0783	0.4	-0.1256	543	96.56
0.3	-0.0783	0.4	-0.1256	544	96.65
0.3	-0.0783	0.4	-0.125	545	95.94
0.3	-0.0781	0.4	-0.1244	546	95.85
0.3	-0.0783	0.4	-0.125	547	95.78
0.3	-0.0781	0.4	-0.1244	548	96.27
0.3	-0.0783	0.4	-0.1244	549	96.7
0.3	-0.0783	0.41	-0.125	550	96.05
0.31	-0.0783	0.41	-0.125
0.31	-0.0783	0.41	-0.125
0.31	-0.0783	0.41	-0.1239
0.31	-0.0783	0.41	-0.1239
0.31	-0.0783	0.41	-0.1239
0.31	-0.0783	0.41	-0.125
0.31	-0.0783	0.41	-0.125
0.31	-0.0783	0.41	-0.1244
0.31	-0.0783	0.41	-0.1244
0.31	-0.0781	0.41	-0.125
0.31	-0.0783	0.41	-0.125
0.31	-0.0784	0.41	-0.1256
0.31	-0.0783	0.41	-0.1256
0.31	-0.0783	0.42	-0.125
0.31	-0.0783	0.42	-0.1244
0.31	-0.0783	0.42	-0.1244
0.31	-0.0783	0.42	-0.1256
0.32	-0.0783	0.42	-0.1256
0.32	-0.0783	0.42	-0.1244
0.32	-0.0783	0.42	-0.125
0.32	-0.0783	0.42	-0.1256
0.32	-0.0784	0.42	-0.1244
0.32	-0.0783	0.42	-0.125
0.32	-0.0783	0.42	-0.125
0.32	-0.0783	0.42	-0.125
0.32	-0.0783	0.42	-0.1244
0.32	-0.0783	0.43	-0.1244
0.32	-0.0783	0.43	-0.125
0.32	-0.0783	0.43	-0.1239
0.32	-0.0783	0.43	-0.125
0.32	-0.0783	0.43	-0.125
0.32	-0.0784	0.43	-0.1244
0.32	-0.0783	0.43	-0.1239
0.32	-0.0783	0.43	-0.125
0.32	-0.0783	0.43	-0.125
0.33	-0.0783	0.43	-0.1256
0.33	-0.0783	0.43	-0.1239
0.33	-0.0783	0.43	-0.1244
0.33	-0.0783	0.43	-0.1244
0.33	-0.0783	0.43	-0.1244
0.33	-0.0783	0.44	-0.1256
0.33	-0.0784	0.44	-0.125
0.33	-0.0783	0.44	-0.1244
0.33	-0.0784	0.44	-0.1239
0.33	-0.0784	0.44	-0.1244
0.33	-0.0783	0.44	-0.1239
0.33	-0.0784	0.44	-0.1239
0.33	-0.0784	0.44	-0.125
0.33	-0.0784	0.44	-0.125
0.33	-0.0784	0.44	-0.1244
0.33	-0.0783	0.44	-0.125	--	--
0.33	-0.0784	0.44	-0.1244	--	--
0.33	-0.0783	0.44	-0.1244	--	--
0.33	-0.0784	0.45	-0.1244	--	--
0.34	-0.0783	0.45	-0.1239	--	--
0.34	-0.0784	0.45	-0.125	--	--
0.34	-0.0784	0.45	-0.1239	--	--
0.34	-0.0784	0.45	-0.1244	--	--
0.34	-0.0784	0.45	-0.1244	--	--
0.34	-0.0784	0.45	-0.1239	--	--
0.34	-0.0783	0.45	-0.1239	--	--
0.34	-0.0784	0.45	-0.1244	--	--
0.34	-0.0784	0.45	-0.1244	--	--
0.34	-0.0783	0.45	-0.1244	--	--
0.34	-0.0784	0.45	-0.1239	--	--
0.34	-0.0784	0.45	-0.125	--	--
0.34	-0.0783	0.45	-0.1244	--	--
0.34	-0.0784	0.46	-0.1239	--	--
0.34	-0.0784	0.46	-0.1244	--	--
0.34	-0.0784	0.46	-0.1244	--	--
0.34	-0.0783	0.46	-0.1244	--	--
0.34	-0.0784	0.46	-0.1244	--	--
0.35	-0.0784	0.46	-0.1239	--	--
0.35	-0.0784	0.46	-0.1244	--	--
0.35	-0.0784	0.46	-0.1239	--	--
0.35	-0.0784	0.46	-0.1244	--	--
0.35	-0.0784	0.46	-0.1239	--	--
0.35	-0.0784	0.46	-0.1244	--	--
0.35	-0.0784	0.46	-0.1239	--	--
0.35	-0.0784	0.46	-0.1239	--	--
0.35	-0.0784	0.47	-0.1239	--	--
0.35	-0.0784	0.47	-0.1239	--	--
0.35	-0.0784	0.47	-0.1239	--	--
0.35	-0.0784	0.47	-0.1239	--	--
0.35	-0.0784	0.47	-0.1239	--	--
0.35	-0.0784	0.47	-0.1239	--	--
0.35	-0.0784	0.47	-0.1239	--	--
0.35	-0.0784	0.47	-0.1239	--	--
0.35	-0.0784	0.47	-0.1239	--	--
0.35	-0.0784	0.47	-0.1244	--	--
0.36	-0.0784	0.47	-0.1239	--	--
0.36	-0.0784	0.47	-0.1239	--	--
0.36	-0.0786	0.47	-0.1244	--	--
0.36	-0.0784	0.47	-0.1244	--	--
0.36	-0.0784	0.48	-0.1239	--	--
0.36	-0.0784	0.48	-0.1239	--	--
0.36	-0.0786	0.48	-0.1239	--	--
0.36	-0.0784	0.48	-0.1244	--	--
0.36	-0.0786	0.48	-0.1239	--	--
0.36	-0.0784	0.48	-0.1244	--	--
0.36	-0.0784	0.48	-0.1239	--	--
0.36	-0.0784	0.48	-0.1239	--	--
0.36	-0.0784	0.48	-0.1239	--	--
0.36	-0.0784	0.48	-0.1239	--	--
0.36	-0.0786	0.48	-0.1239	--	--
0.36	-0.0784	0.48	-0.1239	--	--
0.36	-0.0784	0.48	-0.1239	--	--
0.37	-0.0784	0.49	-0.1239	--	--
0.37	-0.0783	0.49	-0.1239	--	--
0.37	-0.0783	0.49	-0.1239	--	--
0.37	-0.0784	0.49	-0.1239	--	--
0.37	-0.0783	0.49	-0.1239	--	--
0.37	-0.0784	0.49	-0.1239	--	--
0.37	-0.0784	0.49	-0.1239	--	--
0.37	-0.0784	0.49	-0.1239	--	--
0.37	-0.0784	0.49	-0.1239	--	--
0.37	-0.0784	0.49	-0.1239	--	--
0.37	-0.0784	0.49	-0.1239	--	--
0.37	-0.0784	0.49	-0.1239	--	--
0.37	-0.0786	0.49	-0.1239	--	--
0.37	-0.0784	0.49	-0.1239	--	--
0.37	-0.0784	0.5	-0.1239	--	--
0.37	-0.0786	0.5	-0.1239	--	--
0.37	-0.0786	0.5	-0.1239	--	--
0.37	-0.0784	0.5	-0.1239	--	--
0.38	-0.0786	0.5	-0.1239	--	--
0.38	-0.0786	0.5	-0.1239	--	--
0.38	-0.0786	0.5	-0.1239	--	--
0.38	-0.0784	0.5	-0.1239	--	--
0.38	-0.0786	0.5	0.1083	--	--
0.38	-0.0786	0.5	0.1099	--	--
0.38	-0.0786	0.5	0.1122	--	--
0.38	-0.0786	0.5	0.1144	--	--
0.38	-0.0786	0.5	0.1172	--	--
0.38	-0.0786	0.5	0.1172	--	--
0.38	-0.0786	0.5	0.1177	--	--
0.38	-0.0786	0.51	0.1166	--	--
0.38	-0.0786	0.51	0.1177	--	--
0.38	-0.0786	0.51	0.1177	--	--
0.38	-0.0786	0.51	0.1172	--	--
0.38	-0.0786	0.51	0.1177	--	--
0.38	-0.0786	0.51	0.1177	--	--
0.38	-0.0786	0.51	0.1177	--	--
0.39	-0.0786	0.51	0.1177	--	--
0.39	-0.0787	0.51	0.1172	--	--
0.39	-0.0787	0.51	0.1183	--	--
0.39	-0.0786	0.51	0.1177	--	--
0.39	-0.0786	0.51	0.1177	--	--
0.39	-0.0786	0.51	0.1177	--	--
0.39	-0.0786	0.51	0.1177	--	--
0.39	-0.0786	0.52	0.1183	--	--
0.39	-0.0786	0.52	0.1177	--	--
0.39	-0.0786	0.52	0.1177	--	--
0.39	-0.0786	0.52	0.1177	--	--
0.39	-0.0786	0.52	0.1177	--	--
0.39	-0.0786	0.52	0.1183	--	--
0.39	-0.0786	0.52	0.1183	--	--
0.39	-0.0786	0.52	0.1177	--	--
0.39	-0.0786	0.52	0.1177	--	--
0.39	-0.0786	0.52	0.1183	--	--
0.39	-0.0786	0.52	0.1183	--	--
0.4	-0.0786	0.52	0.1183	--	--
0.4	-0.0786	0.52	0.1177	--	--
0.4	-0.0786	0.53	0.1183	--	--
0.4	-0.0786	0.53	0.1177	--	--
0.4	-0.0786	0.53	0.1183	--	--
0.4	-0.0786	0.53	0.1177	--	--
0.4	-0.0786	0.53	0.1177	--	--
0.4	-0.0787	0.53	0.1183	--	--
0.4	-0.0787	0.53	0.1177	--	--
0.4	-0.0786	0.53	0.1183	--	--
0.4	-0.0786	0.53	0.1183	--	--
0.4	-0.0786	0.53	0.1177	--	--
0.4	-0.0787	0.53	0.1177	--	--
0.4	-0.0787	0.53	0.1177	--	--
0.4	-0.0787	0.53	0.1172	--	--
0.4	-0.0786	0.53	0.1177	--	--
0.4	-0.0786	0.54	0.1172	--	--
0.4	-0.0786	0.54	0.1183	--	--
0.41	-0.0786	0.54	0.1177	--	--
0.41	-0.0787	0.54	0.1177	--	--
0.41	-0.0787	0.54	0.1177	--	--
0.41	-0.0787	0.54	0.1189	--	--
0.41	-0.0786	0.54	0.1183	--	--
0.41	-0.0786	0.54	0.1172	--	--
0.41	-0.0787	0.54	0.1183	--	--
0.41	-0.0787	0.54	0.1177	--	--
0.41	-0.0787	0.54	0.1177	--	--
0.41	-0.0787	0.54	0.1183	--	--
0.41	-0.0787	0.54	0.1177	--	--
0.41	-0.0787	0.54	0.1177	--	--
0.41	-0.0787	0.55	0.1183	--	--
0.41	-0.0787	0.55	0.1183	--	--
0.41	-0.0786	0.55	0.1183	--	--
0.41	-0.0787	0.55	0.1183	--	--
0.41	-0.0789	0.55	0.1183	--	--
0.41	-0.0787	0.55	0.1177	--	--
0.42	-0.0787	0.55	0.1177	--	--
0.42	-0.0786	0.55	0.1183	--	--
0.42	-0.0787	0.55	0.1183	--	--
0.42	-0.0787	0.55	0.1177	--	--
0.42	-0.0787	0.55	0.1183	--	--
0.42	-0.0786	0.55	0.1183	--	--
0.42	-0.0787	0.55	0.1183	--	--
0.42	-0.0787	0.56	0.1183	--	--
0.42	-0.0787	0.56	0.1183	--	--
0.42	-0.0787	0.56	0.1183	--	--
0.42	-0.0787	0.56	0.1183	--	--
0.42	-0.0787	0.56	0.1183	--	--
0.42	-0.0787	0.56	0.1189	--	--
0.42	-0.0787	0.56	0.1189	--	--
0.42	-0.0787	0.56	0.1194	--	--
0.42	-0.0787	0.56	0.1189	--	--
0.42	-0.0787	0.56	0.1189	--	--
0.42	-0.0787	0.56	0.1189	--	--
0.43	-0.0787	0.56	0.1189	--	--
0.43	-0.0787	0.56	0.1189	--	--
0.43	-0.0787	0.56	0.1189	--	--
0.43	-0.0787	0.57	0.1189	--	--
0.43	-0.0787	0.57	0.1189	--	--
0.43	-0.0787	0.57	0.1189	--	--
0.43	-0.0787	0.57	0.1189	--	--
0.43	-0.0787	0.57	0.1189	--	--
0.43	-0.0789	0.57	0.1189	--	--
0.43	-0.0787	0.57	0.1194	--	--
0.43	-0.0787	0.57	0.12	--	--
0.43	-0.0787	0.57	0.1194	--	--
0.43	-0.0789	0.57	0.1189	--	--
0.43	-0.0789	0.57	0.1194	--	--
0.43	-0.0787	0.57	0.1194	--	--
0.43	-0.0789	0.57	0.1189	--	--
0.43	-0.0787	0.57	0.12	--	--
0.43	-0.0787	0.58	0.1189	--	--
0.44	-0.0787	0.58	0.1194	--	--
0.44	-0.0787	0.58	0.1194	--	--
0.44	-0.0787	0.58	0.1194	--	--
0.44	-0.0789	0.58	0.12	--	--
0.44	-0.0789	0.58	0.1194	--	--
0.44	-0.0787	0.58	0.12	--	--
0.44	-0.0789	0.58	0.1194	--	--
0.44	-0.0787	0.58	0.1194	--	--
0.44	-0.0789	0.58	0.1194	--	--
0.44	-0.0789	0.58	0.12	--	--
0.44	-0.0789	0.58	0.12	--	--
0.44	-0.0787	0.58	0.1194	--	--
0.44	-0.0789	0.58	0.12	--	--
0.44	-0.0787	0.59	0.12	--	--
0.44	-0.0787	0.59	0.12	--	--
0.44	-0.0789	0.59	0.12	--	--
0.44	-0.0789	0.59	0.12	--	--
0.44	-0.0787	0.59	0.12	--	--
0.45	-0.0787	0.59	0.12	--	--
0.45	-0.0789	0.59	0.1194	--	--
0.45	-0.0789	0.59	0.12	--	--
0.45	-0.0789	0.59	0.12	--	--
0.45	-0.0789	0.59	0.12	--	--
0.45	-0.0787	0.59	0.12	--	--
0.45	-0.0787	0.59	0.12	--	--
0.45	-0.0789	0.59	0.12	--	--
0.45	-0.0789	0.6	0.12	--	--
0.45	-0.0789	0.6	0.1205	--	--
0.45	-0.0789	0.6	0.12	--	--
0.45	-0.0789	0.6	0.1205	--	--
0.45	-0.0789	0.6	0.1205	--	--
0.45	-0.0787	0.6	0.12	--	--
0.45	-0.0789	0.6	0.12	--	--
0.45	-0.0789	0.6	0.12	--	--
0.45	-0.0789	0.6	0.12	--	--
0.45	-0.0789	0.6	0.1205	--	--
0.46	-0.0789	0.6	0.1211	--	--
0.46	-0.0787	0.6	0.12	--	--
0.46	-0.0789	0.6	0.12	--	--
0.46	-0.0789	0.6	0.1205	--	--
0.46	-0.0789	0.61	0.12	--	--
0.46	-0.0789	0.61	0.1211	--	--
0.46	-0.0789	0.61	0.12	--	--
0.46	-0.0789	0.61	0.1205	--	--
0.46	-0.0789	0.61	0.12	--	--
0.46	-0.0789	0.61	0.1205	--	--
0.46	-0.0789	0.61	0.1205	--	--
0.46	-0.0789	0.61	0.1205	--	--
0.46	-0.0789	0.61	0.1205	--	--
0.46	-0.0789	0.61	0.1205	--	--
0.46	-0.0789	0.61	0.1205	--	--
0.46	-0.0789	0.61	0.1205	--	--
0.46	-0.0789	0.61	0.1205	--	--
0.46	-0.0789	0.62	0.1205	--	--
0.47	-0.0789	0.62	0.1205	--	--
0.47	-0.0789	0.62	0.1205	--	--
0.47	-0.0789	0.62	0.1205	--	--
0.47	-0.0789	0.62	0.12	--	--
0.47	-0.0789	0.62	0.1205	--	--
0.47	-0.0789	0.62	0.12	--	--
0.47	-0.0789	0.62	0.12	--	--
0.47	-0.0789	0.62	0.1205	--	--
0.47	-0.0789	0.62	0.12	--	--
0.47	-0.0789	0.62	0.1211	--	--
0.47	-0.0789	0.62	0.1205	--	--
0.47	-0.0789	0.62	0.1211	--	--
0.47	-0.0789	0.62	0.1217	--	--
0.47	-0.0789	0.63	0.1211	--	--
0.47	-0.0789	0.63	0.1217	--	--
0.47	-0.0789	0.63	0.1205	--	--
0.47	-0.0791	0.63	0.1217	--	--
0.47	-0.0789	0.63	0.1205	--	--
0.48	-0.0789	0.63	0.1211	--	--
0.48	-0.0789	0.63	0.1211	--	--
0.48	-0.0789	0.63	0.1211	--	--
0.48	-0.0789	0.63	0.1205	--	--
0.48	-0.0791	0.63	0.1205	--	--
0.48	-0.0789	0.63	0.1205	--	--
0.48	-0.0789	0.63	0.1211	--	--
0.48	-0.0791	0.63	0.1211	--	--
0.48	-0.0789	0.63	0.1205	--	--
0.48	-0.0789	0.64	0.1211	--	--
0.48	-0.0789	0.64	0.1211	--	--
0.48	-0.0789	0.64	0.1205	--	--
0.48	-0.0789	0.64	0.12	--	--
0.48	-0.0789	0.64	0.1205	--	--
0.48	-0.0791	0.64	0.1211	--	--
0.48	-0.0791	0.64	0.1217	--	--
0.48	-0.0791	0.64	0.1205	--	--
0.48	-0.0789	0.64	0.1205	--	--
0.49	-0.0791	0.64	0.1217	--	--
0.49	-0.0789	0.64	0.1205	--	--
0.49	-0.0789	0.64	0.1217	--	--
0.49	-0.0791	0.64	0.1211	--	--
0.49	-0.0791	0.65	0.1211	--	--
0.49	-0.0791	0.65	0.1217	--	--
0.49	-0.0791	0.65	0.1211	--	--
0.49	-0.0791	0.65	0.1211	--	--
0.49	-0.0789	0.65	0.1217	--	--
0.49	-0.0789	0.65	0.1205	--	--
0.49	-0.0789	0.65	0.1211	--	--
0.49	-0.0789	0.65	0.1217	--	--
0.49	-0.0791	0.65	0.1205	--	--
0.49	-0.0791	0.65	0.1217	--	--
0.49	-0.0789	0.65	0.1211	--	--
0.49	-0.0791	0.65	0.1211	--	--
0.49	-0.0789	0.65	0.1211	--	--
0.49	-0.0791	0.65	0.1211	--	--
0.5	-0.0791	0.66	0.1217	--	--
0.5	-0.0791	0.66	0.1205	--	--
0.5	-0.0789	0.66	0.1217	--	--
0.5	-0.0791	0.66	0.1211	--	--
0.5	-0.0791	0.66	0.1217	--	--
0.5	-0.0789	0.66	0.1211	--	--
0.5	-0.0791	0.66	0.1211	--	--
0.5	-0.0791	0.66	0.1211	--	--
0.5	-0.0791	0.66	0.1205	--	--
0.5	-0.0791	0.66	0.1211	--	--
0.5	-0.0791	0.66	0.1217	--	--
0.5	0.0645	0.66	0.1205	--	--
0.5	0.0677	0.66	0.1211	--	--
0.5	0.0691	0.67	0.1211	--	--
0.5	0.0701	0.67	0.1211	--	--
0.5	0.0708	0.67	0.1217	--	--
0.5	0.0713	0.67	0.1222	--	--
0.5	0.0718	0.67	0.1205	--	--
0.5	0.0721	0.67	0.1211	--	--
0.5	0.0725	0.67	0.1217	--	--
0.51	0.0729	0.67	0.1217	--	--
0.51	0.0732	0.67	0.1222	--	--
0.51	0.0733	0.67	0.1211	--	--
0.51	0.0736	0.67	0.1211	--	--
0.51	0.0739	0.67	0.1217	--	--
0.51	0.0739	0.67	0.1217	--	--
0.51	0.0741	0.67	0.1211	--	--
0.51	0.0742	0.68	0.1217	--	--
0.51	0.0744	0.68	0.1211	--	--
0.51	0.0746	0.68	0.1211	--	--
0.51	0.0746	0.68	0.1211	--	--
0.51	0.0747	0.68	0.1217	--	--
0.51	0.0747	0.68	0.1217	--	--
0.51	0.0749	0.68	0.1211	--	--
0.51	0.0749	0.68	0.1211	--	--
0.51	0.075	0.68	0.1211	--	--
0.51	0.075	0.68	0.1211	--	--
0.51	0.0752	0.68	0.1217	--	--
0.52	0.0752	0.68	0.1211	--	--
0.52	0.0752	0.68	0.1217	--	--
0.52	0.0752	0.68	0.1228	--	--
0.52	0.0753	0.69	0.1211	--	--
0.52	0.0753	0.69	0.1217	--	--
0.52	0.0752	0.69	0.1211	--	--
0.52	0.0753	0.69	0.1211	--	--
0.52	0.0755	0.69	0.1217	--	--
0.52	0.0755	0.69	0.1217	--	--
0.52	0.0755	0.69	0.1217	--	--
0.52	0.0755	0.69	0.1217	--	--
0.52	0.0755	0.69	0.1211	--	--
0.52	0.0755	0.69	0.1217	--	--
0.52	0.0755	0.69	0.1217	--	--
0.52	0.0756	0.69	0.1217	--	--
0.52	0.0756	0.69	0.1217	--	--
0.52	0.0756	0.7	0.1217	--	--
0.52	0.0756	0.7	0.1217	--	--
0.53	0.0756	0.7	0.1222	--	--
0.53	0.0756	0.7	0.1222	--	--
0.53	0.0755	0.7	0.1217	--	--
0.53	0.0758	0.7	0.1217	--	--
0.53	0.0756	0.7	0.1217	--	--
0.53	0.0758	0.7	0.1217	--	--
0.53	0.0758	0.7	0.1217	--	--
0.53	0.0756	0.7	0.1217	--	--
0.53	0.0756	0.7	0.1217	--	--
0.53	0.0756	0.7	0.1222	--	--
0.53	0.0758	0.7	0.1217	--	--
0.53	0.0758	0.7	0.1217	--	--
0.53	0.0756	0.71	0.1217	--	--
0.53	0.0758	0.71	0.1217	--	--
0.53	0.0758	0.71	0.1217	--	--
0.53	0.0758	0.71	0.1222	--	--
0.53	0.0758	0.71	0.1222	--	--
0.53	0.0758	0.71	0.1217	--	--
0.54	0.0758	0.71	0.1217	--	--
0.54	0.0756	0.71	0.1222	--	--
0.54	0.0756	0.71	0.1217	--	--
0.54	0.0758	0.71	0.1217	--	--
0.54	0.0758	0.71	0.1217	--	--
0.54	0.0758	0.71	0.1222	--	--
0.54	0.0758	0.71	0.1211	--	--
0.54	0.0758	0.71	0.1217	--	--
0.54	0.0758	0.72	0.1222	--	--
0.54	0.0758	0.72	0.1211	--	--
0.54	0.0758	0.72	0.1222	--	--
0.54	0.0758	0.72	0.1217	--	--
0.54	0.0758	0.72	0.1222	--	--
0.54	0.0758	0.72	0.1222	--	--
0.54	0.0758	0.72	0.1217	--	--
0.54	0.0758	0.72	0.1217	--	--
0.54	0.0758	0.72	0.1217	--	--
0.54	0.0758	0.72	0.1217	--	--
0.55	0.0758	0.72	0.1217	--	--
0.55	0.0758	0.72	0.1217	--	--
0.55	0.0758	0.72	0.1217	--	--
0.55	0.0756	0.73	0.1217	--	--
0.55	0.0758	0.73	0.1228	--	--
0.55	0.0758	0.73	0.1222	--	--
0.55	0.0758	0.73	0.1228	--	--
0.55	0.0758	0.73	0.1217	--	--
0.55	0.0758	0.73	0.1217	--	--
0.55	0.0758	0.73	0.1217	--	--
0.55	0.0758	0.73	0.1217	--	--
0.55	0.0758	0.73	0.1217	--	--
0.55	0.0758	0.73	0.1217	--	--
0.55	0.0758	0.73	0.1222	--	--
0.55	0.0758	0.73	0.1217	--	--
0.55	0.0758	0.73	0.1217	--	--
0.55	0.0758	0.73	0.1222	--	--
0.55	0.0758	0.74	0.1217	--	--
0.56	0.0758	0.74	0.1222	--	--
0.56	0.0758	0.74	0.1217	--	--
0.56	0.0758	0.74	0.1217	--	--
0.56	0.0758	0.74	0.1222	--	--
0.56	0.0758	0.74	0.1222	--	--
0.56	0.0758	0.74	0.1217	--	--
0.56	0.0758	0.74	0.1217	--	--
0.56	0.0756	0.74	0.1217	--	--
0.56	0.0758	0.74	0.1217	--	--
0.56	0.0758	0.74	0.1222	--	--
0.56	0.0758	0.74	0.1217	--	--
0.56	0.0758	0.74	0.1228	--	--
0.56	0.0758	0.75	0.1222	--	--
0.56	0.0756	0.75	0.1217	--	--
0.56	0.0758	0.75	0.1217	--	--
0.56	0.0758	0.75	0.1217	--	--
0.56	0.0758	0.75	0.1217	--	--
0.56	0.0758	0.75	0.1217	--	--
0.57	0.0758	0.75	0.1222	--	--
0.57	0.0758	0.75	0.1217	--	--
0.57	0.0758	0.75	0.1228	--	--
0.57	0.0758	0.75	0.1217	--	--
0.57	0.0756	0.75	0.1222	--	--
0.57	0.0758	0.75	0.1217	--	--
0.57	0.0758	0.75	0.1217	--	--
0.57	0.0758	0.75	0.1228	--	--
0.57	0.0758	0.76	0.1222	--	--
0.57	0.0758	0.76	0.1217	--	--
0.57	0.0758	0.76	0.1217	--	--
0.57	0.0758	0.76	0.1228	--	--
0.57	0.0758	0.76	0.1217	--	--
0.57	0.0758	0.76	0.1217	--	--
0.57	0.0758	0.76	0.1228	--	--
0.57	0.0758	0.76	0.1228	--	--
0.57	0.0758	0.76	0.1217	--	--
0.57	0.0758	0.76	0.1217	--	--
0.57	0.0756	0.76	0.1228	--	--
0.58	0.0756	0.76	0.1228	--	--
0.58	0.0758	0.76	0.1228	--	--
0.58	0.0758	0.77	0.1217	--	--
0.58	0.0756	0.77	0.1217	--	--
0.58	0.0758	0.77	0.1228	--	--
0.58	0.0756	0.77	0.1222	--	--
0.58	0.0758	0.77	0.1222	--	--
0.58	0.0756	0.77	0.1222	--	--
0.58	0.0756	0.77	0.1217	--	--
0.58	0.0756	0.77	0.1217	--	--
0.58	0.0758	0.77	0.1217	--	--
0.58	0.0756	0.77	0.1222	--	--
0.58	0.0756	0.77	0.1228	--	--
0.58	0.0758	0.77	0.1228	--	--
0.58	0.0756	0.77	0.1228	--	--
0.58	0.0756	0.77	0.1217	--	--
0.58	0.0756	0.78	0.1228	--	--
0.59	0.0758	0.78	0.1222	--	--
0.59	0.0756	0.78	0.1228	--	--
0.59	0.0756	0.78	0.1217	--	--
0.59	0.0756	0.78	0.1228	--	--
0.59	0.0756	0.78	0.1217	--	--
0.59	0.0756	0.78	0.1217	--	--
0.59	0.0756	0.78	0.1228	--	--
0.59	0.0758	0.78	0.1228	--	--
0.59	0.0756	0.78	0.1222	--	--
0.59	0.0756	0.78	0.1217	--	--
0.59	0.0756	0.78	0.1228	--	--
0.59	0.0756	0.78	0.1222	--	--
0.59	0.0756	0.78	0.1222	--	--
0.59	0.0756	0.79	0.1217	--	--
0.59	0.0756	0.79	0.1217	--	--
0.59	0.0756	0.79	0.1217	--	--
0.59	0.0756	0.79	0.1222	--	--
0.59	0.0756	0.79	0.1222	--	--
0.6	0.0756	0.79	0.1217	--	--
0.6	0.0756	0.79	0.1217	--	--
0.6	0.0756	0.79	0.1217	--	--
0.6	0.0756	0.79	0.1222	--	--
0.6	0.0756	0.79	0.1222	--	--
0.6	0.0756	0.79	0.1217	--	--
0.6	0.0756	0.79	0.1228	--	--
0.6	0.0756	0.79	0.1222	--	--
0.6	0.0756	0.8	0.1222	--	--
0.6	0.0756	0.8	0.1217	--	--
0.6	0.0756	0.8	0.1222	--	--
0.6	0.0756	0.8	0.1217	--	--
0.6	0.0756	0.8	0.1222	--	--
0.6	0.0756	0.8	0.1222	--	--
0.6	0.0756	0.8	0.1222	--	--
0.6	0.0756	0.8	0.1222	--	--
0.6	0.0756	0.8	0.1217	--	--
0.6	0.0756	0.8	0.1222	--	--
0.6	0.0756	0.8	0.1222	--	--
0.61	0.0755	0.8	0.1222	--	--
0.61	0.0756	0.8	0.1222	--	--
0.61	0.0756	0.8	0.1222	--	--
0.61	0.0756	0.81	0.1222	--	--
0.61	0.0755	0.81	0.1228	--	--
0.61	0.0756	0.81	0.1222	--	--
0.61	0.0756	0.81	0.1222	--	--
0.61	0.0756	0.81	0.1222	--	--
0.61	0.0755	0.81	0.1222	--	--
0.61	0.0756	0.81	0.1222	--	--
0.61	0.0756	0.81	0.1228	--	--
0.61	0.0755	0.81	0.1228	--	--
0.61	0.0756	0.81	0.1222	--	--
0.61	0.0756	0.81	0.1222	--	--
0.61	0.0755	0.81	0.1228	--	--
0.61	0.0756	0.81	0.1222	--	--
0.61	0.0755	0.82	0.1228	--	--
0.62	0.0755	0.82	0.1228	--	--
0.62	0.0755	0.82	0.1222	--	--
0.62	0.0755	0.82	0.1222	--	--
0.62	0.0755	0.82	0.1222	--	--
0.62	0.0755	0.82	0.1228	--	--
0.62	0.0756	0.82	0.1222	--	--
0.62	0.0756	0.82	0.1222	--	--
0.62	0.0756	0.82	0.1222	--	--
0.62	0.0755	0.82	0.1222	--	--
0.62	0.0756	0.82	0.1222	--	--
0.62	0.0756	0.82	0.1217	--	--
0.62	0.0756	0.82	0.1217	--	--
0.62	0.0756	0.82	0.1217	--	--
0.62	0.0755	0.83	0.1217	--	--
0.62	0.0755	0.83	0.1217	--	--
0.62	0.0755	0.83	0.1228	--	--
0.62	0.0756	0.83	0.1217	--	--
0.62	0.0756	0.83	0.1222	--	--
0.63	0.0755	0.83	0.1233	--	--
0.63	0.0755	0.83	0.1222	--	--
0.63	0.0755	0.83	0.1217	--	--
0.63	0.0755	0.83	0.1233	--	--
0.63	0.0755	0.83	0.1217	--	--
0.63	0.0755	0.83	0.1233	--	--
0.63	0.0755	0.83	0.1222	--	--
0.63	0.0755	0.83	0.1217	--	--
0.63	0.0756	0.83	0.1233	--	--
0.63	0.0755	0.84	0.1222	--	--
0.63	0.0755	0.84	0.1228	--	--
0.63	0.0755	0.84	0.1228	--	--
0.63	0.0755	0.84	0.1217	--	--
0.63	0.0755	0.84	0.1228	--	--
0.63	0.0755	0.84	0.1222	--	--
0.63	0.0755	0.84	0.1217	--	--
0.63	0.0756	0.84	0.1217	--	--
0.63	0.0755	0.84	0.1228	--	--
0.64	0.0755	0.84	0.1222	--	--
0.64	0.0755	0.84	0.1222	--	--
0.64	0.0756	0.84	0.1217	--	--
0.64	0.0755	0.84	0.1217	--	--
0.64	0.0755	0.84	0.1217	--	--
0.64	0.0755	0.85	0.1222	--	--
0.64	0.0755	0.85	0.1222	--	--
0.64	0.0755	0.85	0.1222	--	--
0.64	0.0755	0.85	0.1217	--	--
0.64	0.0755	0.85	0.1233	--	--
0.64	0.0755	0.85	0.1228	--	--
0.64	0.0756	0.85	0.1222	--	--
0.64	0.0755	0.85	0.1222	--	--
0.64	0.0755	0.85	0.1228	--	--
0.64	0.0755	0.85	0.1222	--	--
0.64	0.0755	0.85	0.1239	--	--
0.64	0.0755	0.85	0.1233	--	--
0.64	0.0755	0.85	0.1222	--	--
0.65	0.0755	0.86	0.1239	--	--
0.65	0.0755	0.86	0.1222	--	--
0.65	0.0755	0.86	0.1233	--	--
0.65	0.0755	0.86	0.1239	--	--
0.65	0.0755	0.86	0.1233	--	--
0.65	0.0755	0.86	0.1233	--	--
0.65	0.0755	0.86	0.1222	--	--
0.65	0.0755	0.86	0.1239	--	--
0.65	0.0755	0.86	0.1228	--	--
0.65	0.0755	0.86	0.1217	--	--
0.65	0.0755	0.86	0.1222	--	--
0.65	0.0755	0.86	0.1239	--	--
0.65	0.0755	0.86	0.1239	--	--
0.65	0.0755	0.86	0.1239	--	--
0.65	0.0755	0.87	0.1239	--	--
0.65	0.0755	0.87	0.1233	--	--
0.65	0.0755	0.87	0.1239	--	--
0.65	0.0755	0.87	0.1239	--	--
0.66	0.0755	0.87	0.1228	--	--
0.66	0.0755	0.87	0.1228	--	--
0.66	0.0755	0.87	0.1239	--	--
0.66	0.0755	0.87	0.1239	--	--
0.66	0.0755	0.87	0.1228	--	--
0.66	0.0755	0.87	0.1228	--	--
0.66	0.0755	0.87	0.1228	--	--
0.66	0.0755	0.87	0.1228	--	--
0.66	0.0755	0.87	0.1228	--	--
0.66	0.0755	0.87	0.1244	--	--
0.66	0.0755	0.88	0.1239	--	--
0.66	0.0755	0.88	0.1228	--	--
0.66	0.0755	0.88	0.1244	--	--
0.66	0.0755	0.88	0.1228	--	--
0.66	0.0755	0.88	0.1233	--	--
0.66	0.0755	0.88	0.1239	--	--
0.66	0.0755	0.88	0.1244	--	--
0.66	0.0755	0.88	0.1244	--	--
0.67	0.0755	0.88	0.1244	--	--
0.67	0.0755	0.88	0.1228	--	--
0.67	0.0755	0.88	0.1233	--	--
0.67	0.0755	0.88	0.1228	--	--
0.67	0.0755	0.88	0.1228	--	--
0.67	0.0755	0.89	0.1228	--	--
0.67	0.0755	0.89	0.1244	--	--
0.67	0.0755	0.89	0.1244	--	--
0.67	0.0755	0.89	0.1233	--	--
0.67	0.0755	0.89	0.1228	--	--
0.67	0.0755	0.89	0.1228	--	--
0.67	0.0755	0.89	0.1233	--	--
0.67	0.0755	0.89	0.1244	--	--
0.67	0.0755	0.89	0.1244	--	--
0.67	0.0755	0.89	0.125	--	--
0.67	0.0755	0.89	0.1233	--	--
0.67	0.0755	0.89	0.125	--	--
0.67	0.0755	0.89	0.1233	--	--
0.68	0.0755	0.89	0.1233	--	--
0.68	0.0755	0.9	0.1239	--	--
0.68	0.0755	0.9	0.1244	--	--
0.68	0.0755	0.9	0.1233	--	--
0.68	0.0755	0.9	0.1244	--	--
0.68	0.0755	0.9	0.125	--	--
0.68	0.0755	0.9	0.125	--	--
0.68	0.0755	0.9	0.125	--	--
0.68	0.0753	0.9	0.1239	--	--
0.68	0.0755	0.9	0.1256	--	--
0.68	0.0755	0.9	0.125	--	--
0.68	0.0755	0.9	0.1239	--	--
0.68	0.0755	0.9	0.1239	--	--
0.68	0.0755	0.9	0.125	--	--
0.68	0.0755	0.91	0.1239	--	--
0.68	0.0755	0.91	0.1256	--	--
0.68	0.0753	0.91	0.1239	--	--
0.68	0.0755	0.91	0.1256	--	--
0.68	0.0755	0.91	0.1244	--	--
0.69	0.0755	0.91	0.1244	--	--
0.69	0.0755	0.91	0.125	--	--
0.69	0.0755	0.91	0.1256	--	--
0.69	0.0755	0.91	0.1244	--	--
0.69	0.0753	0.91	0.1261	--	--
0.69	0.0755	0.91	0.1261	--	--
0.69	0.0755	0.91	0.125	--	--
0.69	0.0755	0.91	0.1244	--	--
0.69	0.0755	0.91	0.125	--	--
0.69	0.0755	0.92	0.1261	--	--
0.69	0.0755	0.92	0.1267	--	--
0.69	0.0755	0.92	0.1261	--	--
0.69	0.0755	0.92	0.125	--	--
0.69	0.0755	0.92	0.1261	--	--
0.69	0.0755	0.92	0.1256	--	--
0.69	0.0755	0.92	0.1256	--	--
0.69	0.0755	0.92	0.125	--	--
0.7	0.0755	0.92	0.1256	--	--
0.7	0.0755	0.92	0.125	--	--
0.7	0.0755	0.92	0.1244	--	--
0.7	0.0755	0.92	0.1256	--	--
0.7	0.0755	0.92	0.1261	--	--
0.7	0.0755	0.92	0.125	--	--
0.7	0.0755	0.93	0.1267	--	--
0.7	0.0755	0.93	0.125	--	--
0.7	0.0755	0.93	0.125	--	--
0.7	0.0755	0.93	0.125	--	--
0.7	0.0755	0.93	0.1256	--	--
0.7	0.0755	0.93	0.1256	--	--
0.7	0.0755	0.93	0.1256	--	--
0.7	0.0755	0.93	0.1256	--	--
0.7	0.0755	0.93	0.1267	--	--
0.7	0.0755	0.93	0.1267	--	--
0.7	0.0755	0.93	0.1267	--	--
0.7	0.0755	0.93	0.1256	--	--
0.7	0.0755	0.93	0.1256	--	--
0.71	0.0755	0.94	0.1267	--	--
0.71	0.0755	0.94	0.1256	--	--
0.71	0.0755	0.94	0.1267	--	--
0.71	0.0755	0.94	0.1256	--	--
0.71	0.0755	0.94	0.1256	--	--
0.71	0.0756	0.94	0.1261	--	--
0.71	0.0755	0.94	0.1261	--	--
0.71	0.0756	0.94	0.1256	--	--
0.71	0.0755	0.94	0.1256	--	--
0.71	0.0755	0.94	0.1267	--	--
0.71	0.0755	0.94	0.1272	--	--
0.71	0.0755	0.94	0.1267	--	--
0.71	0.0755	0.94	0.1261	--	--
0.71	0.0755	0.94	0.1272	--	--
0.71	0.0755	0.95	0.1267	--	--
0.71	0.0755	0.95	0.1272	--	--
0.71	0.0755	0.95	0.1261	--	--
0.72	0.0753	0.95	0.1267	--	--
0.72	0.0755	0.95	0.1261	--	--
0.72	0.0755	0.95	0.1267	--	--
0.72	0.0755	0.95	0.1267	--	--
0.72	0.0755	0.95	0.1267	--	--
0.72	0.0755	0.95	0.1272	--	--
0.72	0.0755	0.95	0.1267	--	--
0.72	0.0755	0.95	0.1261	--	--
0.72	0.0755	0.95	0.1267	--	--
0.72	0.0755	0.95	0.1267	--	--
0.72	0.0755	0.95	0.1267	--	--
0.72	0.0755	0.96	0.1272	--	--
0.72	0.0755	0.96	0.1272	--	--
0.72	0.0755	0.96	0.1272	--	--
0.72	0.0755	0.96	0.1278	--	--
0.72	0.0755	0.96	0.1272	--	--
0.72	0.0756	0.96	0.1272	--	--
0.72	0.0755	0.96	0.1272	--	--
0.73	0.0756	0.96	0.1278	--	--
0.73	0.0755	0.96	0.1272	--	--
0.73	0.0755	0.96	0.1272	--	--
0.73	0.0755	0.96	0.1272	--	--
0.73	0.0755	0.96	0.1278	--	--
0.73	0.0756	0.96	0.1272	--	--
0.73	0.0755	0.96	0.1278	--	--
0.73	0.0756	0.97	0.1278	--	--
0.73	0.0755	0.97	0.1272	--	--
0.73	0.0756	0.97	0.1278	--	--
0.73	0.0755	0.97	0.1272	--	--
0.73	0.0755	0.97	0.1278	--	--
0.73	0.0755	0.97	0.1278	--	--
0.73	0.0755	0.97	0.1272	--	--
0.73	0.0755	0.97	0.1278	--	--
0.73	0.0755	0.97	0.1272	--	--
0.73	0.0755	0.97	0.1272	--	--
0.73	0.0755	0.97	0.1278	--	--
0.74	0.0755	0.97	0.1278	--	--
0.74	0.0756	0.97	0.1278	--	--
0.74	0.0756	0.98	0.1272	--	--
0.74	0.0756	0.98	0.1272	--	--
0.74	0.0756	0.98	0.1278	--	--
0.74	0.0756	0.98	0.1278	--	--
0.74	0.0756	0.98	0.1278	--	--
0.74	0.0756	0.98	0.1278	--	--
0.74	0.0755	0.98	0.1278	--	--
0.74	0.0756	0.98	0.1278	--	--
0.74	0.0756	0.98	0.1278	--	--
0.74	0.0756	0.98	0.1278	--	--
0.74	0.0755	0.98	0.1278	--	--
0.74	0.0755	0.98	0.1278	--	--
0.74	0.0755	0.98	0.1272	--	--
0.74	0.0756	0.98	0.1278	--	--
0.74	0.0755	0.99	0.1278	--	--
0.74	0.0755	0.99	0.1278	--	--
0.74	0.0756	0.99	0.1272	--	--
0.75	0.0756	0.99	0.1272	--	--
0.75	0.0756	0.99	0.1267	--	--
0.75	0.0756	0.99	0.1278	--	--
0.75	0.0756	0.99	0.1261	--	--
0.75	0.0756	0.99	0.1272	--	--
0.75	0.0755	0.99	0.1272	--	--
0.75	0.0756	0.99	0.1272	--	--
0.75	0.0756	0.99	0.1272	--	--
0.75	0.0756	0.99	0.1272	--	--
0.75	0.0756	0.99	0.1267	--	--
0.75	0.0756	0.99	0.1267	--	--
0.75	0.0756	1	0.1267	--	--
0.75	0.0756	1	0.1267	--	--
0.75	0.0756	1	0.1267	--	--
0.75	0.0758	1	0.1272	--	--
0.75	0.0756	1	0.1267	--	--
0.75	0.0756	1	0.1267	--	--
0.76	0.0756	1	0.1261	--	--
0.76	0.0756	1	0.1267	--	--
0.76	0.0756	1	0.1267	--	--
0.76	0.0756	1	-0.1044	--	--
0.76	0.0756	1	-0.1044	--	--
0.76	0.0756	1	-0.1083	--	--
0.76	0.0756	1	-0.111	--	--
0.76	0.0756	1	-0.1116	--	--
0.76	0.0756	1	-0.1122	--	--
0.76	0.0758	1	-0.1133	--	--
0.76	0.0756	1.01	-0.1133	--	--
0.76	0.0756	1.01	-0.1138	--	--
0.76	0.0756	1.01	-0.1138	--	--
0.76	0.0758	1.01	-0.1144	--	--
0.76	0.0756	1.01	-0.1138	--	--
0.76	0.0758	1.01	-0.1144	--	--
0.76	0.0756	1.01	-0.1138	--	--
0.76	0.0756	1.01	-0.1144	--	--
0.77	0.0756	1.01	-0.115	--	--
0.77	0.0758	1.01	-0.115	--	--
0.77	0.0758	1.01	-0.1155	--	--
0.77	0.0758	1.01	-0.1144	--	--
0.77	0.0756	1.01	-0.115	--	--
0.77	0.0758	1.02	-0.1155	--	--
0.77	0.0758	1.02	-0.1155	--	--
0.77	0.0758	1.02	-0.115	--	--
0.77	0.0758	1.02	-0.1155	--	--
0.77	0.0758	1.02	-0.1155	--	--
0.77	0.0758	1.02	-0.1155	--	--
0.77	0.0758	1.02	-0.1155	--	--
0.77	0.0758	1.02	-0.1155	--	--
0.77	0.0758	1.02	-0.1155	--	--
0.77	0.0758	1.02	-0.1155	--	--
0.77	0.0758	1.02	-0.1155	--	--
0.77	0.0758	1.02	-0.1155	--	--
0.77	0.0758	1.02	-0.1155	--	--
0.78	0.0758	1.02	-0.1155	--	--
0.78	0.0758	1.03	-0.1155	--	--
0.78	0.0758	1.03	-0.1166	--	--
0.78	0.0758	1.03	-0.1155	--	--
0.78	0.0758	1.03	-0.1155	--	--
0.78	0.0758	1.03	-0.1155	--	--
0.78	0.0758	1.03	-0.1155	--	--
0.78	0.0758	1.03	-0.1155	--	--
0.78	0.0758	1.03	-0.1155	--	--
0.78	0.0758	1.03	-0.1155	--	--
0.78	0.0758	1.03	-0.1155	--	--
0.78	0.076	1.03	-0.1155	--	--
0.78	0.076	1.03	-0.1155	--	--
0.78	0.0758	1.03	-0.1155	--	--
0.78	0.076	1.04	-0.1155	--	--
0.78	0.076	1.04	-0.1155	--	--
0.78	0.076	1.04	-0.1155	--	--
0.78	0.076	1.04	-0.1155	--	--
0.78	0.0758	1.04	-0.1155	--	--
0.79	0.076	1.04	-0.1155	--	--
0.79	0.076	1.04	-0.1155	--	--
0.79	0.076	1.04	-0.1155	--	--
0.79	0.076	1.04	-0.1155	--	--
0.79	0.0758	1.04	-0.1155	--	--
0.79	0.076	1.04	-0.1155	--	--
0.79	0.076	1.04	-0.1155	--	--
0.79	0.076	1.04	-0.1155	--	--
0.79	0.076	1.04	-0.1155	--	--
0.79	0.076	1.05	-0.1155	--	--
0.79	0.076	1.05	-0.1155	--	--
0.79	0.076	1.05	-0.1155	--	--
0.79	0.0761	1.05	-0.1155	--	--
0.79	0.076	1.05	-0.1155	--	--
0.79	0.0761	1.05	-0.1155	--	--
0.79	0.076	1.05	-0.1155	--	--
0.79	0.076	1.05	-0.1155	--	--
0.8	0.0761	1.05	-0.1155	--	--
0.8	0.0761	1.05	-0.1155	--	--
0.8	0.0761	1.05	-0.1155	--	--
0.8	0.076	1.05	-0.1155	--	--
0.8	0.0761	1.05	-0.1155	--	--
0.8	0.0761	1.06	-0.1155	--	--
0.8	0.0761	1.06	-0.1155	--	--
0.8	0.0761	1.06	-0.1155	--	--
0.8	0.0761	1.06	-0.1161	--	--
0.8	0.0761	1.06	-0.1155	--	--
0.8	0.0761	1.06	-0.1155	--	--
0.8	0.076	1.06	-0.1155	--	--
0.8	0.0761	1.06	-0.1155	--	--
0.8	0.076	1.06	-0.1166	--	--
0.8	0.0761	1.06	-0.1155	--	--
0.8	0.076	1.06	-0.1161	--	--
0.8	0.0761	1.06	-0.1155	--	--
0.8	0.0761	1.06	-0.1155	--	--
0.8	0.0761	1.06	-0.1155	--	--
0.81	0.0761	1.07	-0.1161	--	--
0.81	0.0761	1.07	-0.1161	--	--
0.81	0.0761	1.07	-0.1155	--	--
0.81	0.0761	1.07	-0.1155	--	--
0.81	0.0761	1.07	-0.1155	--	--
0.81	0.0761	1.07	-0.1161	--	--
0.81	0.0763	1.07	-0.1155	--	--
0.81	0.0763	1.07	-0.1155	--	--
0.81	0.0763	1.07	-0.1161	--	--
0.81	0.0763	1.07	-0.1155	--	--
0.81	0.0763	1.07	-0.1155	--	--
0.81	0.0763	1.07	-0.1155	--	--
0.81	0.0763	1.07	-0.1155	--	--
0.81	0.0763	1.07	-0.1155	--	--
0.81	0.0763	1.08	-0.1155	--	--
0.81	0.0761	1.08	-0.1161	--	--
0.81	0.0763	1.08	-0.1161	--	--
0.82	0.0763	1.08	-0.1155	--	--
0.82	0.0764	1.08	-0.1161	--	--
0.82	0.0763	1.08	-0.1155	--	--
0.82	0.0763	1.08	-0.1155	--	--
0.82	0.0764	1.08	-0.1161	--	--
0.82	0.0763	1.08	-0.1155	--	--
0.82	0.0763	1.08	-0.1155	--	--
0.82	0.0763	1.08	-0.1155	--	--
0.82	0.0763	1.08	-0.1155	--	--
0.82	0.0763	1.08	-0.1155	--	--
0.82	0.0764	1.09	-0.1155	--	--
0.82	0.0764	1.09	-0.1155	--	--
0.82	0.0764	1.09	-0.1155	--	--
0.82	0.0764	1.09	-0.1155	--	--
0.82	0.0763	1.09	-0.1155	--	--
0.82	0.0764	1.09	-0.1155	--	--
0.82	0.0764	1.09	-0.1155	--	--
0.82	0.0764	1.09	-0.1155	--	--
0.83	0.0764	1.09	-0.1155	--	--
0.83	0.0764	1.09	-0.1155	--	--
0.83	0.0766	1.09	-0.1155	--	--
0.83	0.0766	1.09	-0.1161	--	--
0.83	0.0764	1.09	-0.1155	--	--
0.83	0.0764	1.09	-0.1155	--	--
0.83	0.0766	1.1	-0.1155	--	--
0.83	0.0764	1.1	-0.1155	--	--
0.83	0.0766	1.1	-0.1155	--	--
0.83	0.0764	1.1	-0.1155	--	--
0.83	0.0766	1.1	-0.1155	--	--
0.83	0.0766	1.1	-0.1155	--	--
0.83	0.0766	1.1	-0.1155	--	--
0.83	0.0767	1.1	-0.1155	--	--
0.83	0.0767	1.1	-0.1155	--	--
0.83	0.0766	1.1	-0.1161	--	--
0.83	0.0766	1.1	-0.1155	--	--
0.83	0.0766	1.1	-0.1155	--	--
0.83	0.0766	1.1	-0.1155	--	--
0.84	0.0767	1.1	-0.1155	--	--
0.84	0.0767	1.11	-0.1155	--	--
0.84	0.0766	1.11	-0.1155	--	--
0.84	0.0767	1.11	-0.1155	--	--
0.84	0.0767	1.11	-0.1155	--	--
0.84	0.0767	1.11	-0.1161	--	--
0.84	0.0766	1.11	-0.1161	--	--
0.84	0.0767	1.11	-0.1155	--	--
0.84	0.0767	1.11	-0.1155	--	--
0.84	0.0767	1.11	-0.1155	--	--
0.84	0.0767	1.11	-0.1155	--	--
0.84	0.0767	1.11	-0.1155	--	--
0.84	0.0767	1.11	-0.1155	--	--
0.84	0.0769	1.11	-0.1155	--	--
0.84	0.0769	1.12	-0.1155	--	--
0.84	0.0767	1.12	-0.1155	--	--
0.84	0.0769	1.12	-0.1155	--	--
0.85	0.0769	1.12	-0.1155	--	--
0.85	0.0769	1.12	-0.1155	--	--
0.85	0.0769	1.12	-0.1155	--	--
0.85	0.0769	1.12	-0.1161	--	--
0.85	0.0769	1.12	-0.1155	--	--
0.85	0.0769	1.12	-0.1155	--	--
0.85	0.0769	1.12	-0.1155	--	--
0.85	0.0769	1.12	-0.1155	--	--
0.85	0.077	1.12	-0.1155	--	--
0.85	0.077	1.12	-0.1161	--	--
0.85	0.0769	1.12	-0.1155	--	--
0.85	0.077	1.13	-0.1155	--	--
0.85	0.077	1.13	-0.1161	--	--
0.85	0.077	1.13	-0.1155	--	--
0.85	0.077	1.13	-0.1155	--	--
0.85	0.077	1.13	-0.1155	--	--
0.85	0.077	1.13	-0.1155	--	--
0.85	0.077	1.13	-0.1155	--	--
0.86	0.0772	1.13	-0.1155	--	--
0.86	0.0772	1.13	-0.1155	--	--
0.86	0.0772	1.13	-0.1155	--	--
0.86	0.0772	1.13	-0.1155	--	--
0.86	0.0772	1.13	-0.1161	--	--
0.86	0.0772	1.13	-0.1155	--	--
0.86	0.0772	1.14	-0.1155	--	--
0.86	0.0772	1.14	-0.1161	--	--
0.86	0.0772	1.14	-0.1155	--	--
0.86	0.0772	1.14	-0.1155	--	--
0.86	0.0772	1.14	-0.1155	--	--
0.86	0.0772	1.14	-0.1155	--	--
0.86	0.0773	1.14	-0.1155	--	--
0.86	0.0773	1.14	-0.1155	--	--
0.86	0.0775	1.14	-0.1155	--	--
0.86	0.0773	1.14	-0.1155	--	--
0.86	0.0773	1.14	-0.1155	--	--
0.86	0.0773	1.14	-0.1155	--	--
0.87	0.0775	1.14	-0.1155	--	--
0.87	0.0775	1.14	-0.1155	--	--
0.87	0.0775	1.15	-0.1155	--	--
0.87	0.0775	1.15	-0.1161	--	--
0.87	0.0775	1.15	-0.1155	--	--
0.87	0.0775	1.15	-0.1155	--	--
0.87	0.0775	1.15	-0.1155	--	--
0.87	0.0775	1.15	-0.1161	--	--
0.87	0.0775	1.15	-0.1155	--	--
0.87	0.0775	1.15	-0.1155	--	--
0.87	0.0775	1.15	-0.1155	--	--
0.87	0.0775	1.15	-0.1155	--	--
0.87	0.0777	1.15	-0.1155	--	--
0.87	0.0777	1.15	-0.1155	--	--
0.87	0.0777	1.15	-0.1155	--	--
0.87	0.0777	1.15	-0.1155	--	--
0.87	0.0777	1.16	-0.1155	--	--
0.87	0.0777	1.16	-0.115	--	--
0.87	0.0778	1.16	-0.1155	--	--
0.88	0.0778	1.16	-0.1155	--	--
0.88	0.0778	1.16	-0.1155	--	--
0.88	0.0778	1.16	-0.1155	--	--
0.88	0.0778	1.16	-0.1155	--	--
0.88	0.0778	1.16	-0.1155	--	--
0.88	0.078	1.16	-0.115	--	--
0.88	0.078	1.16	-0.1155	--	--
0.88	0.078	1.16	-0.1155	--	--
0.88	0.078	1.16	-0.1155	--	--
0.88	0.078	1.16	-0.1155	--	--
0.88	0.078	1.17	-0.1155	--	--
0.88	0.078	1.17	-0.1155	--	--
0.88	0.078	1.17	-0.1155	--	--
0.88	0.0781	1.17	-0.1155	--	--
0.88	0.0781	1.17	-0.1155	--	--
0.88	0.0781	1.17	-0.115	--	--
0.88	0.0781	1.17	-0.1155	--	--
0.89	0.0781	1.17	-0.1155	--	--
0.89	0.0781	1.17	-0.115	--	--
0.89	0.0783	1.17	-0.1155	--	--
0.89	0.0783	1.17	-0.1155	--	--
0.89	0.0783	1.17	-0.1155	--	--
0.89	0.0784	1.17	-0.1155	--	--
0.89	0.0783	1.17	-0.1155	--	--
0.89	0.0784	1.18	-0.1155	--	--
0.89	0.0784	1.18	-0.1155	--	--
0.89	0.0784	1.18	-0.1155	--	--
0.89	0.0784	1.18	-0.1161	--	--
0.89	0.0786	1.18	-0.115	--	--
0.89	0.0784	1.18	-0.1155	--	--
0.89	0.0786	1.18	-0.1155	--	--
0.89	0.0787	1.18	-0.1155	--	--
0.89	0.0786	1.18	-0.1155	--	--
0.89	0.0786	1.18	-0.1155	--	--
0.89	0.0787	1.18	-0.1155	--	--
0.9	0.0787	1.18	-0.1155	--	--
0.9	0.0787	1.18	-0.1155	--	--
0.9	0.0789	1.18	-0.1155	--	--
0.9	0.0789	1.19	-0.1155	--	--
0.9	0.0789	1.19	-0.1155	--	--
0.9	0.0791	1.19	-0.1155	--	--
0.9	0.0791	1.19	-0.1155	--	--
0.9	0.0791	1.19	-0.1155	--	--
0.9	0.0791	1.19	-0.1155	--	--
0.9	0.0791	1.19	-0.1155	--	--
0.9	0.0792	1.19	-0.115	--	--
0.9	0.0792	1.19	-0.1155	--	--
0.9	0.0792	1.19	-0.1155	--	--
0.9	0.0792	1.19	-0.1155	--	--
0.9	0.0794	1.19	-0.115	--	--
0.9	0.0794	1.19	-0.1155	--	--
0.9	0.0795	1.2	-0.1155	--	--
0.9	0.0795	1.2	-0.1155	--	--
0.91	0.0795	1.2	-0.1155	--	--
0.91	0.0795	1.2	-0.1155	--	--
0.91	0.0797	1.2	-0.1155	--	--
0.91	0.0797	1.2	-0.1155	--	--
0.91	0.0798	1.2	-0.1155	--	--
0.91	0.0798	1.2	-0.1155	--	--
0.91	0.0798	1.2	-0.1155	--	--
0.91	0.0798	1.2	-0.115	--	--
0.91	0.08	1.2	-0.1155	--	--
0.91	0.08	1.2	-0.115	--	--
0.91	0.0801	1.2	-0.1155	--	--
0.91	0.0801	1.2	-0.1155	--	--
0.91	0.0801	1.21	-0.1155	--	--
0.91	0.0803	1.21	-0.1155	--	--
0.91	0.0803	1.21	-0.1155	--	--
0.91	0.0805	1.21	-0.1144	--	--
0.91	0.0805	1.21	-0.1144	--	--
0.91	0.0805	1.21	-0.1155	--	--
0.92	0.0806	1.21	-0.1155	--	--
0.92	0.0806	1.21	-0.115	--	--
0.92	0.0808	1.21	-0.115	--	--
0.92	0.0809	1.21	-0.115	--	--
0.92	0.0809	1.21	-0.1144	--	--
0.92	0.0811	1.21	-0.115	--	--
0.92	0.0812	1.21	-0.115	--	--
0.92	0.0812	1.21	-0.115	--	--
0.92	0.0812	1.22	-0.115	--	--
0.92	0.0814	1.22	-0.115	--	--
0.92	0.0815	1.22	-0.115	--	--
0.92	0.0815	1.22	-0.115	--	--
0.92	0.0817	1.22	-0.1155	--	--
0.92	0.0818	1.22	-0.1144	--	--
0.92	0.0818	1.22	-0.1138	--	--
0.92	0.0822	1.22	-0.1144	--	--
0.92	0.0822	1.22	-0.115	--	--
0.92	0.0823	1.22	-0.115	--	--
0.92	0.0823	1.22	-0.1144	--	--
0.93	0.0825	1.22	-0.1155	--	--
0.93	0.0826	1.22	-0.1155	--	--
0.93	0.0828	1.22	-0.115	--	--
0.93	0.0828	1.23	-0.1144	--	--
0.93	0.0831	1.23	-0.115	--	--
0.93	0.0832	1.23	-0.1144	--	--
0.93	0.0834	1.23	-0.115	--	--
0.93	0.0836	1.23	-0.1138	--	--
0.93	0.0837	1.23	-0.115	--	--
0.93	0.0839	1.23	-0.1144	--	--
0.93	0.084	1.23	-0.1144	--	--
0.93	0.0843	1.23	-0.115	--	--
0.93	0.0845	1.23	-0.115	--	--
0.93	0.0846	1.23	-0.115	--	--
0.93	0.0848	1.23	-0.115	--	--
0.93	0.0851	1.23	-0.1155	--	--
0.93	0.0853	1.24	-0.115	--	--
0.94	0.0856	1.24	-0.115	--	--
0.94	0.0857	1.24	-0.115	--	--
0.94	0.086	1.24	-0.1138	--	--
0.94	0.0862	1.24	-0.1144	--	--
0.94	0.0867	1.24	-0.1155	--	--
0.94	0.087	1.24	-0.1155	--	--
0.94	0.0873	1.24	-0.115	--	--
0.94	0.0876	1.24	-0.115	--	--
0.94	0.0879	1.24	-0.115	--	--
0.94	0.0884	1.24	-0.1155	--	--
0.94	0.0888	1.24	-0.1155	--	--
0.94	0.0891	1.24	-0.115	--	--
0.94	0.0896	1.24	-0.1155	--	--
0.94	0.0902	1.25	-0.115	--	--
0.94	0.0907	1.25	-0.1155	--	--
0.94	0.0913	1.25	-0.115	--	--
0.94	0.0919	1.25	-0.115	--	--
0.94	0.0927	1.25	-0.1144	--	--
0.95	0.0933	1.25	-0.1155	--	--
0.95	0.0942	1.25	-0.115	--	--
0.95	0.095	1.25	-0.1155	--	--
0.95	0.096	1.25	-0.115	--	--
0.95	0.0969	1.25	-0.115	--	--
0.95	0.0981	1.25	-0.1155	--	--
0.95	0.0995	1.25	-0.1144	--	--
0.95	0.1006	1.25	-0.1155	--	--
0.95	0.1022	1.25	-0.1155	--	--
0.95	0.104	1.26	-0.1155	--	--
0.95	0.1054	1.26	-0.1155	--	--
0.95	0.1076	1.26	-0.1155	--	--
0.95	0.1093	1.26	-0.115	--	--
0.95	0.1115	1.26	-0.115	--	--
0.95	0.1139	1.26	-0.115	--	--
0.95	0.1159	1.26	-0.115	--	--
0.95	0.1184	1.26	-0.115	--	--
0.95	0.1208	1.26	-0.115	--	--
0.96	0.1235	1.26	-0.1155	--	--
0.96	0.126	1.26	-0.1144	--	--
0.96	0.1294	1.26	-0.115	--	--
0.96	0.133	1.26	-0.115	--	--
0.96	0.1363	1.27	-0.115	--	--
0.96	0.1414	1.27	-0.1138	--	--
0.96	0.1459	1.27	-0.115	--	--
0.96	0.1531	1.27	-0.1138	--	--
0.96	0.1629	1.27	-0.1155	--	--
0.96	0.1738	1.27	-0.1144	--	--
0.96	0.1972	1.27	-0.115	--	--
0.96	0.2469	1.27	-0.1155	--	--
0.96	0.3203	1.27	-0.115	--	--
0.96	0.4271	1.27	-0.115	--	--
0.96	0.5011	1.27	-0.115	--	--
0.96	0.5011	1.27	-0.1155	--	--
0.96	0.2948	1.27	-0.1155	--	--
0.96	-0.0605	1.27	-0.1144	--	--
0.96	-0.0667	1.28	-0.115	--	--
0.96	-0.0699	1.28	-0.1155	--	--
0.96	-0.071	1.28	-0.115	--	--
0.97	-0.0711	1.28	-0.115	--	--
0.97	-0.0713	1.28	-0.115	--	--
0.97	-0.0713	1.28	-0.115	--	--
0.97	-0.0713	1.28	-0.1138	--	--
0.97	-0.0713	1.28	-0.1144	--	--
0.97	-0.0715	1.28	-0.115	--	--
0.97	-0.0715	1.28	-0.115	--	--
0.97	-0.0715	1.28	-0.115	--	--
0.97	-0.0715	1.28	-0.115	--	--
0.97	-0.0716	1.28	-0.115	--	--
0.97	-0.0716	1.28	-0.115	--	--
0.97	-0.0716	1.29	-0.1144	--	--
0.97	-0.0716	1.29	-0.1144	--	--
0.97	-0.0716	1.29	-0.1155	--	--
0.97	-0.0718	1.29	-0.115	--	--
0.97	-0.0718	1.29	-0.1144	--	--
0.97	-0.0719	1.29	-0.1155	--	--
0.97	-0.0719	1.29	-0.1144	--	--
0.98	-0.0719	1.29	-0.1138	--	--
0.98	-0.0719	1.29	-0.115	--	--
0.98	-0.0721	1.29	-0.1155	--	--
0.98	-0.0721	1.29	-0.1144	--	--
0.98	-0.0721	1.29	-0.1144	--	--
0.98	-0.0721	1.29	-0.1155	--	--
0.98	-0.0721	1.3	-0.1155	--	--
0.98	-0.0721	1.3	-0.1155	--	--
0.98	-0.0721	1.3	-0.1155	--
0.98	-0.0721	1.3	-0.1144	--
0.98	-0.0721	1.3	-0.115	--
0.98	-0.0721	1.3	-0.1155	--
0.98	-0.0721	1.3	-0.1144	--
0.98	-0.0722	1.3	-0.1155	--
0.98	-0.0722	1.3	-0.1144	--
0.98	-0.0722	1.3	-0.115	--
0.98	-0.0722	1.3	-0.1155	--
0.98	-0.0722	1.3	-0.115	--
0.99	-0.0722	1.3	-0.115	--
0.99	-0.0722	1.3	-0.1155	--
0.99	-0.0722	1.31	-0.1155	--
0.99	-0.0722	1.31	-0.115	--
0.99	-0.0724	1.31	-0.115	--
0.99	-0.0722	1.31	-0.115	--
0.99	-0.0722	1.31	-0.1144	--
0.99	-0.0722	1.31	-0.1144	--
0.99	-0.0722	1.31	-0.1144	--
0.99	-0.0724	1.31	-0.1155	--
0.99	-0.0724	1.31	-0.1155	--
0.99	-0.0722	1.31	-0.115	--
0.99	-0.0724	1.31	-0.1155	--
0.99	-0.0724	1.31	-0.1155	--
0.99	-0.0724	1.31	-0.1155	--
0.99	-0.0724	1.32	-0.1144	--
0.99	-0.0724	1.32	-0.115	--
0.99	-0.0724	1.32	-0.115	--
1	-0.0724	1.32	-0.115	--
1	-0.0724	1.32	-0.1155	--
1	-0.0724	1.32	-0.1155	--
1	-0.0724	1.32	-0.115	--
1	-0.0724	1.32	-0.1155	--
1	-0.0724	1.32	-0.1155	--
1	-0.0724	1.32	-0.115	--
1	-0.0724	1.32	-0.115	--
1	-0.0724	1.32	-0.115	--
1	-0.0724	1.32	-0.1155	--
1	-0.0724	1.32	-0.1155	--
1	-0.0724	1.33	-0.1155	--
1	-0.0724	1.33	-0.1155	--
1	-0.0725	1.33	-0.1155	--
1	-0.0724	1.33	-0.115	--
1	-0.0724	1.33	-0.115	--
1	-0.0724	1.33	-0.1155	--
1	-0.0724	1.33	-0.115	--
1.01	-0.0724	1.33	-0.1155	--
1.01	-0.0724	1.33	-0.1155	--
1.01	-0.0724	1.33	-0.115	--
1.01	-0.0725	1.33	-0.1155	--
1.01	-0.0725	1.33	-0.115	--
1.01	-0.0725	1.33	-0.115	--
1.01	-0.0725	1.33	-0.115	--
1.01	-0.0724	1.34	-0.1155	--
1.01	-0.0725	1.34	-0.115	--
1.01	-0.0725	1.34	-0.1144	--
1.01	-0.0725	1.34	-0.1155	--
1.01	-0.0725	1.34	-0.1155	--
1.01	-0.0724	1.34	-0.1155	--
1.01	-0.0725	1.34	-0.1155	--
1.01	-0.0724	1.34	-0.1155	--
1.01	-0.0724	1.34	-0.1155	--
1.01	-0.0724	1.34	-0.1155	--
1.01	-0.0725	1.34	-0.1155	--
1.02	-0.0725	1.34	-0.1144	--
1.02	-0.0725	1.34	-0.1155	--
1.02	-0.0725	1.34	-0.115	--
1.02	-0.0725	1.35	-0.1138	--
1.02	-0.0725	1.35	-0.1144	--
1.02	-0.0725	1.35	-0.1155	--
1.02	-0.0725	1.35	-0.115	--
1.02	-0.0725	1.35	-0.115	--
1.02	-0.0725	1.35	-0.115	--
1.02	-0.0725	1.35	-0.115	--
1.02	-0.0725	1.35	-0.1155	--
1.02	-0.0725	1.35	-0.115	--
1.02	-0.0725	1.35	-0.1155	--
1.02	-0.0725	1.35	-0.115	--
1.02	-0.0725	1.35	-0.1144	--
1.02	-0.0725	1.35	-0.115	--
1.02	-0.0725	1.35	-0.1155	--
1.02	-0.0725	1.36	-0.1144	--
1.03	-0.0725	1.36	-0.115	--
1.03	-0.0725	1.36	-0.1155	--
1.03	-0.0725	1.36	-0.1155	--
1.03	-0.0725	1.36	-0.1144	--
1.03	-0.0725	1.36	-0.1155	--
1.03	-0.0725	1.36	-0.1155	--
1.03	-0.0725	1.36	-0.1144	--
1.03	-0.0725	1.36	-0.1155	--
1.03	-0.0725	1.36	-0.1155	--
1.03	-0.0725	1.36	-0.1155	--
1.03	-0.0725	1.36	-0.115	--
1.03	-0.0725	1.36	-0.115	--
1.03	-0.0725	1.36	-0.115	--
1.03	-0.0727	1.37	-0.115	--
1.03	-0.0725	1.37	-0.1144	--
1.03	-0.0727	1.37	-0.1155	--
1.03	-0.0725	1.37	-0.1155	--
1.03	-0.0725	1.37	-0.1155	--
1.04	-0.0727	1.37	-0.1155	--
1.04	-0.0725	1.37	-0.1155	--
1.04	-0.0725	1.37	-0.1155	--
1.04	-0.0725	1.37	-0.115	--
1.04	-0.0727	1.37	-0.1155	--
1.04	-0.0725	1.37	-0.1155	--
1.04	-0.0725	1.37	-0.1155	--
1.04	-0.0725	1.37	-0.1155	--
1.04	-0.0727	1.37	-0.1155	--
1.04	-0.0725	1.38	-0.115	--
1.04	-0.0725	1.38	-0.1144	--
1.04	-0.0725	1.38	-0.1155	--
1.04	-0.0725	1.38	-0.115	--
1.04	-0.0725	1.38	-0.1155	--
1.04	-0.0725	1.38	-0.1155	--
1.04	-0.0727	1.38	-0.1155	--
1.04	-0.0725	1.38	-0.115	--
1.04	-0.0725	1.38	-0.1155	--
1.05	-0.0725	1.38	-0.1155	--
1.05	-0.0725	1.38	-0.1155	--
1.05	-0.0727	1.38	-0.1155	--
1.05	-0.0727	1.38	-0.1155	--
1.05	-0.0727	1.38	-0.1155	--
1.05	-0.0725	1.39	-0.115	--
1.05	-0.0725	1.39	-0.1155	--
1.05	-0.0727	1.39	-0.1155	--
1.05	-0.0727	1.39	-0.1155	--
1.05	-0.0725	1.39	-0.1155	--
1.05	-0.0725	1.39	-0.1155	--
1.05	-0.0725	1.39	-0.1155	--
1.05	-0.0725	1.39	-0.1155	--
1.05	-0.0725	1.39	-0.1155	--
1.05	-0.0725	1.39	-0.1155	--
1.05	-0.0727	1.39	-0.1155	--
1.05	-0.0725	1.39	-0.1155	--
1.05	-0.0727	1.39	-0.1155	--
1.06	-0.0727	1.39	-0.115	--
1.06	-0.0727	1.4	-0.115	--
1.06	-0.0727	1.4	-0.1155	--
1.06	-0.0727	1.4	-0.1155	--
1.06	-0.0727	1.4	-0.1155	--
1.06	-0.0727	1.4	-0.1155	--
1.06	-0.0727	1.4	-0.1155	--
1.06	-0.0727	1.4	-0.1155	--
1.06	-0.0727	1.4	-0.1155	--
1.06	-0.0727	1.4	-0.1155	--
1.06	-0.0727	1.4	-0.1155	--
1.06	-0.0727	1.4	-0.1155	--
1.06	-0.0727	1.4	-0.1155	--
1.06	-0.0727	1.4	-0.1155	--
1.06	-0.0725	1.4	-0.1155	--
1.06	-0.0727	1.41	-0.1155	--
1.06	-0.0725	1.41	-0.1155	--
1.06	-0.0727	1.41	-0.1155	--
1.07	-0.0725	1.41	-0.1155	--
1.07	-0.0725	1.41	-0.1155	--
1.07	-0.0727	1.41	-0.1155	--
1.07	-0.0727	1.41	-0.115	--
1.07	-0.0725	1.41	-0.1155	--
1.07	-0.0727	1.41	-0.1155	--
1.07	-0.0727	1.41	-0.1155	--
1.07	-0.0727	1.41	-0.1161	--
1.07	-0.0727	1.41	-0.1161	--
1.07	-0.0727	1.41	-0.1155	--
1.07	-0.0727	1.41	-0.1155	--
1.07	-0.0727	1.42	-0.1155	--
1.07	-0.0727	1.42	-0.1155	--
1.07	-0.0727	1.42	-0.1161	--
1.07	-0.0727	1.42	-0.1155	--
1.07	-0.0727	1.42	-0.1155	--
1.07	-0.0727	1.42	-0.1155	--
1.07	-0.0727	1.42	-0.1155	--
1.08	-0.0727	1.42	-0.1155	--
1.08	-0.0727	1.42	-0.1155	--
1.08	-0.0727	1.42	-0.1155	--
1.08	-0.0727	1.42	-0.1155	--
1.08	-0.0727	1.42	-0.1155	--
1.08	-0.0727	1.42	-0.1155	--
1.08	-0.0727	1.43	-0.1155	--
1.08	-0.0727	1.43	-0.1155	--
1.08	-0.0727	1.43	-0.1155	--
1.08	-0.0727	1.43	-0.1155	--
1.08	-0.0727	1.43	-0.1155	--
1.08	-0.0727	1.43	-0.1155	--
1.08	-0.0727	1.43	-0.1155	--
1.08	-0.0727	1.43	-0.1155	--
1.08	-0.0729	1.43	-0.1161	--
1.08	-0.0727	1.43	-0.1155	--
1.08	-0.0727	1.43	-0.1161	--
1.08	-0.0727	1.43	-0.1155	--
1.09	-0.0727	1.43	-0.1155	--
1.09	-0.0727	1.43	-0.1155	--
1.09	-0.0727	1.44	-0.1161	--
1.09	-0.0727	1.44	-0.1155	--
1.09	-0.0727	1.44	-0.1155	--
1.09	-0.0727	1.44	-0.1155	--
1.09	-0.0727	1.44	-0.1155	--
1.09	-0.0727	1.44	-0.1155	--
1.09	-0.0727	1.44	-0.1161	--
1.09	-0.0727	1.44	-0.1155	--
1.09	-0.0727	1.44	-0.1155	--
1.09	-0.0727	1.44	-0.1155	--
1.09	-0.0729	1.44	-0.1155	--
1.09	-0.0727	1.44	-0.1155	--
1.09	-0.0727	1.44	-0.1155	--
1.09	-0.0727	1.44	-0.1155	--
1.09	-0.0727	1.45	-0.1155	--
1.09	-0.0729	1.45	-0.1155	--
1.1	-0.0729	1.45	-0.1155	--
1.1	-0.0727	1.45	-0.1155	--
1.1	-0.0727	1.45	-0.1161	--
1.1	-0.0729	1.45	-0.1161	--
1.1	-0.0727	1.45	-0.1155	--
1.1	-0.0727	1.45	-0.1155	--
1.1	-0.0729	1.45	-0.1155	--
1.1	-0.0727	1.45	-0.1155	--
1.1	-0.0729	1.45	-0.1155	--
1.1	-0.0729	1.45	-0.1155	--
1.1	-0.0727	1.45	-0.1155	--
1.1	-0.0727	1.46	-0.1155	--
1.1	-0.0729	1.46	-0.1155	--
1.1	-0.0729	1.46	-0.1155	--
1.1	-0.0729	1.46	-0.1155	--
1.1	-0.0729	1.46	-0.1155	--
1.1	-0.0729	1.46	-0.1155	--
1.1	-0.0727	1.46	-0.1155	--
1.11	-0.0729	1.46	-0.1155	--
1.11	-0.0729	1.46	-0.1155	--
1.11	-0.0729	1.46	-0.1155	--
1.11	-0.0729	1.46	-0.1155	--
1.11	-0.0727	1.46	-0.1155	--
[truncated: 1,046,576+ more rows]

## Sheet: Figure 4b
10 th						100th						300th
Capacity-Zn|Zn	Voltage-Zn|Zn	Capacity-Sb@Cu|Zn	Voltage-Sb@Cu|Zn			Capacity-Zn|Zn	Voltag-Zn|Zn	Capacity-Sb@Cu|Zn	Voltage-Sb@Cu|Zn			Capacity-Sb@Cu|Zn	Voltage-Sb@Cu|Zn
0	0.0926	--	--			0	0.0988	--	--			0.01	-0.0649
0.02	0.0921	0.01	-0.0615			0.04	0.0988	0.01	-0.0611			0.02	-0.0684
0.03	0.0949	0.02	-0.0663			0.05	0.0993	0.02	-0.0646			0.04	-0.0704
0.05	0.0965	0.03	-0.069			0.07	0.0999	0.03	-0.0674			0.04	-0.0711
0.06	0.0971	0.05	-0.0702			0.08	0.1004	0.04	-0.0685			0.06	-0.0719
0.07	0.0971	0.06	-0.0708			0.1	0.101	0.06	-0.0691			0.07	-0.0724
0.09	0.0988	0.07	-0.0713			0.11	0.1016	0.07	-0.0696			0.08	-0.0727
0.1	0.0993	0.08	-0.0715			0.13	0.1021	0.08	-0.0698			0.09	-0.073
0.11	0.1004	0.09	-0.0718			0.14	0.1021	0.09	-0.0699			0.1	-0.0733
0.13	0.0999	0.1	-0.0719			0.15	0.1021	0.1	-0.0699			0.11	-0.0735
0.14	0.1004	0.11	-0.0719			0.17	0.1021	0.11	-0.0701			0.12	-0.0735
0.16	0.1004	0.12	-0.0721			0.18	0.1027	0.12	-0.0701			0.13	-0.0736
0.17	0.1004	0.13	-0.0721			0.2	0.1027	0.14	-0.0701			0.15	-0.0736
0.18	0.101	0.15	-0.0722			0.21	0.1032	0.14	-0.0701			0.16	-0.0738
0.2	0.1004	0.16	-0.0724			0.23	0.1038	0.16	-0.0701			0.17	-0.0738
0.21	0.1004	0.17	-0.0724			0.24	0.1038	0.17	-0.0701			0.18	-0.0738
0.23	0.1016	0.18	-0.0725			0.26	0.1032	0.18	-0.0701			0.19	-0.0739
0.24	0.1004	0.19	-0.0725			0.27	0.1032	0.19	-0.0701			0.2	-0.0739
0.25	0.1016	0.2	-0.0725			0.29	0.1038	0.2	-0.0701			0.21	-0.0739
0.27	0.1021	0.21	-0.0727			0.3	0.1032	0.21	-0.0702			0.22	-0.0739
0.28	0.1021	0.22	-0.0727			0.31	0.1032	0.22	-0.0702			0.23	-0.0739
0.3	0.1016	0.23	-0.0727			0.33	0.1038	0.23	-0.0702			0.25	-0.0739
0.31	0.1021	0.25	-0.0727			0.34	0.1032	0.25	-0.0701			0.26	-0.0741
0.32	0.1016	0.26	-0.0727			0.36	0.1027	0.26	-0.0702			0.27	-0.0739
0.34	0.1016	0.27	-0.0729			0.37	0.1032	0.27	-0.0702			0.28	-0.0739
0.35	0.1021	0.28	-0.0729			0.38	0.1027	0.28	-0.0702			0.29	-0.0739
0.36	0.1021	0.29	-0.0729			0.4	0.1027	0.29	-0.0702			0.3	-0.0739
0.38	0.1021	0.3	-0.0729			0.41	0.1027	0.3	-0.0704			0.31	-0.0739
0.39	0.1021	0.31	-0.073			0.43	0.1027	0.31	-0.0702			0.32	-0.0741
0.41	0.1021	0.32	-0.073			0.44	0.1038	0.32	-0.0704			0.33	-0.0739
0.42	0.1021	0.33	-0.073			0.46	0.1038	0.34	-0.0704			0.35	-0.0741
0.43	0.1021	0.35	-0.073			0.47	0.1038	0.34	-0.0704			0.36	-0.0741
0.45	0.1021	0.36	-0.073			0.48	0.1038	0.36	-0.0702			0.37	-0.0739
0.46	0.1021	0.37	-0.0732			0.5	0.1038	0.37	-0.0704			0.38	-0.0739
0.48	0.1021	0.38	-0.0732			0.51	0.1038	0.38	-0.0704			0.39	-0.0739
0.49	0.1021	0.39	-0.0732			0.53	0.1038	0.39	-0.0704			0.4	-0.0741
0.5	0.1021	0.4	-0.0732			0.54	0.1038	0.4	-0.0704			0.41	-0.0739
0.52	0.1021	0.41	-0.0732			0.56	0.1032	0.41	-0.0705			0.42	-0.0739
0.53	0.1021	0.42	-0.0732			0.57	0.1032	0.42	-0.0704			0.44	-0.0739
0.54	0.1021	0.43	-0.0732			0.58	0.1032	0.43	-0.0704			0.45	-0.0739
0.56	0.1021	0.44	-0.0732			0.6	0.1038	0.45	-0.0705			0.46	-0.0739
0.57	0.1021	0.46	-0.0732			0.61	0.1038	0.46	-0.0704			0.47	-0.0739
0.58	0.1021	0.47	-0.0733			0.62	0.1038	0.47	-0.0705			0.48	-0.0739
0.6	0.1021	0.48	-0.0732			0.64	0.1038	0.48	-0.0704			0.49	-0.0739
0.61	0.1021	0.49	-0.0733			0.65	0.1038	0.49	-0.0705			0.5	-0.0739
0.63	0.1027	0.5	-0.0733			0.67	0.1038	0.5	-0.0705			0.51	-0.0739
0.64	0.1021	0.51	-0.0733			0.68	0.1038	0.51	-0.0705			0.52	-0.0739
0.65	0.1021	0.52	-0.0733			0.7	0.1038	0.52	-0.0705			0.54	-0.0739
0.67	0.1021	0.53	-0.0733			0.71	0.1038	0.54	-0.0705			0.55	-0.0739
0.68	0.1021	0.55	-0.0733			0.73	0.1038	0.55	-0.0705			0.56	-0.0739
0.69	0.1027	0.56	-0.0733			0.74	0.1038	0.56	-0.0705			0.57	-0.0739
0.71	0.1027	0.57	-0.0733			0.76	0.1038	0.57	-0.0705			0.58	-0.0739
0.72	0.1021	0.58	-0.0733			0.77	0.1038	0.58	-0.0705			0.59	-0.0738
0.74	0.1027	0.59	-0.0733			0.79	0.1038	0.59	-0.0705			0.6	-0.0739
0.75	0.1027	0.6	-0.0735			0.8	0.1038	0.6	-0.0705			0.61	-0.0739
0.76	0.1021	0.61	-0.0733			0.81	0.1038	0.61	-0.0705			0.62	-0.0739
0.78	0.1021	0.62	-0.0733			0.83	0.1038	0.62	-0.0705			0.64	-0.0738
0.79	0.1021	0.63	-0.0733			0.84	0.1038	0.63	-0.0705			0.65	-0.0738
0.81	0.1021	0.65	-0.0733			0.86	0.1032	0.65	-0.0705			0.66	-0.0738
0.82	0.1021	0.66	-0.0733			0.87	0.1032	0.66	-0.0705			0.67	-0.0738
0.83	0.1027	0.67	-0.0733			0.89	0.1038	0.67	-0.0707			0.68	-0.0738
0.85	0.1021	0.68	-0.0733			0.9	0.1038	0.68	-0.0705			0.69	-0.0738
0.86	0.1021	0.69	-0.0733			0.91	0.1038	0.69	-0.0705			0.7	-0.0738
0.87	0.1021	0.7	-0.0733			0.93	0.1038	0.7	-0.0705			0.71	-0.0738
0.89	0.1027	0.71	-0.0733			0.94	0.1038	0.71	-0.0705			0.72	-0.0738
0.9	0.1027	0.72	-0.0733			0.96	0.1038	0.72	-0.0705			0.74	-0.0738
0.91	0.1027	0.74	-0.0732			0.97	0.1038	0.73	-0.0707			0.75	-0.0738
0.93	0.1021	0.75	-0.0733			0.99	0.1038	0.75	-0.0705			0.76	-0.0738
0.94	0.1021	0.76	-0.0733			1	0.1038	0.76	-0.0707			0.77	-0.0738
0.96	0.1021	0.77	-0.0733			1.02	0.1038	0.77	-0.0705			0.78	-0.0738
0.97	0.1027	0.78	-0.0733			1.03	0.1038	0.78	-0.0707			0.79	-0.0736
0.98	0.1021	0.79	-0.0732			1.05	0.1038	0.79	-0.0707			0.8	-0.0738
1	0.1027	0.8	-0.0733			1.06	0.1038	0.8	-0.0707			0.81	-0.0736
1.01	0.1021	0.81	-0.0733			1.07	0.1038	0.81	-0.0705			0.82	-0.0738
1.02	0.1021	0.82	-0.0733			1.09	0.1038	0.82	-0.0707			0.84	-0.0736
1.04	0.1021	0.83	-0.0733			1.1	0.1038	0.83	-0.0707			0.84	-0.0736
1.05	0.1021	0.85	-0.0733			1.12	0.1038	0.85	-0.0705			0.86	-0.0738
1.06	0.1021	0.86	-0.0733			1.13	0.1038	0.86	-0.0705			0.87	-0.0736
1.08	0.1021	0.87	-0.0733			1.14	0.1038	0.87	-0.0705			0.88	-0.0736
1.09	0.1021	0.88	-0.0733			1.16	0.1044	0.88	-0.0705			0.89	-0.0736
1.11	0.1021	0.89	-0.0732			1.17	0.1044	0.89	-0.0705			0.9	-0.0738
1.12	0.1021	0.9	-0.0733			1.19	0.1038	0.9	-0.0705			0.91	-0.0736
1.13	0.1027	0.91	-0.0732			1.2	0.1038	0.91	-0.0705			0.92	-0.0736
1.15	0.1021	0.92	-0.0732			1.22	0.1038	0.92	-0.0705			0.93	-0.0736
1.16	0.1021	0.93	-0.0733			1.23	0.1038	0.94	-0.0705			0.95	-0.0736
1.17	0.1021	0.95	-0.0733			1.24	0.1038	0.94	-0.0707			0.96	-0.0736
1.19	0.1027	0.96	-0.0732			1.26	0.1038	0.96	-0.0705			0.97	-0.0735
1.2	0.1021	0.97	-0.0732			1.27	0.1038	0.97	-0.0705			0.98	-0.0736
1.22	0.1021	0.98	-0.0732			1.29	0.1038	0.98	-0.0705			0.99	-0.0736
1.23	0.1021	0.99	-0.0733			1.3	0.1038	0.99	-0.0705			1	-0.0736
1.24	0.1021	1	-0.0732			1.32	0.1038	1	-0.0705			1.01	-0.0735
1.26	0.1032	1.01	-0.0733			1.33	0.1038	1.01	-0.0707			1.02	-0.0735
1.27	0.1021	1.02	-0.0732			1.34	0.1038	1.02	-0.0705			1.03	-0.0736
1.28	0.1032	1.04	-0.0733			1.36	0.1038	1.04	-0.0705			1.05	-0.0735
1.3	0.1032	1.05	-0.0732			1.37	0.1038	1.05	-0.0705			1.06	-0.0736
1.31	0.1021	1.06	-0.0733			1.39	0.1038	1.06	-0.0705			1.07	-0.0735
1.32	0.1021	1.07	-0.0732			1.4	0.1038	1.07	-0.0705			1.08	-0.0735
1.34	0.1027	1.08	-0.0733			1.42	0.1038	1.08	-0.0705			1.09	-0.0735
1.35	0.1021	1.09	-0.0732			1.43	0.1038	1.09	-0.0705			1.1	-0.0735
1.37	0.1021	1.1	-0.0733			1.45	0.1038	1.1	-0.0705			1.11	-0.0735
1.38	0.1021	1.11	-0.0732			1.46	0.1038	1.11	-0.0705			1.12	-0.0735
1.4	0.1021	1.12	-0.0732			1.47	0.1038	1.12	-0.0705			1.14	-0.0735
1.41	0.1021	1.13	-0.0733			1.49	0.1038	1.13	-0.0705			1.14	-0.0735
1.42	0.1021	1.15	-0.0732			1.51	0.1038	1.15	-0.0705			1.16	-0.0733
1.44	0.1021	1.16	-0.0732			1.52	0.1038	1.16	-0.0705			1.17	-0.0735
1.45	0.1027	1.17	-0.0733			1.53	0.1044	1.17	-0.0705			1.18	-0.0735
1.46	0.1032	1.18	-0.0732			1.55	0.1049	1.18	-0.0705			1.19	-0.0735
1.48	0.1021	1.19	-0.0732			1.56	0.1049	1.19	-0.0705			1.2	-0.0735
1.49	0.1021	1.2	-0.0732			1.58	0.1044	1.2	-0.0705			1.21	-0.0735
1.5	0.1021	1.21	-0.0732			1.59	0.1044	1.21	-0.0704			1.22	-0.0735
1.52	0.1021	1.22	-0.0732			1.6	0.1044	1.22	-0.0705			1.24	-0.0735
1.53	0.1021	1.24	-0.0732			1.62	0.1044	1.23	-0.0704			1.25	-0.0735
1.55	0.1021	1.24	-0.0732			1.63	0.1044	1.25	-0.0704			1.26	-0.0733
1.56	0.1027	1.26	-0.0732			1.65	0.1038	1.26	-0.0705			1.27	-0.0733
1.57	0.1021	1.27	-0.0732			1.66	0.1044	1.27	-0.0705			1.28	-0.0735
1.59	0.1032	1.28	-0.0732			1.67	0.1044	1.28	-0.0705			1.29	-0.0733
1.6	0.1032	1.29	-0.0732			1.69	0.1044	1.29	-0.0705			1.3	-0.0735
1.62	0.1021	1.3	-0.0732			1.7	0.1044	1.3	-0.0705			1.31	-0.0733
1.63	0.1032	1.31	-0.0732			1.71	0.1044	1.31	-0.0705			1.32	-0.0733
1.64	0.1021	1.32	-0.0732			1.73	0.1038	1.32	-0.0705			1.34	-0.0735
1.66	0.1027	1.33	-0.0732			1.74	0.1044	1.33	-0.0705			1.34	-0.0733
1.67	0.1032	1.35	-0.0732			1.75	0.1044	1.35	-0.0705			1.36	-0.0733
1.68	0.1021	1.36	-0.0732			1.77	0.1044	1.36	-0.0704			1.37	-0.0733
1.7	0.1021	1.37	-0.0732			1.78	0.1044	1.37	-0.0704			1.38	-0.0733
1.71	0.1032	1.38	-0.0732			1.8	0.1044	1.38	-0.0704			1.39	-0.0733
1.72	0.1027	1.39	-0.0732			1.81	0.1038	1.39	-0.0705			1.4	-0.0733
1.74	0.1021	1.4	-0.0732			1.82	0.1044	1.4	-0.0705			1.41	-0.0733
1.75	0.1021	1.41	-0.0732			1.84	0.1044	1.41	-0.0704			1.42	-0.0733
1.77	0.1032	1.42	-0.0732			1.85	0.1038	1.42	-0.0704			1.43	-0.0733
1.78	0.1027	1.43	-0.0732			1.87	0.1038	1.43	-0.0704			1.45	-0.0733
1.79	0.1032	1.45	-0.0732			1.88	0.1038	1.44	-0.0704			1.46	-0.0733
1.81	0.1032	1.46	-0.0732			1.9	0.1038	1.46	-0.0704			1.47	-0.0733
1.82	0.1027	1.47	-0.073			1.91	0.1044	1.47	-0.0704			1.48	-0.0733
1.84	0.1021	1.48	-0.0732			1.92	0.1049	1.48	-0.0704			1.49	-0.0733
1.85	0.1021	1.49	-0.0732			1.94	0.1044	1.49	-0.0705			1.5	-0.0733
1.86	0.1027	1.5	-0.0732			1.95	0.1038	1.5	-0.0704			1.51	-0.0733
1.88	0.1021	1.51	-0.0732			1.97	0.1038	1.51	-0.0704			1.52	-0.0733
1.89	0.1021	1.52	-0.0732			1.98	0.1038	1.52	-0.0704			1.53	-0.0732
1.9	0.1021	1.53	-0.073			2	0.1044	1.53	-0.0704			1.55	-0.0733
1.92	0.1021	1.55	-0.073			2.01	0.1049	1.55	-0.0704			1.56	-0.0733
1.93	0.1021	1.56	-0.0732			2.03	0.1044	1.56	-0.0704			1.57	-0.0733
1.95	0.1021	1.57	-0.073			2.04	0.1038	1.57	-0.0704			1.58	-0.0732
1.96	0.1027	1.58	-0.073			2.06	0.1038	1.58	-0.0704			1.59	-0.0733
1.97	0.1021	1.59	-0.073			2.07	0.1044	1.59	-0.0704			1.6	-0.0732
1.99	0.1032	1.6	-0.073			2.08	0.1044	1.6	-0.0704			1.61	-0.0733
2	0.1021	1.61	-0.073			2.1	0.1044	1.61	-0.0704			1.62	-0.0733
2.01	0.1021	1.62	-0.073			2.11	0.1044	1.62	-0.0704			1.64	-0.0733
2.03	0.1021	1.64	-0.073			2.12	0.1038	1.63	-0.0705			1.64	-0.0732
2.04	0.1021	1.65	-0.0732			2.14	0.1038	1.65	-0.0704			1.66	-0.0732
2.06	0.1027	1.66	-0.073			2.15	0.1038	1.66	-0.0704			1.67	-0.0733
2.07	0.1027	1.67	-0.073			2.17	0.1038	1.67	-0.0704			1.68	-0.0732
2.08	0.1027	1.68	-0.0732			2.18	0.1038	1.68	-0.0704			1.69	-0.0733
2.1	0.1021	1.69	-0.073			2.2	0.1044	1.69	-0.0704			1.7	-0.0733
2.11	0.1021	1.7	-0.073			2.21	0.1044	1.7	-0.0704			1.71	-0.0732
2.13	0.1027	1.71	-0.073			2.22	0.1038	1.71	-0.0704			1.72	-0.0732
2.14	0.1027	1.72	-0.073			2.24	0.1038	1.72	-0.0704			1.74	-0.0732
2.15	0.1027	1.73	-0.0732			2.25	0.1038	1.73	-0.0704			1.75	-0.0732
2.17	0.1021	1.75	-0.073			2.26	0.1038	1.74	-0.0704			1.76	-0.0733
2.18	0.1021	1.76	-0.073			2.28	0.1038	1.76	-0.0704			1.77	-0.0732
2.2	0.1021	1.77	-0.073			2.29	0.1038	1.77	-0.0704			1.78	-0.0732
2.21	0.1032	1.78	-0.073			2.3	0.1044	1.78	-0.0704			1.79	-0.0732
2.22	0.1032	1.79	-0.073			2.32	0.1049	1.79	-0.0704			1.8	-0.0732
2.24	0.1021	1.8	-0.073			2.33	0.1049	1.8	-0.0704			1.81	-0.0732
2.25	0.1021	1.81	-0.0732			2.35	0.1044	1.81	-0.0704			1.82	-0.0732
2.27	0.1027	1.82	-0.073			2.36	0.1044	1.82	-0.0704			1.83	-0.0733
2.28	0.1027	1.83	-0.0732			2.37	0.1044	1.83	-0.0704			1.85	-0.0732
2.29	0.1021	1.84	-0.073			2.39	0.1044	1.85	-0.0704			1.86	-0.0732
2.31	0.1021	1.86	-0.073			2.4	0.1044	1.86	-0.0702			1.87	-0.0733
2.32	0.1027	1.87	-0.073			2.42	0.1038	1.87	-0.0704			1.88	-0.0732
2.33	0.1021	1.88	-0.073			2.43	0.1038	1.88	-0.0704			1.89	-0.0733
2.35	0.1021	1.89	-0.073			2.44	0.1044	1.89	-0.0704			1.9	-0.0732
2.36	0.1021	1.9	-0.073			2.46	0.1044	1.9	-0.0704			1.91	-0.0732
2.38	0.1021	1.91	-0.073			2.47	0.1038	1.91	-0.0704			1.92	-0.0732
2.39	0.1027	1.92	-0.073			2.49	0.1038	1.92	-0.0704			1.93	-0.0732
2.4	0.1032	1.93	-0.073			2.5	0.1038	1.93	-0.0702			1.95	-0.0732
2.42	0.1027	1.95	-0.073			2.51	0.1038	1.95	-0.0704			1.96	-0.0732
2.43	0.1027	1.96	-0.073			2.53	0.1038	1.96	-0.0704			1.97	-0.0732
2.44	0.1032	1.97	-0.073			2.54	0.1044	1.97	-0.0704			1.98	-0.0732
2.46	0.1027	1.98	-0.073			2.56	0.1044	1.98	-0.0702			1.99	-0.0732
2.47	0.1021	1.99	-0.073			2.57	0.1038	1.99	-0.0702			2	-0.0732
2.49	0.1027	2	-0.073			2.59	0.1038	2	-0.0702			2.01	-0.0732
2.5	0.1021	2.01	-0.073			2.6	0.1038	2.01	-0.0704			2.02	-0.0732
2.51	0.1021	2.02	-0.073			2.61	0.1038	2.02	-0.0702			2.03	-0.0732
2.53	0.1021	2.04	-0.073			2.63	0.1038	2.03	-0.0704			2.05	-0.0732
2.54	0.1021	2.05	-0.073			2.64	0.1044	2.05	-0.0704			2.06	-0.0732
2.55	0.1027	2.06	-0.073			2.65	0.1044	2.06	-0.0704			2.07	-0.0732
2.57	0.1027	2.07	-0.0729			2.67	0.1038	2.07	-0.0704			2.08	-0.0732
2.58	0.1027	2.08	-0.073			2.68	0.1038	2.08	-0.0704			2.09	-0.0732
2.59	0.1027	2.09	-0.073			2.7	0.1038	2.09	-0.0704			2.1	-0.0732
2.61	0.1021	2.1	-0.073			2.71	0.1038	2.1	-0.0704			2.11	-0.0732
2.62	0.1027	2.11	-0.073			2.72	0.1038	2.11	-0.0702			2.12	-0.0732
2.64	0.1021	2.12	-0.073			2.74	0.1038	2.12	-0.0704			2.13	-0.0732
2.65	0.1021	2.13	-0.073			2.75	0.1038	2.13	-0.0704			2.15	-0.0733
2.67	0.1027	2.14	-0.073			2.77	0.1038	2.15	-0.0704			2.16	-0.073
2.68	0.1021	2.16	-0.073			2.78	0.1038	2.16	-0.0704			2.17	-0.0732
2.69	0.1027	2.17	-0.073			2.8	0.1038	2.17	-0.0704			2.18	-0.0732
2.71	0.1038	2.18	-0.073			2.81	0.1038	2.18	-0.0704			2.19	-0.0732
2.72	0.1027	2.19	-0.073			2.82	0.1044	2.19	-0.0704			2.2	-0.0732
2.73	0.1021	2.2	-0.073			2.84	0.1044	2.2	-0.0704			2.21	-0.0732
2.75	0.1032	2.21	-0.073			2.85	0.1038	2.21	-0.0702			2.22	-0.0732
2.76	0.1021	2.22	-0.073			2.86	0.1044	2.22	-0.0704			2.23	-0.073
2.78	0.1027	2.23	-0.073			2.88	0.1044	2.23	-0.0702			2.25	-0.0732
2.79	0.1021	2.25	-0.073			2.89	0.1038	2.25	-0.0704			2.26	-0.0732
2.8	0.1021	2.26	-0.073			2.91	0.1038	2.26	-0.0702			2.27	-0.0732
2.82	0.1021	2.27	-0.0729			2.92	0.1038	2.27	-0.0702			2.28	-0.0732
2.83	0.1021	2.28	-0.073			2.94	0.1038	2.28	-0.0704			2.29	-0.0732
2.84	0.1027	2.29	-0.073			2.95	0.1044	2.29	-0.0702			2.3	-0.0732
2.86	0.1021	2.3	-0.073			2.96	0.1044	2.3	-0.0704			2.31	-0.0732
2.87	0.1021	2.31	-0.073			2.98	0.1038	2.31	-0.0702			2.32	-0.0732
2.89	0.1027	2.32	-0.073			2.99	0.1038	2.32	-0.0702			2.34	-0.0732
2.9	0.1027	2.34	-0.073			3.01	0.1038	2.33	-0.0702			2.35	-0.0732
2.91	0.1027	2.35	-0.0729			3.02	0.1038	2.35	-0.0702			2.36	-0.0732
2.93	0.1021	2.36	-0.0729			3.04	0.1044	2.36	-0.0704			2.37	-0.0732
2.94	0.1027	2.37	-0.073			3.05	0.1049	2.37	-0.0704			2.38	-0.0732
2.95	0.1032	2.38	-0.073			3.07	0.1049	2.38	-0.0702			2.39	-0.0732
2.97	0.1032	2.39	-0.073			3.08	0.1049	2.39	-0.0704			2.4	-0.0732
2.98	0.1032	2.4	-0.0729			3.1	0.1049	2.4	-0.0702			2.41	-0.0732
3	0.1027	2.41	-0.0729			3.11	0.1044	2.41	-0.0702			2.42	-0.0732
3.01	0.1032	2.42	-0.0729			3.12	0.1044	2.42	-0.0702			2.43	-0.0733
3.02	0.1027	2.43	-0.0729			3.14	0.1044	2.43	-0.0702			2.45	-0.0732
3.04	0.1021	2.45	-0.073			3.15	0.1044	2.45	-0.0702			2.46	-0.0732
3.05	0.1021	2.46	-0.073			3.17	0.1038	2.46	-0.0702			2.47	-0.0732
3.06	0.1027	2.47	-0.073			3.18	0.1038	2.47	-0.0702			2.48	-0.0732
3.08	0.1021	2.48	-0.073			3.2	0.1038	2.48	-0.0702			2.49	-0.0732
3.09	0.1027	2.49	-0.0729			3.21	0.1038	2.49	-0.0702			2.5	-0.0732
3.11	0.1027	2.5	-0.073			3.23	0.1038	2.5	-0.0702			2.51	-0.0732
3.12	0.1021	2.51	-0.0729			3.24	0.1038	2.51	-0.0704			2.52	-0.0732
3.13	0.1027	2.52	-0.0729			3.25	0.1038	2.52	-0.0702			2.53	-0.0732
3.15	0.1021	2.54	-0.0729			3.27	0.1038	2.53	-0.0702			2.55	-0.0732
3.16	0.1027	2.55	-0.073			3.28	0.1038	2.55	-0.0702			2.56	-0.0733
3.18	0.1021	2.56	-0.073			3.3	0.1038	2.56	-0.0702			2.57	-0.0732
3.19	0.1027	2.57	-0.073			3.31	0.1038	2.57	-0.0702			2.58	-0.0733
3.2	0.1032	2.58	-0.0729			3.33	0.1038	2.58	-0.0702			2.59	-0.0732
3.22	0.1032	2.59	-0.073			3.34	0.1038	2.59	-0.0702			2.6	-0.0732
3.23	0.1027	2.6	-0.073			3.36	0.1044	2.6	-0.0702			2.61	-0.0732
3.24	0.1038	2.61	-0.0729			3.37	0.1044	2.61	-0.0702			2.62	-0.0732
3.26	0.1032	2.62	-0.073			3.39	0.1044	2.62	-0.0702			2.64	-0.0732
3.27	0.1038	2.63	-0.0729			3.4	0.1044	2.63	-0.0702			2.64	-0.0732
3.29	0.1027	2.64	-0.073			3.41	0.1044	2.65	-0.0702			2.66	-0.0732
3.3	0.1032	2.66	-0.073			3.43	0.1044	2.66	-0.0702			2.67	-0.0732
3.31	0.1027	2.67	-0.0729			3.44	0.1044	2.67	-0.0702			2.68	-0.0732
3.33	0.1032	2.68	-0.073			3.46	0.1038	2.68	-0.0702			2.69	-0.0733
3.34	0.1027	2.69	-0.073			3.47	0.1038	2.69	-0.0702			2.7	-0.0732
3.36	0.1027	2.7	-0.073			3.49	0.1038	2.7	-0.0702			2.71	-0.0732
3.37	0.1038	2.71	-0.073			3.5	0.1044	2.71	-0.0702			2.72	-0.0732
3.38	0.1032	2.72	-0.073			3.52	0.1044	2.72	-0.0702			2.74	-0.0732
3.4	0.1038	2.74	-0.073			3.53	0.1044	2.73	-0.0702			2.75	-0.0732
3.41	0.1032	2.75	-0.0729			3.55	0.1038	2.75	-0.0702			2.76	-0.0732
3.42	0.1027	2.76	-0.0729			3.56	0.1038	2.76	-0.0702			2.77	-0.0732
3.44	0.1027	2.77	-0.0729			3.58	0.1038	2.77	-0.0702			2.78	-0.0732
3.45	0.1032	2.78	-0.073			3.59	0.1038	2.78	-0.0702			2.79	-0.0732
3.46	0.1032	2.79	-0.073			3.6	0.1038	2.79	-0.0702			2.8	-0.0732
3.48	0.1027	2.8	-0.073			3.62	0.1038	2.8	-0.0702			2.81	-0.0733
3.49	0.1032	2.81	-0.073			3.63	0.1038	2.81	-0.0702			2.82	-0.0732
3.51	0.1032	2.82	-0.0729			3.65	0.1038	2.82	-0.0702			2.83	-0.0733
3.52	0.1038	2.83	-0.073			3.66	0.1038	2.83	-0.0702			2.85	-0.0732
3.53	0.1038	2.85	-0.0729			3.68	0.1038	2.85	-0.0702			2.86	-0.0733
3.55	0.1027	2.86	-0.0729			3.69	0.1038	2.86	-0.0702			2.87	-0.0732
3.56	0.1021	2.87	-0.0729			3.71	0.1038	2.87	-0.0702			2.88	-0.0732
3.57	0.1021	2.88	-0.073			3.72	0.1044	2.88	-0.0702			2.89	-0.0732
3.59	0.1021	2.89	-0.073			3.73	0.1044	2.89	-0.0702			2.9	-0.0733
3.6	0.1021	2.9	-0.0729			3.74	0.1038	2.9	-0.0702			2.91	-0.0732
3.62	0.1032	2.91	-0.073			3.76	0.1038	2.91	-0.0702			2.92	-0.0733
3.63	0.1027	2.92	-0.0729			3.77	0.1038	2.92	-0.0702			2.93	-0.0732
3.64	0.1032	2.93	-0.073			3.79	0.1038	2.94	-0.0702			2.95	-0.0732
3.66	0.1032	2.95	-0.073			3.8	0.1038	2.95	-0.0702			2.96	-0.0733
3.67	0.1032	2.96	-0.0729			3.82	0.1044	2.96	-0.0702			2.97	-0.0732
3.69	0.1032	2.97	-0.073			3.83	0.1044	2.97	-0.0702			2.98	-0.0733
3.7	0.1027	2.98	-0.0729			3.85	0.1038	2.98	-0.0701			2.99	-0.0732
3.71	0.1027	2.99	-0.0729			3.86	0.1038	2.99	-0.0702			3	-0.0733
3.73	0.1021	3	-0.073			3.87	0.1044	3	-0.0702			3.01	-0.0733
3.74	0.1027	3.01	-0.073			3.89	0.1044	3.01	-0.0702			3.02	-0.0732
3.76	0.1021	3.02	-0.0729			3.9	0.1038	3.02	-0.0702			3.03	-0.0733
3.77	0.1021	3.03	-0.073			3.92	0.1038	3.03	-0.0702			3.05	-0.0732
3.78	0.1021	3.05	-0.073			3.93	0.1038	3.05	-0.0702			3.06	-0.0732
3.8	0.1021	3.06	-0.0729			3.94	0.1038	3.06	-0.0702			3.07	-0.0733
3.81	0.1038	3.07	-0.073			3.96	0.1038	3.07	-0.0702			3.08	-0.0733
3.82	0.1032	3.08	-0.0729			3.97	0.1038	3.08	-0.0702			3.09	-0.0732
3.84	0.1027	3.09	-0.0729			3.98	0.1044	3.09	-0.0702			3.1	-0.0733
3.85	0.1032	3.1	-0.0729			4	0.1044	3.1	-0.0702			3.11	-0.0733
3.87	0.1027	3.11	-0.0729			4.01	0.1038	3.11	-0.0701			3.12	-0.0733
3.88	0.1021	3.12	-0.0729			4.03	0.1038	3.12	-0.0702			3.14	-0.0733
3.89	0.1021	3.14	-0.0729			4.04	0.1038	3.14	-0.0702			3.15	-0.0733
3.91	0.1027	3.14	-0.0729			4.05	0.1038	3.15	-0.0702			3.16	-0.0733
3.92	0.1027	3.16	-0.0729			4.07	0.1044	3.16	-0.0702			3.17	-0.0733
3.94	0.1027	3.17	-0.0729			4.08	0.1044	3.17	-0.0701			3.18	-0.0733
3.95	0.1027	3.18	-0.0729			4.1	0.1038	3.18	-0.0702			3.19	-0.0732
3.96	0.1032	3.19	-0.0729			4.11	0.1038	3.19	-0.0702			3.2	-0.0733
3.98	0.1021	3.2	-0.0729			4.12	0.1038	3.2	-0.0702			3.21	-0.0733
3.99	0.1021	3.21	-0.073			4.14	0.1038	3.21	-0.0702			3.22	-0.0733
4	0.1027	3.22	-0.0729			4.15	0.1038	3.22	-0.0702			3.23	-0.0733
4.02	0.1027	3.23	-0.0729			4.17	0.1044	3.24	-0.0702			3.25	-0.0735
4.03	0.1021	3.25	-0.0729			4.18	0.1044	3.24	-0.0702			3.26	-0.0733
4.04	0.1032	3.26	-0.0729			4.2	0.1044	3.26	-0.0702			3.27	-0.0733
4.06	0.1032	3.27	-0.0729			4.21	0.1038	3.27	-0.0702			3.28	-0.0733
4.07	0.1021	3.28	-0.0729			4.23	0.1038	3.28	-0.0702			3.29	-0.0733
4.09	0.1027	3.29	-0.0729			4.24	0.1038	3.29	-0.0702			3.3	-0.0733
4.1	0.1032	3.3	-0.0729			4.26	0.1038	3.3	-0.0701			3.31	-0.0733
4.11	0.1021	3.31	-0.0729			4.27	0.1038	3.31	-0.0702			3.32	-0.0733
4.13	0.1032	3.32	-0.0729			4.28	0.1038	3.32	-0.0702			3.33	-0.0733
4.14	0.1027	3.34	-0.0729			4.3	0.1038	3.33	-0.0702			3.35	-0.0733
4.15	0.1032	3.35	-0.073			4.31	0.1038	3.35	-0.0702			3.36	-0.0733
4.17	0.1027	3.36	-0.073			4.32	0.1038	3.36	-0.0702			3.37	-0.0733
4.18	0.1027	3.37	-0.0729			4.34	0.1038	3.37	-0.0701			3.38	-0.0733
4.2	0.1027	3.38	-0.0729			4.35	0.1038	3.38	-0.0702			3.39	-0.0733
4.21	0.1032	3.39	-0.073			4.37	0.1038	3.39	-0.0702			3.4	-0.0735
4.22	0.1032	3.4	-0.0729			4.38	0.1038	3.4	-0.0702			3.41	-0.0733
4.24	0.1021	3.41	-0.0729			4.39	0.1038	3.41	-0.0702			3.42	-0.0735
4.25	0.1027	3.42	-0.0729			4.41	0.1038	3.42	-0.0702			3.43	-0.0733
4.26	0.1021	3.44	-0.073			4.42	0.1038	3.43	-0.0702			3.45	-0.0733
4.28	0.1021	3.45	-0.073			4.44	0.1038	3.45	-0.0702			3.46	-0.0733
4.29	0.1027	3.46	-0.073			4.45	0.1038	3.46	-0.0702			3.47	-0.0733
4.31	0.1038	3.47	-0.0729			4.46	0.1038	3.47	-0.0702			3.48	-0.0735
4.32	0.1038	3.48	-0.0729			4.48	0.1038	3.48	-0.0702			3.49	-0.0735
4.33	0.1027	3.49	-0.0729			4.49	0.1038	3.49	-0.0702			3.5	-0.0733
4.35	0.1032	3.5	-0.0729			4.5	0.1038	3.5	-0.0702			3.51	-0.0735
4.36	0.1027	3.51	-0.0729			4.52	0.1038	3.51	-0.0701			3.52	-0.0733
4.37	0.1032	3.52	-0.0729			4.53	0.1038	3.52	-0.0702			3.53	-0.0735
4.39	0.1038	3.53	-0.0729			4.55	0.1044	3.54	-0.0702			3.55	-0.0733
4.4	0.1027	3.55	-0.073			4.56	0.1044	3.55	-0.0702			3.56	-0.0733
4.41	0.1021	3.56	-0.0729			4.58	0.1038	3.56	-0.0702			3.57	-0.0735
4.43	0.1021	3.57	-0.0729			4.59	0.1044	3.57	-0.0702			3.58	-0.0735
4.44	0.1021	3.58	-0.0729			4.61	0.1044	3.58	-0.0702			3.59	-0.0735
4.46	0.1032	3.59	-0.0729			4.62	0.1038	3.59	-0.0702			3.6	-0.0733
4.47	0.1021	3.6	-0.0729			4.64	0.1038	3.6	-0.0702			3.61	-0.0735
4.48	0.1021	3.61	-0.0729			4.65	0.1038	3.61	-0.0702			3.62	-0.0735
4.5	0.1021	3.62	-0.0729			4.66	0.1038	3.62	-0.0702			3.64	-0.0735
4.51	0.1032	3.64	-0.0729			4.68	0.1038	3.64	-0.0704			3.65	-0.0733
4.53	0.1021	3.65	-0.0729			4.69	0.1038	3.64	-0.0702			3.66	-0.0735
4.54	0.1027	3.66	-0.0729			4.71	0.1038	3.66	-0.0702			3.67	-0.0735
4.55	0.1027	3.67	-0.0729			4.72	0.1038	3.67	-0.0702			3.68	-0.0735
4.57	0.1027	3.68	-0.0729			4.74	0.1038	3.68	-0.0702			3.69	-0.0735
4.58	0.1027	3.69	-0.0729			4.75	0.1038	3.69	-0.0702			3.7	-0.0735
4.59	0.1027	3.7	-0.0729			4.76	0.1038	3.7	-0.0702			3.71	-0.0735
4.61	0.1032	3.71	-0.0729			4.78	0.1038	3.71	-0.0702			3.72	-0.0735
4.62	0.1027	3.72	-0.0729			4.79	0.1038	3.72	-0.0702			3.73	-0.0735
4.64	0.1032	3.73	-0.0729			4.81	0.1038	3.73	-0.0702			3.75	-0.0735
4.65	0.1021	3.75	-0.0729			4.82	0.1038	3.75	-0.0702			3.76	-0.0735
4.66	0.1027	3.76	-0.0729			4.84	0.1038	3.76	-0.0702			3.77	-0.0735
4.68	0.1032	3.77	-0.0729			4.85	0.1038	3.77	-0.0702			3.78	-0.0735
4.69	0.1027	3.78	-0.073			4.87	0.1038	3.78	-0.0702			3.79	-0.0735
4.71	0.1032	3.79	-0.0729			4.88	0.1038	3.79	-0.0702			3.8	-0.0735
4.72	0.1032	3.8	-0.0729			4.89	0.1038	3.8	-0.0702			3.81	-0.0735
4.73	0.1027	3.81	-0.0729			4.91	0.1038	3.81	-0.0702			3.82	-0.0735
4.75	0.1027	3.82	-0.0729			4.92	0.1038	3.82	-0.0702			3.84	-0.0735
4.76	0.1032	3.83	-0.0729			4.93	0.1038	3.84	-0.0702			3.85	-0.0735
4.78	0.1032	3.85	-0.0729			4.95	0.1044	3.85	-0.0702			3.86	-0.0735
4.79	0.1032	3.86	-0.0729			4.96	0.1044	3.86	-0.0702			3.87	-0.0735
4.8	0.1027	3.87	-0.0729			4.98	0.1044	3.87	-0.0702			3.88	-0.0735
4.82	0.1027	3.88	-0.0729			4.99	0.1038	3.88	-0.0702			3.89	-0.0735
4.83	0.1027	3.89	-0.0729			5.01	0.1038	3.89	-0.0701			3.9	-0.0735
4.84	0.1032	3.9	-0.0729			5.02	0.1038	3.9	-0.0702			3.91	-0.0735
4.86	0.1038	3.91	-0.0729			5.04	0.1044	3.91	-0.0702			3.92	-0.0735
4.87	0.1032	3.92	-0.0729			5.05	0.1044	3.92	-0.0702			3.94	-0.0735
4.89	0.1027	3.94	-0.0729			5.07	0.1038	3.94	-0.0701			3.95	-0.0735
4.9	0.1027	3.95	-0.0729			5.08	0.1044	3.95	-0.0702			3.96	-0.0735
4.91	0.1021	3.96	-0.0729			5.09	0.1044	3.96	-0.0702			3.97	-0.0736
4.93	0.1021	3.97	-0.0729			5.11	0.1038	3.97	-0.0702			3.98	-0.0735
4.94	0.1038	3.98	-0.0729			5.12	0.1038	3.98	-0.0702			3.99	-0.0735
4.95	0.1027	3.99	-0.073			5.14	0.1038	3.99	-0.0702			4	-0.0736
4.97	0.1021	4	-0.0729			5.15	0.1044	4	-0.0702			4.01	-0.0735
4.98	0.1027	4.01	-0.0729			5.16	0.1044	4.01	-0.0702			4.02	-0.0736
4.99	0.1032	4.02	-0.0729			5.18	0.1044	4.02	-0.0702			4.04	-0.0736
5.01	0.1027	4.03	-0.0729			5.19	0.1038	4.03	-0.0702			4.04	-0.0736
5.02	0.1027	4.05	-0.0729			5.21	0.1038	4.05	-0.0702			4.06	-0.0736
5.04	0.1032	4.06	-0.0729			5.22	0.1038	4.06	-0.0702			4.07	-0.0736
5.05	0.1032	4.07	-0.0729			5.24	0.1044	4.07	-0.0702			4.08	-0.0735
5.06	0.1032	4.08	-0.0729			5.25	0.1044	4.08	-0.0702			4.09	-0.0735
5.08	0.1027	4.09	-0.0729			5.26	0.1044	4.09	-0.0702			4.1	-0.0736
5.09	0.1032	4.1	-0.0729			5.28	0.1044	4.1	-0.0702			4.11	-0.0736
5.1	0.1032	4.11	-0.0729			5.29	0.1044	4.11	-0.0702			4.12	-0.0736
5.12	0.1032	4.12	-0.0729			5.3	0.1038	4.12	-0.0702			4.13	-0.0736
5.13	0.1027	4.14	-0.0729			5.32	0.1038	4.14	-0.0701			4.15	-0.0736
5.15	0.1027	4.14	-0.0729			5.33	0.1038	4.14	-0.0701			4.16	-0.0736
5.16	0.1021	4.16	-0.0729			5.35	0.1044	4.16	-0.0702			4.17	-0.0736
5.17	0.1027	4.17	-0.0729			5.36	0.1044	4.17	-0.0701			4.18	-0.0736
5.19	0.1032	4.18	-0.0729			5.38	0.1038	4.18	-0.0702			4.19	-0.0735
5.2	0.1027	4.19	-0.0729			5.4	0.1038	4.19	-0.0701			4.2	-0.0736
5.22	0.1038	4.2	-0.0729			5.41	0.1038	4.2	-0.0702			4.21	-0.0736
5.23	0.1038	4.21	-0.073			5.43	0.1038	4.21	-0.0702			4.22	-0.0736
5.24	0.1027	4.22	-0.0729			5.44	0.1038	4.22	-0.0701			4.24	-0.0736
5.26	0.1021	4.24	-0.0729			5.45	0.1038	4.24	-0.0702			4.25	-0.0736
5.27	0.1027	4.24	-0.0729			5.47	0.1038	4.24	-0.0702			4.26	-0.0736
5.28	0.1032	4.26	-0.0729			5.48	0.1038	4.26	-0.0702			4.27	-0.0736
5.3	0.1021	4.27	-0.0729			5.5	0.1038	4.27	-0.0702			4.28	-0.0736
5.31	0.1027	4.28	-0.0729			5.51	0.1038	4.28	-0.0701			4.29	-0.0736
5.33	0.1027	4.29	-0.0729			5.52	0.1038	4.29	-0.0701			4.3	-0.0736
5.34	0.1032	4.3	-0.0729			5.54	0.1038	4.3	-0.0701			4.31	-0.0736
5.35	0.1032	4.31	-0.0729			5.55	0.1038	4.31	-0.0701			4.32	-0.0736
5.37	0.1032	4.32	-0.0729			5.57	0.1038	4.32	-0.0701			4.33	-0.0736
5.38	0.1038	4.33	-0.0729			5.58	0.1038	4.33	-0.0701			4.35	-0.0736
5.4	0.1032	4.35	-0.0729			5.6	0.1038	4.35	-0.0701			4.36	-0.0736
5.41	0.1027	4.36	-0.0729			5.61	0.1038	4.36	-0.0702			4.37	-0.0736
5.42	0.1027	4.37	-0.0729			5.63	0.1038	4.37	-0.0702			4.38	-0.0736
5.44	0.1027	4.38	-0.0729			5.64	0.1038	4.38	-0.0701			4.39	-0.0736
5.45	0.1027	4.39	-0.0729			5.65	0.1038	4.39	-0.0701			4.4	-0.0738
5.46	0.1027	4.4	-0.0729			5.67	0.1038	4.4	-0.0701			4.41	-0.0738
5.48	0.1027	4.41	-0.0729			5.68	0.1038	4.41	-0.0702			4.42	-0.0738
5.49	0.1032	4.42	-0.0729			5.7	0.1038	4.42	-0.0701			4.44	-0.0738
5.5	0.1027	4.44	-0.073			5.71	0.1038	4.43	-0.0702			4.45	-0.0736
5.52	0.1032	4.45	-0.0729			5.73	0.1038	4.45	-0.0702			4.46	-0.0736
5.53	0.1021	4.46	-0.0729			5.74	0.1038	4.46	-0.0701			4.47	-0.0738
5.55	0.1027	4.47	-0.0729			5.76	0.1038	4.47	-0.0701			4.48	-0.0736
5.56	0.1038	4.48	-0.0729			5.77	0.1038	4.48	-0.0702			4.49	-0.0736
5.57	0.1032	4.49	-0.0729			5.79	0.1038	4.49	-0.0701			4.5	-0.0738
5.59	0.1032	4.5	-0.073			5.8	0.1038	4.5	-0.0702			4.51	-0.0738
5.6	0.1027	4.51	-0.0729			5.82	0.1038	4.51	-0.0702			4.52	-0.0738
5.62	0.1027	4.52	-0.0729			5.83	0.1038	4.52	-0.0702			4.53	-0.0738
5.63	0.1032	4.53	-0.073			5.84	0.1038	4.53	-0.0702			4.55	-0.0738
5.64	0.1027	4.55	-0.0729			5.86	0.1038	4.55	-0.0702			4.56	-0.0738
5.66	0.1032	4.56	-0.0729			5.87	0.1038	4.56	-0.0701			4.57	-0.0738
5.67	0.1027	4.57	-0.0729			5.88	0.1038	4.57	-0.0704			4.58	-0.0738
5.68	0.1032	4.58	-0.0729			5.9	0.1038	4.58	-0.0702			4.59	-0.0738
5.7	0.1027	4.59	-0.0729			5.91	0.1038	4.59	-0.0702			4.6	-0.0738
5.71	0.1021	4.6	-0.0729			5.92	0.1038	4.6	-0.0704			4.61	-0.0736
5.73	0.1027	4.61	-0.073			5.94	0.1038	4.61	-0.0704			4.62	-0.0738
5.74	0.1027	4.62	-0.0729			5.95	0.1038	4.62	-0.0702			4.63	-0.0738
5.75	0.1021	4.63	-0.0729			5.97	0.1038	4.63	-0.0702			4.64	-0.0738
5.77	0.1032	4.65	-0.0729			5.98	0.1038	4.65	-0.0702			4.66	-0.0738
5.78	0.1032	4.66	-0.0729			5.99	0.1038	4.66	-0.0704			4.67	-0.0738
5.79	0.1032	4.67	-0.073			6.01	0.1038	4.67	-0.0704			4.68	-0.0738
5.81	0.1021	4.68	-0.073			6.02	0.1038	4.68	-0.0704			4.69	-0.0738
5.82	0.1021	4.69	-0.073			6.04	0.1038	4.69	-0.0702			4.7	-0.0738
5.84	0.1027	4.7	-0.0729			6.05	0.1038	4.7	-0.0704			4.71	-0.0739
5.85	0.1032	4.71	-0.073			6.07	0.1038	4.71	-0.0704			4.72	-0.0738
5.86	0.1021	4.72	-0.0729			6.08	0.1038	4.72	-0.0702			4.73	-0.0738
5.88	0.1021	4.73	-0.073			6.09	0.1038	4.73	-0.0704			4.75	-0.0738
5.89	0.1027	4.75	-0.073			6.11	0.1044	4.75	-0.0704			4.76	-0.0738
5.9	0.1032	4.76	-0.073			6.12	0.1044	4.76	-0.0704			4.77	-0.0738
5.92	0.1021	4.77	-0.0729			6.14	0.1044	4.77	-0.0704			4.78	-0.0738
5.93	0.1021	4.78	-0.0729			6.15	0.1044	4.78	-0.0704			4.79	-0.0738
5.95	0.1032	4.79	-0.073			6.16	0.1044	4.79	-0.0704			4.8	-0.0739
5.96	0.1038	4.8	-0.073			6.18	0.1038	4.8	-0.0704			4.81	-0.0738
5.97	0.1038	4.81	-0.073			6.19	0.1038	4.81	-0.0704			4.82	-0.0739
5.99	0.1032	4.82	-0.0729			6.2	0.1038	4.82	-0.0704			4.84	-0.0738
6	0.1032	4.83	-0.0729			6.22	0.1038	4.84	-0.0704			4.85	-0.0739
6.01	0.1038	4.85	-0.0729			6.23	0.1038	4.84	-0.0704			4.86	-0.0738
6.03	0.1038	4.86	-0.0729			6.25	0.1038	4.86	-0.0704			4.87	-0.0738
6.04	0.1032	4.87	-0.0729			6.26	0.1038	4.87	-0.0704			4.88	-0.0739
6.05	0.1027	4.88	-0.0729			6.28	0.1038	4.88	-0.0702			4.89	-0.0739
6.07	0.1027	4.89	-0.073			6.29	0.1038	4.89	-0.0704			4.9	-0.0739
6.08	0.1038	4.9	-0.073			6.31	0.1038	4.9	-0.0704			4.91	-0.0739
6.1	0.1027	4.91	-0.073			6.32	0.1038	4.91	-0.0702			4.92	-0.0739
6.11	0.1027	4.92	-0.073			6.34	0.1038	4.92	-0.0704			4.94	-0.0739
6.12	0.1027	4.93	-0.0729			6.35	0.1038	4.93	-0.0704			4.95	-0.0739
6.14	0.1027	4.95	-0.073			6.36	0.1038	4.95	-0.0702			4.96	-0.0739
6.15	0.1021	4.96	-0.0729			6.38	0.1038	4.96	-0.0704			4.97	-0.0739
6.17	0.1027	4.97	-0.073			6.39	0.1038	4.97	-0.0702			4.98	-0.0739
6.18	0.1038	4.98	-0.0729			6.41	0.1038	4.98	-0.0704			4.99	-0.0739
6.19	0.1038	4.99	-0.0729			6.42	0.1038	4.99	-0.0704			5	-0.0739
6.21	0.1027	5	-0.073			6.44	0.1038	5	-0.0704			5.01	-0.0739
6.22	0.1032	5.01	-0.073			6.45	0.1038	5.01	-0.0704			5.02	-0.0739
6.24	0.1032	5.02	-0.073			6.47	0.1038	5.02	-0.0704			5.04	-0.0739
6.25	0.1038	5.03	-0.0729			6.48	0.1038	5.03	-0.0704			5.05	-0.0739
6.26	0.1038	5.05	-0.0729			6.49	0.1038	5.05	-0.0704			5.06	-0.0739
6.28	0.1032	5.06	-0.073			6.51	0.1044	5.06	-0.0704			5.07	-0.0741
6.29	0.1032	5.07	-0.0729			6.52	0.1044	5.07	-0.0704			5.08	-0.0739
6.3	0.1032	5.08	-0.073			6.53	0.1038	5.08	-0.0704			5.09	-0.0741
6.32	0.1038	5.09	-0.073			6.55	0.1038	5.09	-0.0704			5.1	-0.0741
6.33	0.1027	5.1	-0.073			6.56	0.1038	5.1	-0.0704			5.11	-0.0739
6.34	0.1021	5.11	-0.073			6.58	0.1038	5.11	-0.0704			5.12	-0.0741
6.36	0.1032	5.12	-0.0729			6.59	0.1038	5.12	-0.0704			5.14	-0.0741
6.37	0.1038	5.13	-0.0729			6.61	0.1038	5.14	-0.0704			5.15	-0.0739
6.39	0.1032	5.14	-0.073			6.62	0.1038	5.14	-0.0704			5.16	-0.0741
6.4	0.1032	5.16	-0.0729			6.63	0.1038	5.16	-0.0705			5.17	-0.0741
6.41	0.1027	5.17	-0.073			6.65	0.1038	5.17	-0.0704			5.18	-0.0741
6.43	0.1038	5.18	-0.073			6.66	0.1038	5.18	-0.0704			5.19	-0.0741
6.44	0.1027	5.19	-0.0729			6.68	0.1038	5.19	-0.0704			5.2	-0.0741
6.45	0.1027	5.2	-0.073			6.69	0.1038	5.2	-0.0704			5.21	-0.0741
6.47	0.1027	5.21	-0.073			6.71	0.1038	5.21	-0.0704			5.22	-0.0741
6.48	0.1021	5.22	-0.073			6.72	0.1038	5.22	-0.0705			5.23	-0.0741
6.5	0.1021	5.23	-0.073			6.74	0.1038	5.23	-0.0704			5.25	-0.0741
6.51	0.1032	5.25	-0.073			6.75	0.1038	5.25	-0.0704			5.26	-0.0741
6.52	0.1027	5.26	-0.073			6.77	0.1038	5.26	-0.0705			5.27	-0.0741
6.54	0.1032	5.27	-0.073			6.78	0.1038	5.27	-0.0704			5.28	-0.0741
6.55	0.1032	5.28	-0.073			6.79	0.1038	5.28	-0.0705			5.29	-0.0741
6.56	0.1027	5.29	-0.073			6.81	0.1038	5.29	-0.0704			5.3	-0.0741
6.58	0.1027	5.3	-0.0729			6.82	0.1038	5.3	-0.0705			5.31	-0.0741
6.59	0.1032	5.31	-0.073			6.83	0.1038	5.31	-0.0705			5.32	-0.0741
6.61	0.1032	5.32	-0.073			6.85	0.1038	5.32	-0.0705			5.34	-0.0741
6.62	0.1027	5.34	-0.073			6.86	0.1038	5.34	-0.0705			5.35	-0.0741
6.63	0.1021	5.35	-0.073			6.88	0.1038	5.35	-0.0705			5.36	-0.0741
6.65	0.1032	5.36	-0.0729			6.89	0.1038	5.36	-0.0705			5.37	-0.0742
6.66	0.1027	5.37	-0.073			6.9	0.1038	5.37	-0.0704			5.38	-0.0741
6.67	0.1032	5.38	-0.073			6.92	0.1038	5.38	-0.0705			5.39	-0.0742
6.69	0.1027	5.39	-0.073			6.93	0.1044	5.39	-0.0704			5.4	-0.0741
6.7	0.1027	5.4	-0.073			6.94	0.1044	5.4	-0.0704			5.41	-0.0741
6.72	0.1032	5.41	-0.073			6.96	0.1044	5.41	-0.0705			5.42	-0.0742
6.73	0.1032	5.42	-0.0729			6.97	0.1038	5.42	-0.0704			5.44	-0.0742
6.74	0.1027	5.43	-0.073			6.98	0.1038	5.43	-0.0705			5.45	-0.0741
6.76	0.1032	5.45	-0.0729			7	0.1038	5.45	-0.0705			5.46	-0.0741
6.77	0.1021	5.46	-0.073			7.01	0.1038	5.46	-0.0705			5.47	-0.0742
6.79	0.1021	5.47	-0.073			7.02	0.1038	5.47	-0.0704			5.48	-0.0741
6.8	0.1027	5.48	-0.073			7.04	0.1038	5.48	-0.0705			5.49	-0.0741
6.81	0.1027	5.49	-0.073			7.06	0.1044	5.49	-0.0705			5.5	-0.0742
6.83	0.1038	5.5	-0.0729			7.07	0.1044	5.5	-0.0704			5.51	-0.0742
6.84	0.1021	5.51	-0.0729			7.08	0.1044	5.51	-0.0704			5.52	-0.0742
6.85	0.1032	5.52	-0.073			7.1	0.1038	5.52	-0.0705			5.54	-0.0742
6.87	0.1038	5.53	-0.073			7.11	0.1038	5.54	-0.0704			5.55	-0.0741
6.88	0.1027	5.55	-0.073			7.13	0.1038	5.55	-0.0704			5.56	-0.0742
6.9	0.1032	5.56	-0.073			7.14	0.1038	5.56	-0.0704			5.57	-0.0742
6.91	0.1027	5.57	-0.073			7.16	0.1038	5.57	-0.0705			5.58	-0.0742
6.93	0.1021	5.58	-0.073			7.17	0.1038	5.58	-0.0704			5.59	-0.0742
6.94	0.1038	5.59	-0.073			7.18	0.1038	5.59	-0.0704			5.6	-0.0742
6.95	0.1032	5.6	-0.073			7.2	0.1038	5.6	-0.0704			5.61	-0.0742
6.97	0.1027	5.61	-0.073			7.21	0.1038	5.61	-0.0705			5.62	-0.0742
6.98	0.1027	5.62	-0.073			7.22	0.1038	5.62	-0.0704			5.63	-0.0742
7	0.1038	5.64	-0.073			7.24	0.1044	5.63	-0.0705			5.65	-0.0742
7.01	0.1038	5.65	-0.073			7.25	0.1049	5.65	-0.0705			5.66	-0.0742
7.02	0.1032	5.66	-0.073			7.27	0.1044	5.66	-0.0705			5.67	-0.0742
7.04	0.1027	5.67	-0.073			7.28	0.1044	5.67	-0.0705			5.68	-0.0742
7.05	0.1032	5.68	-0.073			7.3	0.1038	5.68	-0.0705			5.69	-0.0742
7.06	0.1032	5.69	-0.073			7.31	0.1044	5.69	-0.0704			5.7	-0.0742
7.08	0.1038	5.7	-0.073			7.33	0.1044	5.7	-0.0705			5.71	-0.0742
7.09	0.1032	5.71	-0.073			7.34	0.1044	5.71	-0.0704			5.72	-0.0742
7.11	0.1027	5.72	-0.073			7.35	0.1044	5.72	-0.0705			5.74	-0.0742
7.12	0.1027	5.73	-0.073			7.37	0.1044	5.73	-0.0705			5.75	-0.0744
7.13	0.1021	5.75	-0.073			7.38	0.1038	5.75	-0.0705			5.76	-0.0742
7.15	0.1027	5.76	-0.073			7.39	0.1038	5.76	-0.0705			5.77	-0.0742
7.16	0.1027	5.77	-0.073			7.41	0.1038	5.77	-0.0705			5.78	-0.0742
7.17	0.1027	5.78	-0.073			7.42	0.1038	5.78	-0.0705			5.79	-0.0744
7.19	0.1027	5.79	-0.073			7.43	0.1038	5.79	-0.0705			5.8	-0.0742
7.2	0.1027	5.8	-0.073			7.45	0.1038	5.8	-0.0705			5.81	-0.0744
7.22	0.1027	5.81	-0.073			7.46	0.1044	5.81	-0.0705			5.82	-0.0742
7.23	0.1027	5.82	-0.073			7.48	0.1044	5.82	-0.0704			5.84	-0.0744
7.24	0.1027	5.84	-0.073			7.49	0.1038	5.84	-0.0705			5.85	-0.0744
7.26	0.1027	5.85	-0.073			7.51	0.1038	5.85	-0.0705			5.86	-0.0742
7.27	0.1021	5.86	-0.073			7.52	0.1049	5.86	-0.0705			5.87	-0.0744
7.28	0.1032	5.87	-0.073			7.54	0.1049	5.87	-0.0705			5.88	-0.0744
7.3	0.1032	5.88	-0.073			7.55	0.1044	5.88	-0.0705			5.89	-0.0744
7.31	0.1038	5.89	-0.073			7.56	0.1038	5.89	-0.0705			5.9	-0.0744
7.33	0.1038	5.9	-0.073			7.58	0.1038	5.9	-0.0705			5.91	-0.0742
7.34	0.1027	5.91	-0.073			7.59	0.1044	5.91	-0.0705			5.92	-0.0744
7.35	0.1027	5.92	-0.073			7.61	0.1044	5.92	-0.0705			5.94	-0.0744
7.37	0.1021	5.93	-0.0732			7.62	0.1038	5.94	-0.0705			5.95	-0.0744
7.38	0.1032	5.95	-0.073			7.64	0.1038	5.95	-0.0705			5.96	-0.0746
7.39	0.1027	5.96	-0.0732			7.65	0.1044	5.96	-0.0705			5.97	-0.0744
7.41	0.1032	5.97	-0.073			7.67	0.1044	5.97	-0.0705			5.98	-0.0744
7.42	0.1027	5.98	-0.073			7.68	0.1044	5.98	-0.0705			5.99	-0.0744
7.43	0.1032	5.99	-0.073			7.69	0.1044	5.99	-0.0705			6	-0.0744
7.45	0.1032	6	-0.073			7.71	0.1038	6	-0.0705			6.01	-0.0744
7.46	0.1027	6.01	-0.073			7.72	0.1049	6.01	-0.0705			6.02	-0.0744
7.48	0.1032	6.03	-0.073			7.74	0.1049	6.02	-0.0705			6.03	-0.0744
7.49	0.1027	6.04	-0.0732			7.75	0.1044	6.04	-0.0705			6.05	-0.0744
7.5	0.1032	6.05	-0.0732			7.77	0.1044	6.05	-0.0705			6.06	-0.0746
7.52	0.1027	6.06	-0.073			7.78	0.1044	6.06	-0.0705			6.07	-0.0744
7.53	0.1027	6.07	-0.073			7.8	0.1044	6.07	-0.0705			6.08	-0.0746
7.54	0.1027	6.08	-0.073			7.81	0.1049	6.08	-0.0705			6.09	-0.0744
7.56	0.1032	6.09	-0.073			7.82	0.1049	6.09	-0.0705			6.1	-0.0746
7.57	0.1032	6.1	-0.073			7.84	0.1044	6.1	-0.0705			6.11	-0.0746
7.59	0.1027	6.11	-0.073			7.85	0.1049	6.11	-0.0707			6.12	-0.0746
7.6	0.1027	6.12	-0.073			7.87	0.1049	6.12	-0.0705			6.14	-0.0744
7.61	0.1038	6.14	-0.073			7.88	0.1049	6.13	-0.0705			6.15	-0.0746
7.63	0.1027	6.15	-0.0732			7.9	0.1049	6.15	-0.0707			6.16	-0.0744
7.64	0.1032	6.16	-0.073			7.91	0.1055	6.16	-0.0707			6.17	-0.0746
7.66	0.1032	6.17	-0.073			7.93	0.1055	6.17	-0.0707			6.18	-0.0746
7.67	0.1027	6.18	-0.073			7.94	0.1055	6.18	-0.0705			6.19	-0.0746
7.68	0.1021	6.19	-0.0732			7.95	0.1055	6.19	-0.0707			6.2	-0.0746
7.7	0.1032	6.2	-0.073			7.97	0.1049	6.2	-0.0707			6.21	-0.0746
7.71	0.1038	6.21	-0.073			7.98	0.1049	6.21	-0.0707			6.22	-0.0746
7.72	0.1032	6.22	-0.073			8	0.1055	6.22	-0.0705			6.23	-0.0746
7.74	0.1038	6.24	-0.073			8.01	0.1055	6.23	-0.0705			6.25	-0.0744
7.75	0.1032	6.25	-0.073			8.03	0.1055	6.25	-0.0705			6.26	-0.0746
7.76	0.1032	6.26	-0.073			8.04	0.1055	6.26	-0.0707			6.27	-0.0746
7.78	0.1038	6.27	-0.0732			8.06	0.1049	6.27	-0.0707			6.28	-0.0746
7.79	0.1021	6.28	-0.073			8.07	0.1049	6.28	-0.0707			6.29	-0.0746
7.81	0.1027	6.29	-0.0732			8.09	0.1055	6.29	-0.0705			6.3	-0.0746
7.82	0.1032	6.3	-0.0732			8.1	0.1055	6.3	-0.0707			6.31	-0.0747
7.83	0.1027	6.31	-0.073			8.12	0.1055	6.31	-0.0707			6.32	-0.0746
7.85	0.1021	6.32	-0.073			8.13	0.1055	6.32	-0.0705			6.34	-0.0746
7.86	0.1027	6.34	-0.0732			8.15	0.1055	6.33	-0.0707			6.35	-0.0746
7.88	0.1032	6.35	-0.073			8.16	0.1055	6.34	-0.0705			6.36	-0.0747
7.89	0.1032	6.36	-0.073			8.17	0.1055	6.36	-0.0707			6.37	-0.0746
7.9	0.1027	6.37	-0.073			8.19	0.1055	6.37	-0.0707			6.38	-0.0746
7.92	0.1021	6.38	-0.0732			8.2	0.106	6.38	-0.0707			6.39	-0.0747
7.93	0.1021	6.39	-0.073			8.22	0.1066	6.39	-0.0707			6.4	-0.0746
7.94	0.1032	6.4	-0.0732			8.23	0.1066	6.4	-0.0707			6.41	-0.0746
7.96	0.1027	6.41	-0.0732			8.24	0.106	6.41	-0.0707			6.42	-0.0747
7.97	0.1032	6.42	-0.0732			8.26	0.1066	6.42	-0.0707			6.43	-0.0746
7.98	0.1027	6.43	-0.0732			8.27	0.106	6.44	-0.0707			6.45	-0.0746
8	0.1032	6.45	-0.073			8.29	0.1055	6.45	-0.0707			6.46	-0.0747
8.01	0.1027	6.46	-0.0732			8.3	0.1055	6.46	-0.0707			6.47	-0.0747
8.03	0.1038	6.47	-0.0732			8.32	0.106	6.47	-0.0707			6.48	-0.0747
8.04	0.1032	6.48	-0.0732			8.33	0.106	6.48	-0.0707			6.49	-0.0747
8.05	0.1032	6.49	-0.073			8.35	0.1055	6.49	-0.0707			6.5	-0.0746
8.07	0.1027	6.5	-0.0732			8.36	0.1055	6.5	-0.0707			6.51	-0.0747
8.08	0.1032	6.51	-0.0732			8.38	0.106	6.51	-0.0707			6.52	-0.0747
8.09	0.1032	6.52	-0.0732			8.39	0.1071	6.52	-0.0707			6.53	-0.0747
8.11	0.1032	6.54	-0.0732			8.4	0.1066	6.54	-0.0707			6.55	-0.0747
8.12	0.1032	6.55	-0.0732			8.42	0.1066	6.55	-0.0707			6.56	-0.0747
8.14	0.1032	6.56	-0.0732			8.43	0.1066	6.56	-0.0707			6.57	-0.0747
8.15	0.1032	6.57	-0.0732			8.45	0.1066	6.57	-0.0707			6.58	-0.0747
8.16	0.1027	6.58	-0.0732			8.46	0.1066	6.58	-0.0707			6.59	-0.0747
8.18	0.1027	6.59	-0.0732			8.48	0.1066	6.59	-0.0707			6.6	-0.0747
8.19	0.1027	6.6	-0.0732			8.49	0.1066	6.6	-0.0708			6.61	-0.0747
8.2	0.1032	6.61	-0.0732			8.51	0.106	6.61	-0.0707			6.62	-0.0747
8.22	0.1027	6.62	-0.0732			8.52	0.106	6.62	-0.0707			6.64	-0.0747
8.23	0.1027	6.63	-0.0732			8.53	0.106	6.63	-0.0707			6.65	-0.0747
8.24	0.1021	6.65	-0.0732			8.55	0.1066	6.65	-0.0707			6.66	-0.0747
8.26	0.1027	6.66	-0.0732			8.56	0.1071	6.66	-0.0707			6.67	-0.0747
8.27	0.1032	6.67	-0.0732			8.58	0.1071	6.67	-0.0707			6.68	-0.0747
8.29	0.1027	6.68	-0.0732			8.59	0.1071	6.68	-0.0708			6.69	-0.0747
8.3	0.1038	6.69	-0.0732			8.61	0.1066	6.69	-0.0707			6.7	-0.0747
8.31	0.1032	6.7	-0.0732			8.62	0.106	6.7	-0.0707			6.71	-0.0747
8.33	0.1027	6.71	-0.0732			8.64	0.1066	6.71	-0.0707			6.72	-0.0749
8.34	0.1038	6.73	-0.0732			8.65	0.1071	6.72	-0.0707			6.74	-0.0749
8.35	0.1032	6.73	-0.0732			8.66	0.1071	6.74	-0.0707			6.75	-0.0749
8.37	0.1032	6.75	-0.0732			8.67	0.1066	6.75	-0.0708			6.76	-0.0747
8.38	0.1032	6.76	-0.0732			8.69	0.106	6.76	-0.0708			6.77	-0.0749
8.4	0.1038	6.77	-0.0732			8.7	0.1066	6.77	-0.0708			6.78	-0.0749
8.41	0.1032	6.78	-0.0732			8.72	0.1066	6.78	-0.0708			6.79	-0.0747
8.42	0.1027	6.79	-0.0732			8.73	0.1071	6.79	-0.0707			6.8	-0.0749
8.44	0.1021	6.8	-0.0732			8.75	0.1071	6.8	-0.0708			6.81	-0.0749
8.45	0.1027	6.81	-0.0732			8.76	0.1071	6.81	-0.0708			6.82	-0.0747
8.46	0.1032	6.82	-0.0732			8.78	0.1071	6.82	-0.0707			6.83	-0.0749
8.48	0.1032	6.84	-0.0732			8.79	0.1071	6.84	-0.0708			6.85	-0.0749
8.49	0.1027	6.84	-0.0732			8.8	0.1071	6.85	-0.0707			6.86	-0.0747
8.51	0.1021	6.86	-0.0732			8.82	0.1071	6.86	-0.0708			6.87	-0.0749
8.52	0.1027	6.87	-0.0732			8.83	0.1071	6.87	-0.0707			6.88	-0.0747
8.53	0.1027	6.88	-0.0732			8.85	0.1071	6.88	-0.0708			6.89	-0.0749
8.55	0.1027	6.89	-0.0732			8.86	0.1071	6.89	-0.0708			6.9	-0.0749
8.56	0.1032	6.9	-0.0732			8.88	0.1071	6.9	-0.0708			6.91	-0.0749
8.57	0.1032	6.91	-0.0733			8.89	0.1071	6.91	-0.0708			6.92	-0.0749
8.59	0.1021	6.92	-0.0733			8.91	0.1071	6.92	-0.0708			6.94	-0.0749
8.6	0.1038	6.94	-0.0732			8.92	0.1071	6.93	-0.0708			6.95	-0.0749
8.61	0.1038	6.95	-0.0732			8.93	0.1071	6.95	-0.0708			6.96	-0.0749
8.63	0.1032	6.96	-0.0732			8.95	0.1071	6.96	-0.0707			6.97	-0.0749
8.64	0.1038	6.97	-0.0732			8.96	0.1077	6.97	-0.0708			6.98	-0.0749
8.66	0.1038	6.98	-0.0732			8.98	0.1077	6.98	-0.0708			6.99	-0.0749
8.67	0.1038	6.99	-0.0732			8.99	0.1071	6.99	-0.0708			7	-0.0749
8.68	0.1027	7	-0.0733			9	0.1077	7	-0.0708			7.01	-0.075
8.7	0.1027	7.01	-0.0733			9.02	0.1077	7.01	-0.0708			7.02	-0.0749
8.71	0.1038	7.02	-0.0733			9.03	0.1071	7.02	-0.0708			7.04	-0.0749
8.72	0.1038	7.04	-0.0732			9.05	0.1071	7.03	-0.0708			7.05	-0.0749
8.74	0.1038	7.05	-0.0732			9.06	0.1071	7.05	-0.0708			7.06	-0.075
8.75	0.1027	7.06	-0.0733			9.08	0.1077	7.06	-0.0708			7.07	-0.0749
8.76	0.1032	7.07	-0.0733			9.09	0.1077	7.07	-0.0708			7.08	-0.075
8.78	0.1027	7.08	-0.0732			9.1	0.1077	7.08	-0.0708			7.09	-0.075
8.79	0.1032	7.09	-0.0733			9.12	0.1071	7.09	-0.0708			7.1	-0.0749
8.81	0.1032	7.1	-0.0732			9.13	0.1071	7.1	-0.0708			7.11	-0.075
8.82	0.1027	7.11	-0.0733			9.15	0.1077	7.11	-0.0708			7.13	-0.075
8.83	0.1021	7.12	-0.0733			9.16	0.1077	7.12	-0.0708			7.14	-0.075
8.85	0.1032	7.14	-0.0733			9.17	0.1077	7.13	-0.0708			7.15	-0.0749
8.86	0.1032	7.15	-0.0733			9.19	0.1077	7.15	-0.0708			7.16	-0.075
8.88	0.1032	7.16	-0.0733			9.2	0.1077	7.16	-0.0708			7.17	-0.075
8.89	0.1032	7.17	-0.0733			9.22	0.1077	7.17	-0.071			7.18	-0.075
8.9	0.1021	7.18	-0.0733			9.23	0.1083	7.18	-0.071			7.19	-0.075
8.92	0.1027	7.19	-0.0732			9.25	0.1083	7.19	-0.0708			7.2	-0.075
8.93	0.1032	7.2	-0.0733			9.26	0.1083	7.2	-0.0708			7.21	-0.0749
8.94	0.1027	7.21	-0.0733			9.27	0.1083	7.21	-0.0708			7.22	-0.075
8.96	0.1038	7.23	-0.0732			9.29	0.1083	7.23	-0.0708			7.24	-0.075
8.97	0.1032	7.23	-0.0733			9.3	0.1083	7.23	-0.0708			7.24	-0.0752
8.99	0.1032	7.25	-0.0733			9.32	0.1077	7.25	-0.071			7.26	-0.075
9	0.1021	7.26	-0.0733			9.33	0.1077	7.26	-0.071			7.27	-0.075
9.01	0.1032	7.27	-0.0733			9.35	0.1083	7.27	-0.071			7.28	-0.075
9.03	0.1038	7.28	-0.0733			9.36	0.1088	7.28	-0.0708			7.29	-0.075
9.04	0.1032	7.29	-0.0733			9.37	0.1088	7.29	-0.071			7.3	-0.075
9.05	0.1032	7.3	-0.0733			9.39	0.1088	7.3	-0.071			7.31	-0.075
9.07	0.1027	7.31	-0.0733			9.4	0.1088	7.31	-0.071			7.32	-0.0752
9.08	0.1038	7.32	-0.0733			9.41	0.1088	7.32	-0.0708			7.33	-0.0752
9.1	0.1032	7.34	-0.0733			9.43	0.1088	7.33	-0.071			7.35	-0.0752
9.11	0.1038	7.35	-0.0733			9.44	0.1088	7.35	-0.071			7.36	-0.075
9.12	0.1032	7.36	-0.0733			9.46	0.1088	7.36	-0.071			7.37	-0.0752
9.14	0.1032	7.37	-0.0733			9.47	0.1088	7.37	-0.0708			7.38	-0.075
9.15	0.1032	7.38	-0.0733			9.49	0.1088	7.38	-0.071			7.39	-0.075
9.16	0.1032	7.39	-0.0733			9.5	0.1088	7.39	-0.071			7.4	-0.0752
9.18	0.1038	7.4	-0.0733			9.51	0.1088	7.4	-0.071			7.41	-0.075
9.19	0.1038	7.41	-0.0732			9.53	0.1088	7.41	-0.071			7.43	-0.0752
9.2	0.1038	7.42	-0.0735			9.54	0.1088	7.42	-0.0708			7.43	-0.075
9.22	0.1032	7.44	-0.0733			9.56	0.1088	7.44	-0.0708			7.45	-0.0752
9.23	0.1038	7.45	-0.0733			9.57	0.1088	7.45	-0.071			7.46	-0.0752
9.24	0.1038	7.46	-0.0735			9.58	0.1088	7.46	-0.071			7.47	-0.0752
9.26	0.1038	7.47	-0.0733			9.6	0.1088	7.47	-0.0708			7.48	-0.0752
9.27	0.1032	7.48	-0.0735			9.61	0.1088	7.48	-0.071			7.49	-0.075
9.29	0.1038	7.49	-0.0733			9.63	0.1088	7.49	-0.071			7.5	-0.0752
9.3	0.1038	7.5	-0.0733			9.64	0.1088	7.5	-0.071			7.51	-0.0752
9.31	0.1038	7.51	-0.0733			9.65	0.1088	7.51	-0.071			7.52	-0.0752
9.33	0.1038	7.52	-0.0733			9.67	0.1088	7.52	-0.0708			7.54	-0.0752
9.34	0.1038	7.53	-0.0735			9.68	0.1088	7.53	-0.0708			7.55	-0.0752
9.35	0.1038	7.55	-0.0733			9.69	0.1088	7.55	-0.071			7.56	-0.0752
9.37	0.1038	7.56	-0.0733			9.71	0.1088	7.56	-0.071			7.57	-0.0752
9.38	0.1038	7.57	-0.0733			9.72	0.1088	7.57	-0.071			7.58	-0.0752
9.4	0.1038	7.58	-0.0733			9.74	0.1088	7.58	-0.071			7.59	-0.0752
9.41	0.1038	7.59	-0.0735			9.75	0.1088	7.59	-0.071			7.6	-0.0752
9.42	0.1038	7.6	-0.0733			9.77	0.1088	7.6	-0.071			7.61	-0.0753
9.44	0.1038	7.61	-0.0735			9.78	0.1094	7.61	-0.071			7.62	-0.0752
9.45	0.1038	7.62	-0.0735			9.8	0.1099	7.62	-0.071			7.63	-0.0752
9.46	0.1038	7.64	-0.0735			9.81	0.1094	7.63	-0.071			7.65	-0.0752
9.48	0.1038	7.65	-0.0733			9.83	0.1094	7.65	-0.071			7.66	-0.0752
9.49	0.1032	7.66	-0.0735			9.84	0.1094	7.66	-0.071			7.67	-0.0752
9.51	0.1032	7.67	-0.0735			9.85	0.1099	7.67	-0.071			7.68	-0.0753
9.52	0.1038	7.68	-0.0735			9.87	0.1094	7.68	-0.071			7.69	-0.0752
9.53	0.1032	7.69	-0.0733			9.88	0.1088	7.69	-0.071			7.7	-0.0752
9.55	0.1038	7.7	-0.0733			9.9	0.1088	7.7	-0.071			7.71	-0.0753
9.56	0.1038	7.71	-0.0735			9.91	0.1088	7.71	-0.071			7.72	-0.0752
9.57	0.1038	7.72	-0.0733			9.93	0.1094	7.72	-0.071			7.74	-0.0753
9.59	0.1038	7.74	-0.0733			9.94	0.1094	7.73	-0.0711			7.75	-0.0753
9.6	0.1038	7.75	-0.0733			9.95	0.1088	7.75	-0.071			7.76	-0.0753
9.62	0.1038	7.76	-0.0735			9.97	0.1088	7.76	-0.0711			7.77	-0.0753
9.63	0.1038	7.77	-0.0735			9.98	0.1088	7.77	-0.071			7.78	-0.0753
9.64	0.1032	7.78	-0.0735			10	0.1088	7.78	-0.0711			7.79	-0.0753
9.66	0.1038	7.79	-0.0735			10	0.1088	7.79	-0.071			7.8	-0.0753
9.67	0.1038	7.8	-0.0735			10	0.1088	7.8	-0.071			7.81	-0.0755
9.68	0.1038	7.81	-0.0735				--	7.81	-0.0711			7.82	-0.0753
9.7	0.1038	7.82	-0.0735			0	-0.0977	7.82	-0.0711			7.84	-0.0753
9.71	0.1038	7.84	-0.0735			0.04	-0.0977	7.83	-0.0711			7.85	-0.0753
9.73	0.1038	7.85	-0.0735			0.05	-0.0993	7.85	-0.0711			7.86	-0.0753
9.74	0.1038	7.86	-0.0735			0.07	-0.0999	7.86	-0.0711			7.87	-0.0753
9.75	0.1038	7.87	-0.0735			0.08	-0.0999	7.87	-0.0711			7.88	-0.0755
9.77	0.1038	7.88	-0.0735			0.09	-0.0999	7.88	-0.0711			7.89	-0.0753
9.78	0.1038	7.89	-0.0735			0.11	-0.1016	7.89	-0.0711			7.9	-0.0753
9.79	0.1038	7.9	-0.0735			0.12	-0.1004	7.9	-0.0711			7.91	-0.0755
9.81	0.1038	7.91	-0.0735			0.14	-0.1004	7.91	-0.0711			7.92	-0.0753
9.82	0.1038	7.92	-0.0735			0.15	-0.1021	7.92	-0.0711			7.94	-0.0755
9.83	0.1038	7.93	-0.0735			0.17	-0.1021	7.94	-0.0711			7.95	-0.0755
9.85	0.1038	7.95	-0.0735			0.18	-0.1021	7.95	-0.0711			7.96	-0.0753
9.86	0.1038	7.96	-0.0735			0.19	-0.1021	7.96	-0.0711			7.97	-0.0755
9.87	0.1038	7.97	-0.0735			0.21	-0.1004	7.97	-0.0711			7.98	-0.0753
9.89	0.1038	7.98	-0.0735			0.22	-0.1004	7.98	-0.0711			7.99	-0.0753
9.9	0.1038	7.99	-0.0735			0.24	-0.1004	7.99	-0.0711			8	-0.0755
9.92	0.1038	8	-0.0735			0.25	-0.1021	8	-0.0711			8.01	-0.0755
9.93	0.1038	8.01	-0.0736			0.27	-0.1021	8.01	-0.0711			8.02	-0.0755
9.94	0.1038	8.02	-0.0735			0.28	-0.1021	8.02	-0.0711			8.03	-0.0755
9.96	0.1038	8.03	-0.0735			0.29	-0.1016	8.03	-0.0711			8.05	-0.0753
9.97	0.1038	8.05	-0.0735			0.31	-0.101	8.05	-0.0711			8.06	-0.0755
9.98	0.1038	8.06	-0.0735			0.32	-0.1021	8.06	-0.0713			8.07	-0.0755
10	0.1038	8.07	-0.0735			0.34	-0.1021	8.07	-0.0711			8.08	-0.0755
10	0.1038	8.08	-0.0736			0.35	-0.101	8.08	-0.0711			8.09	-0.0755
10	0.1038	8.09	-0.0735			0.36	-0.1016	8.09	-0.0711			8.1	-0.0755
	--	8.1	-0.0735			0.38	-0.1021	8.1	-0.0713			8.11	-0.0755
0	-0.0893	8.11	-0.0735			0.39	-0.1016	8.11	-0.0711			8.12	-0.0755
0.02	-0.0926	8.12	-0.0736			0.41	-0.1021	8.12	-0.0713			8.14	-0.0755
0.03	-0.0921	8.14	-0.0736			0.42	-0.1021	8.14	-0.0713			8.15	-0.0755
0.05	-0.0949	8.15	-0.0736			0.43	-0.1021	8.15	-0.0713			8.16	-0.0756
0.06	-0.0965	8.16	-0.0736			0.45	-0.1016	8.16	-0.0713			8.17	-0.0755
0.07	-0.0982	8.17	-0.0736			0.46	-0.1021	8.17	-0.0711			8.18	-0.0755
0.09	-0.0971	8.18	-0.0736			0.48	-0.1016	8.18	-0.0711			8.19	-0.0756
0.1	-0.0977	8.19	-0.0735			0.49	-0.1016	8.19	-0.0713			8.2	-0.0755
0.12	-0.0977	8.2	-0.0736			0.51	-0.1021	8.2	-0.0713			8.21	-0.0755
0.13	-0.0999	8.21	-0.0735			0.52	-0.1016	8.21	-0.0713			8.22	-0.0755
0.14	-0.0999	8.22	-0.0736			0.54	-0.1016	8.22	-0.0713			8.24	-0.0756
0.16	-0.0999	8.23	-0.0736			0.55	-0.1016	8.24	-0.0711			8.25	-0.0756
0.17	-0.0988	8.25	-0.0736			0.56	-0.1021	8.25	-0.0713			8.26	-0.0755
0.18	-0.0988	8.26	-0.0736			0.58	-0.1021	8.26	-0.0713			8.27	-0.0755
0.2	-0.0988	8.27	-0.0736			0.59	-0.1021	8.27	-0.0713			8.28	-0.0756
0.21	-0.0993	8.28	-0.0736			0.61	-0.101	8.28	-0.0713			8.29	-0.0756
0.23	-0.0993	8.29	-0.0736			0.62	-0.1021	8.29	-0.0713			8.3	-0.0756
0.24	-0.0999	8.3	-0.0736			0.63	-0.1021	8.3	-0.0713			8.31	-0.0756
0.25	-0.0999	8.31	-0.0736			0.65	-0.1016	8.31	-0.0713			8.32	-0.0756
0.27	-0.0993	8.32	-0.0736			0.66	-0.1027	8.32	-0.0713			8.33	-0.0755
0.28	-0.0993	8.34	-0.0736			0.68	-0.1016	8.34	-0.0713			8.35	-0.0756
0.3	-0.1004	8.35	-0.0736			0.69	-0.1027	8.35	-0.0713			8.36	-0.0756
0.31	-0.0999	8.36	-0.0736			0.71	-0.1027	8.36	-0.0713			8.37	-0.0756
0.32	-0.0993	8.37	-0.0736			0.72	-0.1027	8.37	-0.0715			8.38	-0.0756
0.34	-0.0993	8.38	-0.0736			0.73	-0.1021	8.38	-0.0713			8.39	-0.0756
0.35	-0.0999	8.39	-0.0736			0.75	-0.1016	8.39	-0.0713			8.4	-0.0756
0.37	-0.0993	8.4	-0.0736			0.76	-0.1016	8.4	-0.0715			8.41	-0.0756
0.38	-0.0999	8.41	-0.0736			0.77	-0.1016	8.41	-0.0713			8.42	-0.0756
0.39	-0.0999	8.42	-0.0736			0.79	-0.1027	8.42	-0.0713			8.44	-0.0756
0.41	-0.0993	8.43	-0.0736			0.8	-0.1027	8.43	-0.0715			8.45	-0.0756
0.42	-0.0993	8.45	-0.0736			0.82	-0.1027	8.45	-0.0715			8.46	-0.0756
0.43	-0.0993	8.46	-0.0736			0.83	-0.1021	8.46	-0.0715			8.47	-0.0756
0.45	-0.0993	8.47	-0.0738			0.85	-0.1016	8.47	-0.0715			8.48	-0.0756
0.46	-0.0999	8.48	-0.0736			0.86	-0.1021	8.48	-0.0715			8.49	-0.0756
0.48	-0.1004	8.49	-0.0738			0.87	-0.1027	8.49	-0.0715			8.5	-0.0756
0.49	-0.0999	8.5	-0.0738			0.89	-0.1027	8.5	-0.0713			8.51	-0.0756
0.5	-0.0999	8.51	-0.0738			0.9	-0.1021	8.51	-0.0715			8.52	-0.0756
0.52	-0.101	8.52	-0.0738			0.91	-0.1027	8.52	-0.0715			8.54	-0.0756
0.53	-0.0993	8.54	-0.0736			0.93	-0.1021	8.53	-0.0715			8.55	-0.0756
0.54	-0.0999	8.55	-0.0738			0.94	-0.1021	8.55	-0.0715			8.56	-0.0756
0.56	-0.0993	8.56	-0.0736			0.96	-0.1021	8.56	-0.0715			8.57	-0.0756
0.57	-0.0999	8.57	-0.0738			0.97	-0.1027	8.57	-0.0715			8.58	-0.0756
0.59	-0.0993	8.58	-0.0738			0.99	-0.1027	8.58	-0.0715			8.59	-0.0756
0.6	-0.0999	8.59	-0.0736			1	-0.1021	8.59	-0.0713			8.6	-0.0756
0.61	-0.1004	8.6	-0.0738			1.01	-0.1021	8.6	-0.0715			8.61	-0.0756
0.63	-0.0999	8.61	-0.0738			1.03	-0.1021	8.61	-0.0715			8.62	-0.0756
0.64	-0.0999	8.62	-0.0738			1.04	-0.1021	8.63	-0.0713			8.64	-0.0758
0.65	-0.0999	8.64	-0.0738			1.06	-0.1027	8.63	-0.0715			8.65	-0.0758
0.67	-0.0993	8.65	-0.0738			1.07	-0.1027	8.65	-0.0715			8.66	-0.0756
0.68	-0.0999	8.66	-0.0738			1.09	-0.1027	8.66	-0.0715			8.67	-0.0756
0.69	-0.0999	8.67	-0.0739			1.1	-0.1021	8.67	-0.0715			8.68	-0.0756
0.71	-0.1004	8.68	-0.0738			1.12	-0.1027	8.68	-0.0715			8.69	-0.0756
0.72	-0.1004	8.69	-0.0738			1.13	-0.1027	8.69	-0.0715			8.7	-0.0758
0.74	-0.0999	8.7	-0.0739			1.14	-0.1021	8.7	-0.0715			8.71	-0.0756
0.75	-0.0999	8.71	-0.0738			1.16	-0.1021	8.71	-0.0715			8.73	-0.0756
0.76	-0.0999	8.72	-0.0738			1.17	-0.1027	8.73	-0.0715			8.74	-0.0756
0.78	-0.0999	8.73	-0.0738			1.19	-0.1021	8.74	-0.0715			8.75	-0.0758
0.79	-0.1004	8.75	-0.0738			1.2	-0.1027	8.75	-0.0716			8.76	-0.0758
0.81	-0.101	8.76	-0.0738			1.21	-0.1021	8.76	-0.0715			8.77	-0.0758
0.82	-0.1004	8.77	-0.0738			1.23	-0.1021	8.77	-0.0716			8.78	-0.0758
0.83	-0.0993	8.78	-0.0738			1.24	-0.1021	8.78	-0.0715			8.79	-0.0758
0.85	-0.1004	8.79	-0.0738			1.26	-0.1027	8.79	-0.0715			8.8	-0.0758
0.86	-0.1004	8.8	-0.0739			1.27	-0.1027	8.8	-0.0716			8.81	-0.0758
0.87	-0.0993	8.81	-0.0739			1.29	-0.1021	8.81	-0.0716			8.82	-0.0758
0.89	-0.1004	8.82	-0.0738			1.3	-0.1027	8.82	-0.0716			8.83	-0.0758
0.9	-0.1004	8.83	-0.0738			1.31	-0.1027	8.84	-0.0716			8.85	-0.0758
0.91	-0.1004	8.85	-0.0738			1.33	-0.1032	8.85	-0.0716			8.86	-0.0758
0.93	-0.0993	8.86	-0.0738			1.35	-0.1027	8.86	-0.0716			8.87	-0.0758
0.94	-0.0999	8.87	-0.0739			1.36	-0.1021	8.87	-0.0716			8.88	-0.0758
0.96	-0.101	8.88	-0.0739			1.37	-0.1027	8.88	-0.0716			8.89	-0.0758
0.97	-0.0999	8.89	-0.0739			1.39	-0.1021	8.89	-0.0716			8.9	-0.076
0.98	-0.0999	8.9	-0.0739			1.4	-0.1021	8.9	-0.0716			8.91	-0.076
1	-0.101	8.91	-0.0738			1.41	-0.1021	8.91	-0.0716			8.93	-0.0758
1.01	-0.0999	8.92	-0.0739			1.43	-0.1027	8.92	-0.0716			8.93	-0.0758
1.02	-0.0999	8.94	-0.0739			1.44	-0.1027	8.94	-0.0718			8.95	-0.076
1.04	-0.0999	8.95	-0.0739			1.46	-0.1027	8.95	-0.0718			8.96	-0.0758
1.05	-0.1004	8.96	-0.0739			1.47	-0.1032	8.96	-0.0716			8.97	-0.076
1.07	-0.1004	8.97	-0.0739			1.49	-0.1021	8.97	-0.0718			8.98	-0.076
1.08	-0.1004	8.98	-0.0739			1.5	-0.1027	8.98	-0.0716			8.99	-0.076
1.09	-0.0999	8.99	-0.0741			1.52	-0.1027	8.99	-0.0716			9	-0.076
1.11	-0.1004	9	-0.0739			1.53	-0.1027	9	-0.0718			9.01	-0.076
1.12	-0.1004	9.01	-0.0739			1.54	-0.1032	9.01	-0.0718			9.02	-0.076
1.13	-0.1004	9.02	-0.0739			1.56	-0.1027	9.02	-0.0716			9.03	-0.076
1.15	-0.101	9.04	-0.0739			1.57	-0.1021	9.04	-0.0718			9.05	-0.076
1.16	-0.101	9.05	-0.0739			1.59	-0.1027	9.05	-0.0716			9.06	-0.076
1.17	-0.1004	9.06	-0.0739			1.6	-0.1021	9.06	-0.0718			9.07	-0.076
1.19	-0.101	9.07	-0.0739			1.62	-0.1027	9.07	-0.0718			9.08	-0.076
1.2	-0.1004	9.08	-0.0741			1.63	-0.1032	9.08	-0.0718			9.09	-0.0761
1.21	-0.1004	9.09	-0.0741			1.65	-0.1021	9.09	-0.0718			9.1	-0.0761
1.23	-0.1016	9.1	-0.0741			1.66	-0.1027	9.1	-0.0718			9.11	-0.0761
1.24	-0.0999	9.11	-0.0741			1.67	-0.1032	9.11	-0.0716			9.12	-0.0761
1.26	-0.101	9.13	-0.0741			1.69	-0.1027	9.12	-0.0718			9.14	-0.0761
1.27	-0.0999	9.13	-0.0741			1.7	-0.1032	9.13	-0.0716			9.14	-0.0761
1.28	-0.101	9.15	-0.0739			1.72	-0.1027	9.15	-0.0718			9.16	-0.0761
1.3	-0.1004	9.16	-0.0741			1.73	-0.1027	9.16	-0.0718			9.17	-0.0761
1.31	-0.0999	9.17	-0.0741			1.75	-0.1027	9.17	-0.0718			9.18	-0.0761
1.32	-0.0999	9.18	-0.0741			1.76	-0.1027	9.18	-0.0718			9.19	-0.0761
1.34	-0.1004	9.19	-0.0741			1.78	-0.1032	9.19	-0.0718			9.2	-0.0761
1.35	-0.1004	9.2	-0.0739			1.79	-0.1032	9.2	-0.0718			9.21	-0.0763
1.37	-0.0999	9.21	-0.0741			1.8	-0.1027	9.21	-0.0718			9.22	-0.0763
1.38	-0.0999	9.22	-0.0741			1.82	-0.1027	9.22	-0.0718			9.23	-0.0761
1.39	-0.101	9.23	-0.0741			1.83	-0.1032	9.24	-0.0718			9.25	-0.0763
1.41	-0.101	9.25	-0.0741			1.85	-0.1021	9.25	-0.0718			9.26	-0.0763
1.42	-0.1004	9.26	-0.0741			1.86	-0.1027	9.26	-0.0718			9.27	-0.0763
1.43	-0.1004	9.27	-0.0741			1.88	-0.1038	9.27	-0.0718			9.28	-0.0763
1.45	-0.1004	9.28	-0.0742			1.89	-0.1027	9.28	-0.0718			9.29	-0.0763
1.46	-0.1004	9.29	-0.0741			1.91	-0.1027	9.29	-0.0718			9.3	-0.0763
1.48	-0.1004	9.3	-0.0741			1.92	-0.1032	9.3	-0.0718			9.31	-0.0763
1.49	-0.1004	9.31	-0.0741			1.93	-0.1027	9.31	-0.0718			9.32	-0.0763
1.5	-0.1016	9.32	-0.0741			1.95	-0.1032	9.32	-0.0718			9.33	-0.0764
1.52	-0.101	9.34	-0.0741			1.96	-0.1027	9.34	-0.0719			9.35	-0.0763
1.53	-0.1004	9.35	-0.0741			1.98	-0.1027	9.35	-0.0719			9.36	-0.0763
1.54	-0.101	9.36	-0.0741			1.99	-0.1027	9.36	-0.0719			9.37	-0.0763
1.56	-0.1004	9.37	-0.0742			2.01	-0.1021	9.37	-0.0719			9.38	-0.0764
1.57	-0.1004	9.38	-0.0742			2.02	-0.1032	9.38	-0.0719			9.39	-0.0764
1.58	-0.1004	9.39	-0.0741			2.03	-0.1032	9.39	-0.0719			9.4	-0.0764
1.6	-0.1004	9.4	-0.0741			2.05	-0.1027	9.4	-0.0719			9.41	-0.0764
1.61	-0.101	9.41	-0.0742			2.06	-0.1027	9.41	-0.0719			9.42	-0.0764
1.63	-0.1016	9.42	-0.0741			2.08	-0.1027	9.42	-0.0719			9.43	-0.0764
1.64	-0.1016	9.44	-0.0741			2.09	-0.1027	9.44	-0.0718			9.45	-0.0764
1.65	-0.1004	9.45	-0.0742			2.11	-0.1032	9.45	-0.0719			9.46	-0.0764
1.67	-0.0999	9.46	-0.0741			2.12	-0.1027	9.46	-0.0719			9.47	-0.0764
1.68	-0.1004	9.47	-0.0742			2.14	-0.1027	9.47	-0.0719			9.48	-0.0766
1.69	-0.1021	9.48	-0.0742			2.15	-0.1021	9.48	-0.0719			9.49	-0.0764
1.71	-0.1004	9.49	-0.0742			2.16	-0.1027	9.49	-0.0718			9.5	-0.0766
1.72	-0.1004	9.5	-0.0742			2.18	-0.1027	9.5	-0.0719			9.51	-0.0766
1.74	-0.1004	9.51	-0.0742			2.19	-0.1027	9.51	-0.0719			9.52	-0.0766
1.75	-0.1004	9.52	-0.0742			2.2	-0.1032	9.52	-0.0719			9.53	-0.0766
1.76	-0.1004	9.54	-0.0744			2.22	-0.1021	9.54	-0.0719			9.55	-0.0766
1.78	-0.1016	9.55	-0.0742			2.23	-0.1027	9.55	-0.0719			9.56	-0.0766
1.79	-0.1004	9.56	-0.0742			2.24	-0.1021	9.56	-0.0721			9.57	-0.0766
1.8	-0.101	9.57	-0.0742			2.26	-0.1032	9.57	-0.0719			9.58	-0.0766
1.82	-0.1016	9.58	-0.0742			2.27	-0.1027	9.58	-0.0719			9.59	-0.0766
1.83	-0.101	9.59	-0.0742			2.29	-0.1027	9.59	-0.0719			9.6	-0.0766
1.84	-0.0999	9.6	-0.0744			2.3	-0.1027	9.6	-0.0719			9.61	-0.0766
1.86	-0.1016	9.61	-0.0742			2.32	-0.1032	9.61	-0.0719			9.63	-0.0766
1.87	-0.1016	9.63	-0.0742			2.33	-0.1027	9.62	-0.0719			9.64	-0.0766
1.89	-0.1016	9.63	-0.0742			2.34	-0.1027	9.64	-0.0719			9.65	-0.0767
1.9	-0.1004	9.65	-0.0742			2.36	-0.1027	9.65	-0.0719			9.66	-0.0766
1.91	-0.1016	9.66	-0.0742			2.37	-0.1032	9.66	-0.0719			9.67	-0.0767
1.93	-0.1004	9.67	-0.0744			2.39	-0.1032	9.67	-0.0719			9.68	-0.0767
1.94	-0.0999	9.68	-0.0744			2.4	-0.1021	9.68	-0.0719			9.69	-0.0767
1.95	-0.1016	9.69	-0.0744			2.41	-0.1032	9.69	-0.0721			9.7	-0.0767
1.97	-0.1004	9.7	-0.0742			2.43	-0.1027	9.7	-0.0719			9.71	-0.0767
1.98	-0.1016	9.71	-0.0742			2.44	-0.1027	9.71	-0.0721			9.72	-0.0767
2	-0.1016	9.72	-0.0744			2.46	-0.1032	9.72	-0.0721			9.74	-0.0767
2.01	-0.1016	9.74	-0.0744			2.47	-0.1027	9.74	-0.0721			9.75	-0.0767
2.02	-0.1004	9.75	-0.0744			2.48	-0.1032	9.75	-0.0721			9.76	-0.0769
2.04	-0.1004	9.76	-0.0744			2.5	-0.1027	9.76	-0.0721			9.77	-0.0769
2.05	-0.1004	9.77	-0.0744			2.51	-0.1027	9.77	-0.0721			9.78	-0.0769
2.06	-0.101	9.78	-0.0742			2.53	-0.1032	9.78	-0.0721			9.79	-0.0769
2.08	-0.101	9.79	-0.0744			2.54	-0.1021	9.79	-0.0721			9.8	-0.0769
2.09	-0.1016	9.8	-0.0744			2.56	-0.1027	9.8	-0.0721			9.81	-0.0769
2.1	-0.1004	9.81	-0.0744			2.57	-0.1027	9.81	-0.0722			9.82	-0.0769
2.12	-0.1004	9.82	-0.0744			2.58	-0.1027	9.82	-0.0722			9.83	-0.0769
2.13	-0.1016	9.84	-0.0744			2.6	-0.1032	9.84	-0.0721			9.85	-0.077
2.15	-0.0999	9.85	-0.0744			2.61	-0.1032	9.85	-0.0721			9.86	-0.077
2.16	-0.1016	9.86	-0.0744			2.63	-0.1032	9.86	-0.0722			9.87	-0.077
2.17	-0.1004	9.87	-0.0744			2.64	-0.1027	9.87	-0.0722			9.88	-0.0769
2.19	-0.1016	9.88	-0.0744			2.65	-0.1027	9.88	-0.0722			9.89	-0.077
2.2	-0.0999	9.89	-0.0744			2.67	-0.1027	9.89	-0.0722			9.9	-0.077
2.21	-0.1004	9.9	-0.0744			2.68	-0.1021	9.9	-0.0722			9.91	-0.077
2.23	-0.1016	9.91	-0.0744			2.69	-0.1027	9.91	-0.0721			9.92	-0.077
2.24	-0.1004	9.92	-0.0744			2.71	-0.1032	9.92	-0.0722			9.94	-0.077
2.26	-0.101	9.94	-0.0746			2.72	-0.1032	9.94	-0.0722			9.95	-0.077
2.27	-0.1004	9.95	-0.0744			2.74	-0.1032	9.95	-0.0722			9.96	-0.077
2.28	-0.1016	9.96	-0.0746			2.75	-0.1032	9.96	-0.0722			9.97	-0.0772
2.3	-0.1016	9.97	-0.0744			2.77	-0.1027	9.97	-0.0722			9.98	-0.077
2.31	-0.1004	9.98	-0.0744			2.78	-0.1038	9.98	-0.0722			9.99	-0.0772
2.32	-0.0999	9.99	-0.0744			2.8	-0.1032	9.99	-0.0722			10	-0.077
2.34	-0.1016	10	-0.0744			2.81	-0.1027	10	-0.0722			10	-0.077
2.35	-0.1016	10	-0.0744			2.82	-0.1027	10	-0.0722				--
2.37	-0.1004		--			2.84	-0.1027		--			0	0.0603
2.38	-0.1016	0	0.0591			2.85	-0.1027	0	0.057			0.01	0.0629
2.39	-0.1004	0.01	0.0618			2.87	-0.1027	0.01	0.06			0.02	0.0639
2.41	-0.1016	0.02	0.0628			2.88	-0.1021	0.02	0.0611			0.03	0.0646
2.42	-0.1004	0.03	0.0637			2.9	-0.1032	0.03	0.0618			0.05	0.0653
2.44	-0.1004	0.05	0.0643			2.91	-0.1027	0.05	0.0625			0.06	0.0656
2.45	-0.101	0.06	0.0646			2.92	-0.1027	0.06	0.0629			0.07	0.066
2.46	-0.101	0.07	0.0651			2.94	-0.1027	0.07	0.0632			0.08	0.0663
2.48	-0.1004	0.08	0.0656			2.95	-0.1032	0.08	0.0636			0.09	0.0667
2.49	-0.1016	0.09	0.0659			2.97	-0.1027	0.09	0.064			0.1	0.067
2.5	-0.1021	0.1	0.0662			2.98	-0.1038	0.1	0.0642			0.11	0.0671
2.52	-0.101	0.11	0.0665			3	-0.1032	0.11	0.0645			0.12	0.0674
2.53	-0.1004	0.12	0.0667			3.01	-0.1021	0.12	0.0646			0.14	0.0676
2.54	-0.1016	0.14	0.067			3.03	-0.1032	0.13	0.0648			0.15	0.0677
2.56	-0.1021	0.15	0.0671			3.04	-0.1027	0.14	0.0651			0.16	0.0679
2.57	-0.1004	0.16	0.0674			3.06	-0.1032	0.16	0.0653			0.17	0.068
2.59	-0.1004	0.17	0.0674			3.07	-0.1032	0.17	0.0654			0.18	0.0682
2.6	-0.1004	0.18	0.0676			3.09	-0.1027	0.18	0.0654			0.19	0.0684
2.61	-0.1016	0.19	0.0679			3.1	-0.1032	0.19	0.0657			0.2	0.0685
2.63	-0.1004	0.2	0.0679			3.11	-0.1032	0.2	0.0657			0.21	0.0687
2.64	-0.1004	0.21	0.0682			3.13	-0.1032	0.21	0.0659			0.23	0.0687
2.65	-0.1004	0.22	0.0682			3.14	-0.1032	0.22	0.066			0.23	0.0688
2.67	-0.1021	0.23	0.0684			3.16	-0.1032	0.23	0.066			0.25	0.0688
2.68	-0.1016	0.25	0.0685			3.17	-0.1021	0.25	0.0663			0.26	0.069
2.7	-0.1004	0.26	0.0685			3.19	-0.1027	0.26	0.0663			0.27	0.0691
2.71	-0.1004	0.27	0.0687			3.2	-0.1032	0.27	0.0663			0.28	0.0691
2.72	-0.1004	0.28	0.0688			3.21	-0.1027	0.28	0.0665			0.29	0.0693
2.74	-0.1004	0.29	0.0688			3.23	-0.1032	0.29	0.0667			0.3	0.0694
2.75	-0.1004	0.3	0.0688			3.24	-0.1038	0.3	0.0667			0.31	0.0694
2.76	-0.1016	0.31	0.069			3.26	-0.1021	0.31	0.0668			0.32	0.0694
2.78	-0.1004	0.32	0.0691			3.27	-0.1027	0.32	0.0668			0.33	0.0696
2.79	-0.1004	0.33	0.0691			3.29	-0.1021	0.33	0.0668			0.35	0.0696
2.8	-0.1004	0.35	0.0691			3.3	-0.1027	0.34	0.0668			0.36	0.0698
2.82	-0.1016	0.36	0.0693			3.31	-0.1027	0.36	0.067			0.37	0.0699
2.83	-0.1004	0.37	0.0693			3.33	-0.1038	0.37	0.0671			0.38	0.0698
2.84	-0.1021	0.38	0.0693			3.34	-0.1032	0.38	0.0671			0.39	0.0699
2.86	-0.1004	0.39	0.0694			3.35	-0.1027	0.39	0.0671			0.4	0.0701
2.87	-0.1016	0.4	0.0694			3.37	-0.1032	0.4	0.0673			0.41	0.0701
2.89	-0.1004	0.41	0.0694			3.38	-0.1027	0.41	0.0671			0.42	0.0699
2.9	-0.1021	0.42	0.0696			3.4	-0.1021	0.42	0.0673			0.43	0.0701
2.91	-0.1021	0.43	0.0696			3.41	-0.1027	0.43	0.0673			0.45	0.0701
2.93	-0.1004	0.44	0.0698			3.43	-0.1038	0.45	0.0673			0.46	0.0701
2.94	-0.1004	0.46	0.0696			3.44	-0.1032	0.46	0.0674			0.47	0.0702
2.95	-0.1004	0.47	0.0698			3.45	-0.1027	0.47	0.0674			0.48	0.0702
2.97	-0.1016	0.48	0.0698			3.47	-0.1027	0.48	0.0676			0.49	0.0702
2.98	-0.1021	0.49	0.0698			3.48	-0.1032	0.49	0.0676			0.5	0.0702
3	-0.1004	0.5	0.0699			3.5	-0.1027	0.5	0.0676			0.51	0.0704
3.01	-0.1016	0.51	0.0698			3.51	-0.1027	0.51	0.0676			0.52	0.0704
3.02	-0.1004	0.52	0.0699			3.53	-0.1027	0.52	0.0676			0.53	0.0704
3.04	-0.1004	0.53	0.0699			3.54	-0.1032	0.53	0.0676			0.55	0.0704
3.05	-0.1004	0.55	0.0701			3.56	-0.1027	0.54	0.0677			0.56	0.0704
3.06	-0.1004	0.56	0.0699			3.57	-0.1032	0.56	0.0676			0.57	0.0705
3.08	-0.1004	0.57	0.0701			3.58	-0.1027	0.57	0.0677			0.58	0.0705
3.09	-0.101	0.58	0.0701			3.6	-0.1032	0.58	0.0677			0.59	0.0705
3.11	-0.1021	0.59	0.0701			3.61	-0.1032	0.59	0.0677			0.6	0.0705
3.12	-0.1004	0.6	0.0702			3.63	-0.1032	0.6	0.0679			0.61	0.0707
3.13	-0.1021	0.61	0.0702			3.64	-0.1038	0.61	0.0677			0.62	0.0707
3.15	-0.1004	0.62	0.0702			3.65	-0.1032	0.62	0.0677			0.63	0.0705
3.16	-0.1004	0.63	0.0702			3.67	-0.1027	0.64	0.0679			0.64	0.0707
3.17	-0.1004	0.65	0.0702			3.68	-0.1032	0.65	0.0679			0.66	0.0707
3.19	-0.1004	0.66	0.0704			3.7	-0.1038	0.66	0.0679			0.67	0.0707
3.2	-0.1004	0.67	0.0704			3.71	-0.1032	0.67	0.0679			0.68	0.0707
3.21	-0.1004	0.68	0.0704			3.73	-0.1027	0.68	0.0679			0.69	0.0707
3.23	-0.1004	0.69	0.0704			3.74	-0.1032	0.69	0.068			0.7	0.0707
3.24	-0.1004	0.7	0.0704			3.75	-0.1032	0.7	0.068			0.71	0.0707
3.25	-0.1021	0.71	0.0704			3.77	-0.1038	0.71	0.068			0.72	0.0708
3.27	-0.1021	0.72	0.0704			3.78	-0.1032	0.72	0.068			0.73	0.0708
3.28	-0.1004	0.73	0.0704			3.8	-0.1032	0.73	0.068			0.75	0.0708
3.3	-0.1021	0.75	0.0705			3.81	-0.1027	0.75	0.068			0.76	0.0708
3.31	-0.1016	0.76	0.0705			3.83	-0.1027	0.76	0.068			0.77	0.0708
3.32	-0.1021	0.77	0.0705			3.84	-0.1032	0.77	0.0682			0.78	0.0708
3.34	-0.1021	0.78	0.0705			3.86	-0.1032	0.78	0.068			0.79	0.0708
3.35	-0.1004	0.79	0.0705			3.87	-0.1027	0.79	0.0682			0.8	0.0708
3.36	-0.1004	0.8	0.0705			3.89	-0.1027	0.8	0.0682			0.81	0.071
3.38	-0.1016	0.81	0.0707			3.9	-0.1027	0.81	0.0682			0.82	0.071
3.39	-0.1016	0.82	0.0705			3.91	-0.1032	0.82	0.0682			0.84	0.071
3.4	-0.1004	0.83	0.0707			3.93	-0.1027	0.83	0.0682			0.84	0.071
3.42	-0.1021	0.85	0.0707			3.94	-0.1032	0.84	0.0682			0.86	0.071
3.43	-0.1021	0.86	0.0707			3.96	-0.1032	0.86	0.0682			0.87	0.071
3.45	-0.1004	0.87	0.0707			3.97	-0.1027	0.87	0.0684			0.88	0.071
3.46	-0.1021	0.88	0.0707			3.99	-0.1027	0.88	0.0682			0.89	0.071
3.47	-0.1004	0.89	0.0707			4	-0.1032	0.89	0.0684			0.9	0.0711
3.49	-0.1021	0.9	0.0708			4.02	-0.1032	0.9	0.0682			0.91	0.0711
3.5	-0.1021	0.91	0.0708			4.03	-0.1032	0.91	0.0684			0.92	0.0711
3.51	-0.1021	0.92	0.0707			4.05	-0.1032	0.92	0.0684			0.93	0.071
3.53	-0.1004	0.93	0.0708			4.06	-0.1027	0.93	0.0684			0.95	0.0711
3.54	-0.1004	0.95	0.0708			4.08	-0.1032	0.94	0.0684			0.96	0.0711
3.56	-0.1021	0.96	0.0708			4.1	-0.1027	0.96	0.0684			0.97	0.071
3.57	-0.1021	0.97	0.0708			4.12	-0.1032	0.97	0.0684			0.98	0.0711
3.58	-0.1004	0.98	0.0708			4.14	-0.1032	0.98	0.0684			0.99	0.0711
3.6	-0.1021	0.99	0.0708			4.15	-0.1027	0.99	0.0685			1	0.0711
3.61	-0.1021	1	0.0708			4.17	-0.1027	1	0.0685			1.01	0.0711
3.62	-0.1004	1.01	0.071			4.18	-0.1032	1.01	0.0684			1.02	0.0711
3.64	-0.1021	1.02	0.0708			4.2	-0.1032	1.02	0.0685			1.04	0.0711
3.65	-0.1016	1.03	0.071			4.22	-0.1027	1.04	0.0685			1.04	0.0711
3.66	-0.1004	1.05	0.0708			4.23	-0.1027	1.04	0.0685			1.06	0.0711
3.68	-0.1021	1.06	0.071			4.25	-0.1032	1.06	0.0685			1.07	0.0713
3.69	-0.1021	1.07	0.071			4.27	-0.1032	1.07	0.0685			1.08	0.0713
3.7	-0.0999	1.08	0.071			4.28	-0.1038	1.08	0.0685			1.09	0.0711
3.72	-0.101	1.09	0.0711			4.3	-0.1032	1.09	0.0685			1.1	0.0713
3.73	-0.1016	1.1	0.0711			4.31	-0.1032	1.1	0.0685			1.11	0.0711
3.74	-0.1021	1.11	0.0711			4.33	-0.1038	1.11	0.0685			1.12	0.0711
3.76	-0.1016	1.12	0.0711			4.34	-0.1032	1.12	0.0687			1.14	0.0713
3.77	-0.101	1.14	0.0711			4.36	-0.1032	1.13	0.0687			1.15	0.0713
3.79	-0.1021	1.15	0.071			4.38	-0.1038	1.15	0.0687			1.16	0.0713
3.8	-0.1021	1.16	0.0711			4.4	-0.1032	1.16	0.0687			1.17	0.0713
3.81	-0.1004	1.17	0.0711			4.41	-0.1027	1.17	0.0687			1.18	0.0713
3.83	-0.1004	1.18	0.0713			4.43	-0.1038	1.18	0.0687			1.19	0.0713
3.84	-0.1004	1.19	0.0713			4.44	-0.1032	1.19	0.0687			1.2	0.0713
3.86	-0.1021	1.2	0.0711			4.45	-0.1032	1.2	0.0687			1.21	0.0713
3.87	-0.1004	1.21	0.0711			4.47	-0.1032	1.21	0.0687			1.22	0.0713
3.88	-0.1004	1.22	0.0711			4.48	-0.1027	1.22	0.0687			1.24	0.0713
3.9	-0.1004	1.23	0.0713			4.5	-0.1032	1.23	0.0688			1.25	0.0713
3.91	-0.1004	1.25	0.0713			4.51	-0.1038	1.24	0.0687			1.26	0.0713
3.92	-0.101	1.26	0.0713			4.53	-0.1032	1.26	0.0687			1.27	0.0713
3.94	-0.1004	1.27	0.0713			4.54	-0.1027	1.27	0.0688			1.28	0.0713
3.95	-0.1021	1.28	0.0713			4.56	-0.1027	1.28	0.0688			1.29	0.0713
3.96	-0.1004	1.29	0.0713			4.57	-0.1032	1.29	0.0687			1.3	0.0713
3.98	-0.1004	1.3	0.0713			4.58	-0.1032	1.3	0.0687			1.31	0.0713
3.99	-0.1021	1.31	0.0713			4.6	-0.1032	1.31	0.0688			1.32	0.0713
4	-0.1004	1.32	0.0713			4.61	-0.1032	1.32	0.0688			1.34	0.0713
4.02	-0.1004	1.34	0.0713			4.63	-0.1027	1.34	0.0688			1.34	0.0713
4.03	-0.1004	1.34	0.0713			4.64	-0.1027	1.34	0.0688			1.36	0.0713
4.04	-0.1016	1.36	0.0713			4.66	-0.1027	1.36	0.0688			1.37	0.0713
4.06	-0.1016	1.37	0.0713			4.67	-0.1027	1.37	0.0687			1.38	0.0713
4.07	-0.1004	1.38	0.0713			4.68	-0.1032	1.38	0.0688			1.39	0.0713
4.09	-0.1004	1.39	0.0713			4.7	-0.1032	1.39	0.0688			1.4	0.0713
4.1	-0.1004	1.4	0.0713			4.71	-0.1032	1.4	0.0688			1.41	0.0713
4.11	-0.1004	1.41	0.0713			4.73	-0.1032	1.41	0.0688			1.43	0.0713
4.13	-0.1004	1.42	0.0713			4.74	-0.1027	1.42	0.0688			1.43	0.0715
4.14	-0.1016	1.44	0.0713			4.75	-0.1032	1.43	0.0688			1.44	0.0715
4.15	-0.1021	1.44	0.0713			4.77	-0.1038	1.45	0.0688			1.46	0.0713
4.17	-0.1004	1.46	0.0713			4.78	-0.1032	1.46	0.069			1.47	0.0715
4.18	-0.1021	1.47	0.0713			4.8	-0.1027	1.47	0.0688			1.48	0.0713
4.19	-0.1004	1.48	0.0715			4.81	-0.1032	1.48	0.0688			1.49	0.0715
4.21	-0.1004	1.49	0.0713			4.82	-0.1032	1.49	0.069			1.5	0.0715
4.22	-0.1004	1.5	0.0713			4.84	-0.1032	1.5	0.069			1.51	0.0715
4.23	-0.1016	1.51	0.0713			4.85	-0.1032	1.51	0.069			1.52	0.0715
4.25	-0.1021	1.52	0.0713			4.87	-0.1032	1.52	0.069			1.53	0.0715
4.26	-0.101	1.53	0.0713			4.88	-0.1038	1.53	0.069			1.55	0.0715
4.27	-0.1021	1.55	0.0715			4.9	-0.1038	1.55	0.069			1.56	0.0715
4.29	-0.1004	1.56	0.0715			4.91	-0.1038	1.56	0.069			1.57	0.0716
4.3	-0.1021	1.57	0.0715			4.92	-0.1032	1.57	0.069			1.58	0.0715
4.32	-0.101	1.58	0.0715			4.94	-0.1038	1.58	0.069			1.59	0.0715
4.33	-0.1004	1.59	0.0715			4.95	-0.1032	1.59	0.069			1.6	0.0715
4.34	-0.1004	1.6	0.0715			4.97	-0.1032	1.6	0.0691			1.61	0.0715
4.36	-0.1004	1.61	0.0716			4.98	-0.1032	1.61	0.0691			1.62	0.0715
4.37	-0.1004	1.62	0.0715			5	-0.1032	1.62	0.0691			1.64	0.0716
4.38	-0.1004	1.64	0.0715			5.01	-0.1032	1.64	0.069			1.65	0.0716
4.4	-0.1021	1.64	0.0715			5.03	-0.1038	1.65	0.069			1.66	0.0715
4.41	-0.1021	1.66	0.0716			5.04	-0.1038	1.66	0.0691			1.67	0.0716
4.43	-0.1021	1.67	0.0716			5.05	-0.1027	1.67	0.069			1.68	0.0715
4.44	-0.101	1.68	0.0715			5.07	-0.1038	1.68	0.069			1.69	0.0716
4.45	-0.1021	1.69	0.0715			5.08	-0.1032	1.69	0.0691			1.7	0.0715
4.47	-0.1021	1.7	0.0716			5.1	-0.1032	1.7	0.0691			1.71	0.0715
4.48	-0.1004	1.71	0.0716			5.11	-0.1032	1.71	0.0691			1.72	0.0716
4.49	-0.1021	1.72	0.0716			5.13	-0.1038	1.72	0.0691			1.74	0.0716
4.51	-0.1004	1.73	0.0716			5.14	-0.1032	1.74	0.0691			1.74	0.0716
4.52	-0.101	1.75	0.0716			5.16	-0.1032	1.75	0.0691			1.76	0.0715
4.53	-0.1004	1.76	0.0716			5.17	-0.1038	1.76	0.0691			1.77	0.0716
4.55	-0.1021	1.77	0.0716			5.18	-0.1038	1.77	0.0691			1.78	0.0716
4.56	-0.1016	1.78	0.0716			5.2	-0.1038	1.78	0.0691			1.79	0.0716
4.58	-0.1021	1.79	0.0716			5.21	-0.1032	1.79	0.0691			1.8	0.0716
4.59	-0.101	1.8	0.0718			5.23	-0.1032	1.8	0.0691			1.81	0.0716
4.6	-0.101	1.81	0.0716			5.24	-0.1038	1.81	0.0691			1.82	0.0716
4.62	-0.1004	1.82	0.0716			5.26	-0.1038	1.82	0.0691			1.84	0.0716
4.63	-0.101	1.83	0.0716			5.27	-0.1038	1.84	0.0691			1.85	0.0716
4.64	-0.1021	1.85	0.0716			5.28	-0.1032	1.84	0.0693			1.86	0.0716
4.66	-0.1004	1.86	0.0718			5.3	-0.1032	1.86	0.0691			1.87	0.0716
4.67	-0.1021	1.87	0.0718			5.31	-0.1038	1.87	0.0691			1.88	0.0718
4.69	-0.1021	1.88	0.0718			5.32	-0.1032	1.88	0.0691			1.89	0.0716
4.7	-0.1004	1.89	0.0718			5.34	-0.1032	1.89	0.0693			1.9	0.0716
4.71	-0.1021	1.9	0.0718			5.35	-0.1038	1.9	0.0693			1.91	0.0718
4.73	-0.101	1.91	0.0718			5.37	-0.1038	1.91	0.0693			1.92	0.0716
4.74	-0.1004	1.92	0.0718			5.38	-0.1038	1.92	0.0691			1.93	0.0718
4.75	-0.1004	1.93	0.0718			5.39	-0.1038	1.93	0.0693			1.94	0.0718
4.77	-0.1004	1.95	0.0718			5.41	-0.1032	1.95	0.0693			1.96	0.0718
4.78	-0.1016	1.96	0.0718			5.43	-0.1032	1.96	0.0693			1.97	0.0718
4.8	-0.101	1.97	0.0718			5.44	-0.1032	1.97	0.0693			1.98	0.0718
4.81	-0.1021	1.98	0.0718			5.45	-0.1038	1.98	0.0693			1.99	0.0718
4.82	-0.1021	1.99	0.0718			5.47	-0.1032	1.99	0.0691			2	0.0718
4.84	-0.1016	2	0.0718			5.48	-0.1038	2	0.0693			2.01	0.0716
4.85	-0.1004	2.01	0.0719			5.5	-0.1038	2.01	0.0693			2.02	0.0718
4.86	-0.101	2.02	0.0718			5.51	-0.1038	2.02	0.0693			2.03	0.0718
4.88	-0.1021	2.03	0.0719			5.53	-0.1032	2.03	0.0694			2.05	0.0718
4.89	-0.1004	2.05	0.0719			5.54	-0.1038	2.05	0.0693			2.06	0.0718
4.91	-0.1021	2.06	0.0718			5.55	-0.1044	2.06	0.0693			2.07	0.0718
4.92	-0.101	2.07	0.0719			5.57	-0.1038	2.07	0.0693			2.08	0.0718
4.93	-0.1004	2.08	0.0719			5.58	-0.1032	2.08	0.0693			2.09	0.0718
4.95	-0.1004	2.09	0.0719			5.6	-0.1032	2.09	0.0693			2.1	0.0718
4.96	-0.1021	2.1	0.0719			5.61	-0.1038	2.1	0.0693			2.11	0.0719
4.97	-0.1004	2.11	0.0719			5.62	-0.1038	2.11	0.0694			2.12	0.0718
4.99	-0.101	2.12	0.0718			5.64	-0.1032	2.12	0.0693			2.14	0.0719
5	-0.1021	2.14	0.0719			5.65	-0.1032	2.13	0.0694			2.14	0.0719
5.02	-0.1004	2.14	0.0719			5.67	-0.1032	2.15	0.0694			2.16	0.0718
5.03	-0.1021	2.16	0.0719			5.68	-0.1032	2.16	0.0694			2.17	0.0718
5.04	-0.1021	2.17	0.0719			5.7	-0.1032	2.17	0.0693			2.18	0.0719
5.06	-0.1021	2.18	0.0719			5.71	-0.1032	2.18	0.0693			2.19	0.0719
5.07	-0.1021	2.19	0.0719			5.72	-0.1038	2.19	0.0693			2.2	0.0718
5.08	-0.101	2.2	0.0719			5.74	-0.1038	2.2	0.0694			2.21	0.0719
5.1	-0.1004	2.21	0.0719			5.75	-0.1038	2.21	0.0694			2.22	0.0718
5.11	-0.1016	2.22	0.0719			5.77	-0.1032	2.22	0.0694			2.23	0.0719
5.13	-0.101	2.24	0.0721			5.78	-0.1032	2.24	0.0694			2.25	0.0719
5.14	-0.1021	2.25	0.0721			5.8	-0.1038	2.25	0.0693			2.26	0.0719
5.15	-0.101	2.26	0.0719			5.81	-0.1032	2.26	0.0694			2.27	0.0718
5.17	-0.1021	2.27	0.0719			5.83	-0.1038	2.27	0.0694			2.28	0.0719
5.18	-0.101	2.28	0.0721			5.84	-0.1038	2.28	0.0694			2.29	0.0719
5.19	-0.1021	2.29	0.0719			5.85	-0.1038	2.29	0.0694			2.3	0.0718
5.21	-0.101	2.3	0.0719			5.87	-0.1038	2.3	0.0694			2.31	0.0719
5.22	-0.1004	2.31	0.0719			5.88	-0.1038	2.31	0.0694			2.32	0.0719
5.24	-0.1021	2.32	0.0719			5.89	-0.1032	2.32	0.0694			2.34	0.0719
5.25	-0.101	2.33	0.0721			5.91	-0.1038	2.33	0.0694			2.35	0.0719
5.26	-0.101	2.35	0.0721			5.92	-0.1038	2.35	0.0694			2.36	0.0719
5.28	-0.1004	2.36	0.0721			5.94	-0.1038	2.36	0.0694			2.37	0.0719
5.29	-0.1021	2.37	0.0721			5.95	-0.1038	2.37	0.0694			2.38	0.0719
5.31	-0.101	2.38	0.0721			5.96	-0.1038	2.38	0.0694			2.39	0.0719
5.32	-0.1016	2.39	0.0719			5.98	-0.1038	2.39	0.0694			2.4	0.0719
5.33	-0.1016	2.4	0.0721			5.99	-0.1038	2.4	0.0696			2.41	0.0719
5.35	-0.101	2.41	0.0721			6.01	-0.1032	2.41	0.0696			2.42	0.0719
5.36	-0.101	2.42	0.0721			6.02	-0.1038	2.42	0.0696			2.44	0.0719
5.37	-0.101	2.43	0.0721			6.03	-0.1038	2.43	0.0694			2.45	0.0721
5.39	-0.1021	2.45	0.0721			6.05	-0.1038	2.45	0.0694			2.46	0.0719
5.4	-0.1016	2.46	0.0721			6.06	-0.1038	2.46	0.0696			2.47	0.0719
5.41	-0.1004	2.47	0.0721			6.08	-0.1038	2.47	0.0696			2.48	0.0719
5.43	-0.1016	2.48	0.0721			6.09	-0.1038	2.48	0.0696			2.49	0.0719
5.44	-0.1021	2.49	0.0721			6.1	-0.1038	2.49	0.0696			2.5	0.0721
5.46	-0.1021	2.5	0.0722			6.12	-0.1038	2.5	0.0696			2.51	0.0719
5.47	-0.101	2.51	0.0721			6.13	-0.1038	2.51	0.0694			2.52	0.0719
5.48	-0.1021	2.52	0.0721			6.15	-0.1038	2.52	0.0696			2.54	0.0721
5.5	-0.1016	2.54	0.0721			6.16	-0.1038	2.54	0.0696			2.54	0.0719
5.51	-0.1004	2.55	0.0721			6.17	-0.1038	2.54	0.0696			2.56	0.0721
5.52	-0.1004	2.56	0.0721			6.19	-0.1038	2.56	0.0694			2.57	0.0721
5.54	-0.1021	2.57	0.0721			6.2	-0.1038	2.57	0.0696			2.58	0.0721
5.55	-0.1021	2.58	0.0721			6.21	-0.1038	2.58	0.0696			2.59	0.0721
5.57	-0.1016	2.59	0.0721			6.23	-0.1038	2.59	0.0696			2.6	0.0719
5.58	-0.1016	2.6	0.0721			6.24	-0.1038	2.6	0.0696			2.61	0.0721
5.59	-0.1021	2.61	0.0721			6.26	-0.1044	2.61	0.0696			2.62	0.0721
5.61	-0.1021	2.62	0.0721			6.27	-0.1038	2.62	0.0696			2.63	0.0721
5.62	-0.1021	2.63	0.0721			6.28	-0.1038	2.63	0.0696			2.65	0.0721
5.63	-0.1016	2.65	0.0722			6.3	-0.1038	2.65	0.0696			2.66	0.0721
5.65	-0.101	2.66	0.0722			6.31	-0.1038	2.66	0.0696			2.67	0.0721
5.66	-0.101	2.67	0.0722			6.32	-0.1038	2.67	0.0698			2.68	0.0721
5.68	-0.1021	2.68	0.0721			6.34	-0.1044	2.68	0.0698			2.69	0.0721
5.69	-0.1021	2.69	0.0722			6.35	-0.1038	2.69	0.0696			2.7	0.0721
5.7	-0.1021	2.7	0.0722			6.37	-0.1038	2.7	0.0696			2.71	0.0721
5.72	-0.1016	2.71	0.0722			6.38	-0.1038	2.71	0.0696			2.72	0.0721
5.73	-0.1016	2.72	0.0722			6.4	-0.1038	2.72	0.0698			2.74	0.0721
5.74	-0.101	2.73	0.0724			6.41	-0.1038	2.74	0.0698			2.75	0.0721
5.76	-0.1016	2.75	0.0722			6.43	-0.1044	2.75	0.0696			2.76	0.0721
5.77	-0.1016	2.76	0.0722			6.44	-0.1032	2.76	0.0698			2.77	0.0721
5.78	-0.1016	2.77	0.0724			6.45	-0.1038	2.77	0.0696			2.78	0.0721
5.8	-0.1016	2.78	0.0722			6.47	-0.1038	2.78	0.0696			2.79	0.0721
5.81	-0.1021	2.79	0.0722			6.48	-0.1038	2.79	0.0696			2.8	0.0721
5.83	-0.101	2.8	0.0724			6.49	-0.1038	2.8	0.0698			2.81	0.0721
5.84	-0.1004	2.81	0.0722			6.51	-0.1038	2.81	0.0698			2.82	0.0721
5.85	-0.1016	2.82	0.0722			6.53	-0.1038	2.82	0.0698			2.83	0.0721
5.87	-0.1021	2.83	0.0724			6.54	-0.1038	2.83	0.0698			2.85	0.0721
5.88	-0.1021	2.85	0.0722			6.55	-0.1044	2.85	0.0696			2.86	0.0721
5.89	-0.1021	2.86	0.0724			6.57	-0.1038	2.86	0.0698			2.87	0.0721
5.91	-0.1021	2.87	0.0724			6.58	-0.1038	2.87	0.0698			2.88	0.0721
5.92	-0.101	2.88	0.0722			6.6	-0.1038	2.88	0.0698			2.89	0.0721
5.93	-0.1016	2.89	0.0722			6.61	-0.1038	2.89	0.0698			2.9	0.0721
5.95	-0.1021	2.9	0.0722			6.63	-0.1038	2.9	0.0698			2.91	0.0721
5.96	-0.101	2.91	0.0724			6.64	-0.1038	2.91	0.0698			2.92	0.0722
5.97	-0.1021	2.92	0.0724			6.65	-0.1038	2.92	0.0698			2.93	0.0721
5.99	-0.1016	2.93	0.0722			6.67	-0.1044	2.93	0.0698			2.95	0.0721
6	-0.101	2.95	0.0722			6.68	-0.1032	2.95	0.0698			2.96	0.0722
6.02	-0.1016	2.96	0.0724			6.7	-0.1044	2.96	0.0698			2.97	0.0722
6.03	-0.1021	2.97	0.0722			6.71	-0.1032	2.97	0.0698			2.98	0.0721
6.04	-0.1016	2.98	0.0722			6.73	-0.1044	2.98	0.0698			2.99	0.0722
6.06	-0.1016	2.99	0.0724			6.74	-0.1044	2.99	0.0698			3	0.0721
6.07	-0.101	3	0.0724			6.75	-0.1049	3	0.0698			3.01	0.0722
6.09	-0.1021	3.01	0.0724			6.77	-0.1049	3.01	0.0698			3.02	0.0721
6.1	-0.1021	3.02	0.0724			6.78	-0.1049	3.02	0.0698			3.03	0.0722
6.11	-0.1021	3.03	0.0724			6.8	-0.1044	3.04	0.0698			3.04	0.0721
6.13	-0.101	3.05	0.0724			6.81	-0.1049	3.04	0.0698			3.06	0.0722
6.14	-0.1016	3.06	0.0724			6.82	-0.1044	3.06	0.0699			3.07	0.0721
6.15	-0.1021	3.07	0.0724			6.84	-0.1044	3.07	0.0698			3.08	0.0722
6.17	-0.1016	3.08	0.0722			6.85	-0.1049	3.08	0.0698			3.09	0.0722
6.18	-0.1021	3.09	0.0724			6.87	-0.1038	3.09	0.0699			3.1	0.0722
6.2	-0.1021	3.1	0.0724			6.88	-0.1044	3.1	0.0699			3.11	0.0722
6.21	-0.101	3.11	0.0724			6.9	-0.1038	3.11	0.0698			3.12	0.0721
6.22	-0.1021	3.12	0.0724			6.91	-0.1038	3.12	0.0698			3.14	0.0722
6.24	-0.1021	3.13	0.0724			6.92	-0.1044	3.13	0.0699			3.15	0.0722
6.25	-0.1016	3.15	0.0724			6.94	-0.1044	3.15	0.0699			3.16	0.0722
6.26	-0.1021	3.16	0.0724			6.95	-0.1044	3.16	0.0698			3.17	0.0722
6.28	-0.1016	3.17	0.0724			6.97	-0.1044	3.17	0.0699			3.18	0.0721
6.29	-0.1021	3.18	0.0724			6.98	-0.1038	3.18	0.0699			3.19	0.0722
6.3	-0.1016	3.19	0.0724			7	-0.1044	3.19	0.0699			3.2	0.0722
6.32	-0.1016	3.2	0.0724			7.01	-0.1044	3.2	0.0699			3.21	0.0721
6.33	-0.1027	3.21	0.0724			7.03	-0.1038	3.21	0.0699			3.22	0.0722
6.35	-0.1016	3.22	0.0724			7.04	-0.1044	3.22	0.0699			3.24	0.0722
6.36	-0.1021	3.23	0.0724			7.05	-0.1038	3.23	0.0699			3.25	0.0722
6.37	-0.1016	3.25	0.0724			7.07	-0.1038	3.25	0.0699			3.26	0.0722
6.39	-0.101	3.26	0.0724			7.08	-0.1038	3.26	0.0699			3.27	0.0724
6.4	-0.1021	3.27	0.0725			7.09	-0.1044	3.27	0.0699			3.28	0.0722
6.41	-0.1021	3.28	0.0724			7.11	-0.1044	3.28	0.0699			3.29	0.0722
6.43	-0.1021	3.29	0.0725			7.12	-0.1044	3.29	0.0699			3.3	0.0722
6.44	-0.1021	3.3	0.0724			7.14	-0.1044	3.3	0.0699			3.31	0.0722
6.45	-0.1016	3.31	0.0724			7.15	-0.1038	3.31	0.0699			3.32	0.0721
6.47	-0.101	3.32	0.0724			7.16	-0.1044	3.32	0.0699			3.33	0.0722
6.48	-0.101	3.34	0.0725			7.17	-0.1038	3.33	0.0699			3.35	0.0722
6.49	-0.1021	3.34	0.0725			7.19	-0.1038	3.35	0.0699			3.36	0.0722
6.51	-0.1016	3.36	0.0725			7.2	-0.1038	3.36	0.0699			3.37	0.0722
6.52	-0.1021	3.37	0.0727			7.22	-0.1049	3.37	0.0699			3.38	0.0724
6.54	-0.1016	3.38	0.0725			7.23	-0.1044	3.38	0.0699			3.39	0.0722
6.55	-0.1021	3.39	0.0725			7.25	-0.1049	3.39	0.0699			3.4	0.0722
6.56	-0.1016	3.4	0.0725			7.26	-0.1044	3.4	0.0699			3.41	0.0722
6.58	-0.1016	3.41	0.0725			7.27	-0.1044	3.41	0.0699			3.42	0.0722
6.59	-0.1021	3.42	0.0725			7.29	-0.1049	3.42	0.0699			3.43	0.0722
6.6	-0.1021	3.43	0.0725			7.3	-0.1044	3.44	0.0701			3.45	0.0724
6.62	-0.1016	3.45	0.0725			7.31	-0.1038	3.45	0.0699			3.46	0.0724
6.63	-0.1016	3.46	0.0724			7.33	-0.1044	3.46	0.0699			3.47	0.0722
6.65	-0.1021	3.47	0.0725			7.34	-0.1044	3.47	0.0699			3.48	0.0722
6.66	-0.1016	3.48	0.0725			7.36	-0.1049	3.48	0.0699			3.49	0.0724
6.67	-0.1021	3.49	0.0725			7.37	-0.1044	3.49	0.0699			3.5	0.0722
6.69	-0.1016	3.5	0.0725			7.39	-0.1044	3.5	0.0699			3.51	0.0722
6.7	-0.1016	3.51	0.0725			7.4	-0.1044	3.51	0.0701			3.52	0.0722
6.71	-0.1021	3.52	0.0725			7.42	-0.1044	3.52	0.0701			3.53	0.0724
6.73	-0.1021	3.53	0.0725			7.43	-0.1044	3.53	0.0701			3.55	0.0724
6.74	-0.1021	3.55	0.0725			7.45	-0.1044	3.55	0.0701			3.56	0.0724
6.75	-0.1021	3.56	0.0725			7.46	-0.1049	3.56	0.0701			3.57	0.0722
6.77	-0.1021	3.57	0.0725			7.48	-0.1044	3.57	0.0701			3.58	0.0724
6.78	-0.1021	3.58	0.0725			7.49	-0.1044	3.58	0.0701			3.59	0.0724
6.8	-0.1021	3.59	0.0725			7.5	-0.1049	3.59	0.0699			3.6	0.0722
6.81	-0.1021	3.6	0.0725			7.52	-0.1044	3.6	0.0701			3.61	0.0722
6.82	-0.1021	3.61	0.0725			7.53	-0.1049	3.61	0.0699			3.62	0.0724
6.84	-0.1016	3.62	0.0725			7.55	-0.1044	3.62	0.0701			3.63	0.0722
6.85	-0.101	3.64	0.0725			7.56	-0.1049	3.64	0.0699			3.64	0.0722
6.86	-0.1021	3.65	0.0725			7.58	-0.1049	3.65	0.0701			3.66	0.0722
6.88	-0.1016	3.66	0.0725			7.59	-0.1049	3.66	0.0701			3.67	0.0724
6.89	-0.1027	3.67	0.0725			7.61	-0.1049	3.67	0.0702			3.68	0.0724
6.91	-0.1021	3.68	0.0727			7.62	-0.1049	3.68	0.0701			3.69	0.0724
6.92	-0.1021	3.69	0.0725			7.63	-0.1044	3.69	0.0702			3.7	0.0722
6.93	-0.1021	3.7	0.0725			7.65	-0.1049	3.7	0.0701			3.71	0.0724
6.95	-0.1021	3.71	0.0725			7.66	-0.1044	3.71	0.0701			3.73	0.0724
6.96	-0.1021	3.72	0.0725			7.68	-0.1044	3.72	0.0701			3.73	0.0724
6.98	-0.1016	3.74	0.0725			7.69	-0.1044	3.74	0.0701			3.75	0.0724
6.99	-0.1016	3.75	0.0725			7.71	-0.1049	3.75	0.0701			3.76	0.0722
7	-0.1021	3.76	0.0725			7.72	-0.1049	3.76	0.0701			3.77	0.0724
7.02	-0.1021	3.77	0.0725			7.74	-0.1044	3.77	0.0701			3.78	0.0724
7.03	-0.1021	3.78	0.0725			7.75	-0.1049	3.78	0.0701			3.79	0.0724
7.04	-0.1021	3.79	0.0725			7.77	-0.1049	3.79	0.0701			3.8	0.0724
7.06	-0.1016	3.8	0.0727			7.78	-0.1049	3.8	0.0702			3.81	0.0724
7.07	-0.1016	3.81	0.0725			7.8	-0.1049	3.81	0.0701			3.83	0.0724
7.09	-0.1016	3.82	0.0727			7.81	-0.1049	3.82	0.0702			3.83	0.0724
7.1	-0.1016	3.84	0.0727			7.83	-0.1049	3.84	0.0702			3.85	0.0724
7.11	-0.1021	3.85	0.0727			7.84	-0.1049	3.85	0.0702			3.86	0.0724
7.13	-0.1016	3.86	0.0725			7.86	-0.1049	3.86	0.0702			3.87	0.0724
7.14	-0.1016	3.87	0.0727			7.87	-0.1049	3.87	0.0701			3.88	0.0724
7.15	-0.1016	3.88	0.0727			7.88	-0.1049	3.88	0.0702			3.89	0.0724
7.17	-0.1016	3.89	0.0727			7.9	-0.1049	3.89	0.0701			3.9	0.0724
7.18	-0.1016	3.9	0.0727			7.91	-0.1049	3.9	0.0702			3.91	0.0724
7.19	-0.1021	3.91	0.0727			7.93	-0.1049	3.91	0.0702			3.92	0.0724
7.21	-0.1016	3.92	0.0727			7.94	-0.1049	3.92	0.0702			3.94	0.0725
7.22	-0.1027	3.94	0.0727			7.96	-0.1049	3.93	0.0702			3.94	0.0724
7.23	-0.1027	3.95	0.0727			7.97	-0.1049	3.95	0.0702			3.96	0.0724
7.25	-0.1021	3.96	0.0727			7.99	-0.1049	3.96	0.0702			3.97	0.0724
7.26	-0.1021	3.97	0.0727			8	-0.1049	3.97	0.0702			3.98	0.0725
7.28	-0.1016	3.98	0.0725			8.01	-0.1049	3.98	0.0702			3.99	0.0724
7.29	-0.1016	3.99	0.0727			8.03	-0.1049	3.99	0.0702			4	0.0724
7.3	-0.1027	4	0.0727			8.04	-0.1049	4	0.0702			4.01	0.0724
7.32	-0.1016	4.01	0.0727			8.06	-0.1049	4.01	0.0702			4.02	0.0724
7.33	-0.1021	4.02	0.0727			8.07	-0.1049	4.02	0.0702			4.04	0.0724
7.34	-0.1021	4.03	0.0725			8.08	-0.1049	4.04	0.0702			4.04	0.0724
7.36	-0.1027	4.05	0.0727			8.1	-0.1049	4.05	0.0702			4.06	0.0724
7.37	-0.1027	4.06	0.0727			8.11	-0.1049	4.06	0.0704			4.07	0.0724
7.38	-0.1016	4.07	0.0727			8.13	-0.1049	4.07	0.0702			4.08	0.0724
7.4	-0.1027	4.08	0.0727			8.14	-0.1049	4.08	0.0702			4.09	0.0725
7.41	-0.1021	4.09	0.0727			8.16	-0.1049	4.09	0.0704			4.1	0.0724
7.42	-0.1021	4.1	0.0729			8.17	-0.1049	4.1	0.0702			4.11	0.0725
7.44	-0.1027	4.11	0.0727			8.19	-0.1049	4.11	0.0702			4.12	0.0724
7.45	-0.1027	4.12	0.0727			8.2	-0.1049	4.12	0.0704			4.14	0.0724
7.47	-0.1021	4.13	0.0727			8.21	-0.1049	4.14	0.0702			4.15	0.0724
7.48	-0.1016	4.15	0.0727			8.23	-0.1049	4.15	0.0702			4.16	0.0724
7.49	-0.1016	4.16	0.0729			8.24	-0.1049	4.16	0.0704			4.17	0.0725
7.51	-0.1027	4.17	0.0727			8.26	-0.1049	4.17	0.0704			4.18	0.0725
7.52	-0.1016	4.18	0.0727			8.27	-0.1049	4.18	0.0702			4.19	0.0724
7.53	-0.1016	4.19	0.0729			8.29	-0.1049	4.19	0.0702			4.2	0.0725
7.55	-0.1021	4.2	0.0727			8.3	-0.1049	4.2	0.0702			4.21	0.0725
7.56	-0.1021	4.21	0.0727			8.31	-0.1049	4.21	0.0702			4.22	0.0725
7.57	-0.1021	4.22	0.0729			8.32	-0.1049	4.22	0.0704			4.23	0.0724
7.59	-0.1027	4.24	0.0727			8.34	-0.1049	4.23	0.0704			4.25	0.0725
7.6	-0.1021	4.25	0.0727			8.35	-0.1049	4.25	0.0704			4.26	0.0725
7.61	-0.1027	4.26	0.0729			8.37	-0.1049	4.26	0.0704			4.27	0.0725
7.63	-0.1016	4.27	0.0729			8.38	-0.1049	4.27	0.0704			4.28	0.0725
7.64	-0.1021	4.28	0.0727			8.4	-0.1055	4.28	0.0704			4.29	0.0725
7.66	-0.1027	4.29	0.0729			8.41	-0.106	4.29	0.0704			4.3	0.0725
7.67	-0.1027	4.3	0.0729			8.43	-0.106	4.3	0.0704			4.31	0.0725
7.68	-0.1021	4.31	0.0729			8.44	-0.1049	4.31	0.0704			4.32	0.0725
7.7	-0.1021	4.32	0.0727			8.45	-0.1055	4.32	0.0704			4.33	0.0724
7.71	-0.1027	4.34	0.0729			8.47	-0.1049	4.33	0.0704			4.35	0.0725
7.72	-0.1027	4.35	0.0729			8.48	-0.106	4.35	0.0704			4.36	0.0725
7.74	-0.1027	4.36	0.0729			8.5	-0.106	4.36	0.0704			4.37	0.0725
7.75	-0.1021	4.37	0.0729			8.51	-0.1055	4.37	0.0704			4.38	0.0725
7.76	-0.1021	4.38	0.0727			8.52	-0.1049	4.38	0.0704			4.39	0.0725
7.78	-0.1021	4.39	0.0729			8.54	-0.106	4.39	0.0704			4.4	0.0725
7.79	-0.1027	4.4	0.0729			8.55	-0.1049	4.4	0.0704			4.41	0.0725
7.81	-0.1021	4.41	0.0729			8.57	-0.106	4.41	0.0704			4.42	0.0725
7.82	-0.1021	4.42	0.0729			8.58	-0.1055	4.42	0.0704			4.43	0.0725
7.83	-0.1021	4.43	0.0729			8.59	-0.106	4.43	0.0704			4.45	0.0725
7.85	-0.1027	4.45	0.0729			8.61	-0.106	4.45	0.0704			4.46	0.0727
7.86	-0.1027	4.46	0.0729			8.62	-0.1049	4.46	0.0704			4.47	0.0725
7.87	-0.1021	4.47	0.0729			8.63	-0.1049	4.47	0.0704			4.48	0.0725
7.89	-0.1027	4.48	0.0729			8.65	-0.1049	4.48	0.0704			4.49	0.0725
7.9	-0.1021	4.49	0.0729			8.66	-0.1049	4.49	0.0704			4.5	0.0725
7.92	-0.1027	4.5	0.0729			8.68	-0.1049	4.5	0.0705			4.51	0.0725
7.93	-0.1021	4.51	0.0729			8.69	-0.106	4.51	0.0705			4.52	0.0725
7.94	-0.1027	4.52	0.0729			8.71	-0.1055	4.52	0.0705			4.54	0.0725
7.96	-0.1021	4.53	0.0729			8.72	-0.1049	4.54	0.0704			4.55	0.0725
7.97	-0.1021	4.55	0.0729			8.73	-0.1049	4.54	0.0704			4.56	0.0727
7.98	-0.1021	4.56	0.073			8.75	-0.1049	4.56	0.0705			4.57	0.0725
8	-0.1027	4.57	0.0729			8.76	-0.1055	4.57	0.0705			4.58	0.0725
8.01	-0.1021	4.58	0.0729			8.78	-0.1055	4.58	0.0705			4.59	0.0725
8.03	-0.1021	4.59	0.0729			8.79	-0.1049	4.59	0.0705			4.6	0.0725
8.04	-0.1021	4.6	0.0729			8.81	-0.106	4.6	0.0705			4.61	0.0725
8.05	-0.1027	4.61	0.0729			8.82	-0.106	4.61	0.0705			4.62	0.0727
8.07	-0.1021	4.62	0.0729			8.84	-0.1066	4.62	0.0705			4.64	0.0725
8.08	-0.1027	4.64	0.0729			8.85	-0.1055	4.64	0.0705			4.65	0.0725
8.09	-0.1021	4.65	0.0729			8.87	-0.1066	4.65	0.0705			4.66	0.0725
8.11	-0.1027	4.66	0.0729			8.88	-0.1055	4.66	0.0705			4.67	0.0727
8.12	-0.1021	4.67	0.0729			8.89	-0.106	4.67	0.0705			4.68	0.0725
8.14	-0.1021	4.68	0.0729			8.91	-0.1066	4.68	0.0705			4.69	0.0727
8.15	-0.1021	4.69	0.073			8.92	-0.1066	4.69	0.0705			4.7	0.0725
8.16	-0.1027	4.7	0.0729			8.94	-0.1071	4.7	0.0705			4.71	0.0727
8.18	-0.1021	4.71	0.0729			8.95	-0.106	4.71	0.0705			4.72	0.0727
8.19	-0.1027	4.72	0.073			8.96	-0.1055	4.72	0.0705			4.74	0.0725
8.2	-0.1027	4.74	0.073			8.98	-0.1066	4.74	0.0705			4.74	0.0725
8.22	-0.1021	4.75	0.073			8.99	-0.1066	4.74	0.0705			4.76	0.0727
8.23	-0.1021	4.76	0.0729			9.01	-0.1066	4.76	0.0705			4.77	0.0725
8.25	-0.1027	4.77	0.073			9.02	-0.106	4.77	0.0707			4.78	0.0727
8.26	-0.1021	4.78	0.073			9.04	-0.1066	4.78	0.0705			4.79	0.0725
8.27	-0.1021	4.79	0.073			9.05	-0.1071	4.79	0.0705			4.8	0.0727
8.29	-0.1032	4.8	0.073			9.07	-0.1071	4.8	0.0705			4.81	0.0727
8.3	-0.1032	4.81	0.0729			9.08	-0.1071	4.81	0.0707			4.82	0.0727
8.31	-0.1032	4.82	0.073			9.09	-0.1071	4.82	0.0705			4.84	0.0725
8.33	-0.1021	4.83	0.073			9.11	-0.1066	4.84	0.0705			4.84	0.0727
8.34	-0.1027	4.85	0.0729			9.12	-0.106	4.84	0.0707			4.86	0.0727
8.35	-0.1027	4.86	0.073			9.14	-0.1071	4.86	0.0705			4.87	0.0727
8.37	-0.1027	4.87	0.0729			9.15	-0.1071	4.87	0.0705			4.88	0.0727
8.38	-0.1021	4.88	0.073			9.17	-0.1066	4.88	0.0705			4.89	0.0727
8.4	-0.1027	4.89	0.0729			9.18	-0.1066	4.89	0.0707			4.9	0.0727
8.41	-0.1027	4.9	0.0729			9.19	-0.1071	4.9	0.0707			4.91	0.0727
8.42	-0.1027	4.91	0.0729			9.21	-0.1071	4.91	0.0705			4.92	0.0727
8.44	-0.1027	4.92	0.073			9.22	-0.1071	4.92	0.0707			4.93	0.0727
8.45	-0.1027	4.93	0.073			9.24	-0.1071	4.94	0.0707			4.95	0.0727
8.46	-0.1027	4.95	0.073			9.25	-0.1071	4.94	0.0707			4.96	0.0727
8.48	-0.1027	4.96	0.073			9.27	-0.1071	4.96	0.0707			4.97	0.0727
8.49	-0.1027	4.97	0.0729			9.28	-0.1066	4.97	0.0707			4.98	0.0727
8.51	-0.1027	4.98	0.073			9.3	-0.1071	4.98	0.0707			4.99	0.0727
8.52	-0.1021	4.99	0.073			9.31	-0.1071	4.99	0.0707			5	0.0727
8.53	-0.1021	5	0.073			9.32	-0.1071	5	0.0707			5.01	0.0727
8.55	-0.1027	5.01	0.073			9.33	-0.1077	5.01	0.0707			5.02	0.0729
8.56	-0.1021	5.02	0.073			9.35	-0.1071	5.02	0.0707			5.03	0.0727
8.57	-0.1027	5.04	0.073			9.36	-0.1077	5.03	0.0707			5.05	0.0727
8.59	-0.1027	5.05	0.0729			9.37	-0.1077	5.05	0.0708			5.06	0.0727
8.6	-0.1021	5.06	0.073			9.39	-0.1077	5.06	0.0707			5.07	0.0727
8.61	-0.1027	5.07	0.073			9.4	-0.1077	5.07	0.0707			5.08	0.0729
8.63	-0.1021	5.08	0.073			9.42	-0.1077	5.08	0.0707			5.09	0.0727
8.64	-0.1032	5.09	0.0732			9.43	-0.1077	5.09	0.0707			5.1	0.0727
8.66	-0.1032	5.1	0.073			9.45	-0.1083	5.1	0.0707			5.11	0.0727
8.67	-0.1021	5.11	0.073			9.46	-0.1077	5.11	0.0707			5.12	0.0729
8.68	-0.1032	5.12	0.073			9.47	-0.1083	5.12	0.0708			5.14	0.0727
8.7	-0.1027	5.13	0.073			9.49	-0.1077	5.14	0.0708			5.15	0.0727
8.71	-0.1021	5.15	0.073			9.5	-0.1083	5.15	0.0707			5.16	0.0727
8.72	-0.1032	5.16	0.0732			9.51	-0.1083	5.16	0.0708			5.17	0.0727
8.74	-0.1032	5.17	0.073			9.53	-0.1083	5.17	0.0708			5.18	0.0729
8.75	-0.1032	5.18	0.073			9.54	-0.1083	5.18	0.0708			5.19	0.0729
8.77	-0.1027	5.19	0.0732			9.56	-0.1083	5.19	0.0707			5.2	0.0729
8.78	-0.1032	5.2	0.073			9.57	-0.1083	5.2	0.0708			5.21	0.0729
8.79	-0.1032	5.21	0.073			9.59	-0.1088	5.21	0.0708			5.23	0.0729
8.81	-0.1027	5.22	0.073			9.6	-0.1083	5.22	0.0708			5.24	0.0727
8.82	-0.1032	5.24	0.073			9.61	-0.1083	5.23	0.0708			5.25	0.0727
8.84	-0.1038	5.25	0.073			9.63	-0.1083	5.25	0.0708			5.26	0.0729
8.85	-0.1032	5.26	0.0732			9.64	-0.1083	5.26	0.0708			5.27	0.0729
8.86	-0.1032	5.27	0.073			9.66	-0.1083	5.27	0.0708			5.28	0.0729
8.88	-0.1032	5.28	0.073			9.67	-0.1083	5.28	0.0708			5.29	0.0729
8.89	-0.1032	5.29	0.0732			9.68	-0.1083	5.29	0.0708			5.3	0.0729
8.9	-0.1027	5.3	0.073			9.7	-0.1083	5.3	0.0708			5.31	0.0729
8.92	-0.1038	5.31	0.073			9.71	-0.1077	5.31	0.0708			5.32	0.0729
8.93	-0.1027	5.32	0.0732			9.73	-0.1077	5.32	0.0708			5.33	0.0729
8.95	-0.1038	5.33	0.0732			9.74	-0.1083	5.33	0.0708			5.35	0.0729
8.96	-0.1032	5.35	0.0732			9.76	-0.1083	5.35	0.0708			5.36	0.0729
8.97	-0.1032	5.36	0.0732			9.77	-0.1083	5.36	0.0708			5.37	0.0729
8.99	-0.1032	5.37	0.0732			9.79	-0.1083	5.37	0.0708			5.38	0.0729
9	-0.1032	5.38	0.0732			9.8	-0.1083	5.38	0.0708			5.39	0.0729
9.01	-0.1038	5.39	0.0732			9.81	-0.1083	5.39	0.071			5.4	0.0729
9.03	-0.1032	5.4	0.0732			9.83	-0.1083	5.4	0.071			5.41	0.0729
9.04	-0.1032	5.41	0.0732			9.84	-0.1088	5.41	0.071			5.43	0.073
9.06	-0.1038	5.42	0.073			9.86	-0.1088	5.42	0.071			5.43	0.0729
9.07	-0.1038	5.44	0.0732			9.87	-0.1094	5.44	0.0708			5.45	0.0729
9.08	-0.1038	5.44	0.0732			9.89	-0.1083	5.45	0.071			5.46	0.0729
9.1	-0.1032	5.46	0.0732			9.9	-0.1094	5.46	0.071			5.47	0.073
9.11	-0.1038	5.47	0.0732			9.92	-0.1083	5.47	0.071			5.48	0.0729
9.12	-0.1032	5.48	0.0732			9.93	-0.1083	5.48	0.071			5.49	0.0729
9.14	-0.1038	5.49	0.0732			9.94	-0.1083	5.49	0.071			5.5	0.0729
9.15	-0.1032	5.5	0.0732			9.96	-0.1088	5.5	0.071			5.51	0.0729
9.16	-0.1038	5.51	0.0732			9.97	-0.1088	5.51	0.071			5.52	0.0729
9.18	-0.1038	5.52	0.0732			9.99	-0.1094	5.52	0.071			5.54	0.073
9.19	-0.1038	5.53	0.0733			10	-0.1088	5.53	0.071			5.55	0.073
9.21	-0.1038	5.55	0.0732			--	--	5.55	0.071			5.56	0.0729
9.22	-0.1038	5.56	0.0732			--	--	5.56	0.071			5.57	0.073
9.23	-0.1038	5.57	0.0733			--	--	5.57	0.071			5.58	0.0729
9.25	-0.1038	5.58	0.0733			--	--	5.58	0.0711			5.59	0.073
9.26	-0.1044	5.59	0.0732			--	--	5.59	0.0711			5.6	0.073
9.27	-0.1038	5.6	0.0732			--	--	5.6	0.071			5.61	0.073
9.29	-0.1038	5.61	0.0732			--	--	5.61	0.071			5.62	0.073
9.3	-0.1038	5.62	0.0732			--	--	5.62	0.071			5.63	0.073
9.31	-0.1044	5.64	0.0733			--	--	5.63	0.0711			5.65	0.073
9.33	-0.1038	5.65	0.0733			--	--	5.64	0.0711			5.66	0.073
9.34	-0.1032	5.66	0.0733			--	--	5.66	0.071			5.67	0.073
9.36	-0.1038	5.67	0.0733			--	--	5.67	0.071			5.68	0.073
9.37	-0.1032	5.68	0.0732			--	--	5.68	0.0711			5.69	0.073
9.38	-0.1038	5.69	0.0733			--	--	5.69	0.0711			5.7	0.073
9.4	-0.1038	5.7	0.0732			--	--	5.7	0.0711			5.71	0.0729
9.41	-0.1044	5.71	0.0733			--	--	5.71	0.0711			5.72	0.073
9.42	-0.1044	5.72	0.0732			--	--	5.72	0.0711			5.74	0.073
9.44	-0.1038	5.74	0.0732			--	--	5.73	0.0711			5.75	0.073
9.45	-0.1044	5.75	0.0733			--	--	5.75	0.0711			5.76	0.073
9.47	-0.1044	5.76	0.0733			--	--	5.76	0.0711			5.77	0.073
9.48	-0.1049	5.77	0.0733			--	--	5.77	0.0711			5.78	0.0732
9.49	-0.1038	5.78	0.0733			--	--	5.78	0.0711			5.79	0.073
9.51	-0.1038	5.79	0.0733			--	--	5.79	0.0711			5.8	0.0732
9.52	-0.1044	5.8	0.0733			--	--	5.8	0.0713			5.81	0.073
9.53	-0.1044	5.81	0.0733			--	--	5.81	0.0711			5.82	0.0732
9.55	-0.1038	5.82	0.0733			--	--	5.82	0.0713			5.83	0.0732
9.56	-0.1044	5.84	0.0732			--	--	5.83	0.0711			5.85	0.0732
9.58	-0.1044	5.85	0.0733			--	--	5.85	0.0713			5.86	0.073
9.59	-0.1038	5.86	0.0733			--	--	5.86	0.0713			5.87	0.0732
9.6	-0.1049	5.87	0.0733			--	--	5.87	0.0711			5.88	0.073
9.62	-0.1044	5.88	0.0733			--	--	5.88	0.0713			5.89	0.0732
9.63	-0.1044	5.89	0.0733			--	--	5.89	0.0713			5.9	0.0732
9.64	-0.1044	5.9	0.0733			--	--	5.9	0.0713			5.91	0.0732
9.66	-0.1044	5.91	0.0733			--	--	5.91	0.0713			5.92	0.0732
9.67	-0.1044	5.92	0.0733			--	--	5.92	0.0713			5.94	0.0732
9.69	-0.1044	5.94	0.0733			--	--	5.94	0.0713			5.95	0.0732
9.7	-0.1044	5.95	0.0733			--	--	5.95	0.0713			5.96	0.0732
9.71	-0.1044	5.96	0.0733			--	--	5.96	0.0713			5.97	0.0732
9.73	-0.1044	5.97	0.0733			--	--	5.97	0.0713			5.98	0.0733
9.74	-0.1044	5.98	0.0735			--	--	5.98	0.0713			5.99	0.0732
9.75	-0.1044	5.99	0.0735			--	--	5.99	0.0713			6	0.0732
9.77	-0.1044	6	0.0733			--	--	6	0.0713			6.01	0.0732
9.78	-0.1049	6.01	0.0733			--	--	6.01	0.0713			6.03	0.0732
9.8	-0.1049	6.02	0.0735			--	--	6.02	0.0713			6.04	0.0732
9.81	-0.1044	6.03	0.0735			--	--	6.04	0.0713			6.05	0.0732
9.82	-0.1044	6.05	0.0735			--	--	6.05	0.0713			6.06	0.0733
9.84	-0.1049	6.06	0.0735			--	--	6.06	0.0713			6.07	0.0733
9.85	-0.1049	6.07	0.0733			--	--	6.07	0.0713			6.08	0.0732
9.87	-0.1049	6.08	0.0735			--	--	6.08	0.0713			6.09	0.0733
9.88	-0.1044	6.09	0.0733			--	--	6.09	0.0713			6.1	0.0733
9.89	-0.1044	6.1	0.0733			--	--	6.1	0.0713			6.11	0.0732
9.91	-0.1044	6.11	0.0735			--	--	6.11	0.0713			6.12	0.0733
9.92	-0.1044	6.12	0.0735			--	--	6.12	0.0713			6.14	0.0732
9.93	-0.1049	6.13	0.0735			--	--	6.14	0.0713			6.15	0.0732
9.95	-0.1049	6.15	0.0735			--	--	6.15	0.0713			6.16	0.0732
9.96	-0.1049	6.16	0.0735			--	--	6.16	0.0713			6.17	0.0733
9.98	-0.1049	6.17	0.0735			--	--	6.17	0.0713			6.18	0.0733
9.99	-0.1044	6.18	0.0735			--	--	6.18	0.0713			6.19	0.0732
10	-0.1049	6.19	0.0735			--	--	6.19	0.0713			6.2	0.0732
--	--	6.2	0.0735			--	--	6.2	0.0713			6.21	0.0733
--	--	6.21	0.0735			--	--	6.21	0.0715			6.22	0.0733
--	--	6.23	0.0735			--	--	6.22	0.0713			6.24	0.0733
--	--	6.23	0.0735			--	--	6.23	0.0713			6.25	0.0733
--	--	6.25	0.0735			--	--	6.25	0.0713			6.26	0.0733
--	--	6.26	0.0735			--	--	6.26	0.0715			6.27	0.0735
--	--	6.27	0.0735			--	--	6.27	0.0713			6.28	0.0733
--	--	6.28	0.0736			--	--	6.28	0.0713			6.29	0.0733
--	--	6.29	0.0735			--	--	6.29	0.0715			6.3	0.0735
--	--	6.3	0.0736			--	--	6.3	0.0715			6.31	0.0733
--	--	6.31	0.0736			--	--	6.31	0.0715			6.33	0.0733
--	--	6.33	0.0735			--	--	6.32	0.0715			6.33	0.0733
--	--	6.33	0.0735			--	--	6.33	0.0715			6.35	0.0733
--	--	6.35	0.0736			--	--	6.35	0.0715			6.36	0.0735
--	--	6.36	0.0736			--	--	6.36	0.0715			6.37	0.0735
--	--	6.37	0.0736			--	--	6.37	0.0715			6.38	0.0735
--	--	6.38	0.0735			--	--	6.38	0.0715			6.39	0.0733
--	--	6.39	0.0735			--	--	6.39	0.0715			6.4	0.0735
--	--	6.4	0.0736			--	--	6.4	0.0713			6.41	0.0735
--	--	6.41	0.0736			--	--	6.41	0.0715			6.42	0.0735
--	--	6.42	0.0735			--	--	6.42	0.0715			6.44	0.0735
--	--	6.44	0.0735			--	--	6.43	0.0715			6.45	0.0735
--	--	6.45	0.0736			--	--	6.45	0.0716			6.46	0.0735
--	--	6.46	0.0736			--	--	6.46	0.0715			6.47	0.0735
--	--	6.47	0.0736			--	--	6.47	0.0715			6.48	0.0735
--	--	6.48	0.0735			--	--	6.48	0.0716			6.49	0.0735
--	--	6.49	0.0736			--	--	6.49	0.0716			6.5	0.0736
--	--	6.5	0.0736			--	--	6.5	0.0716			6.51	0.0735
--	--	6.51	0.0736			--	--	6.51	0.0716			6.52	0.0735
--	--	6.52	0.0736			--	--	6.52	0.0716			6.53	0.0735
--	--	6.54	0.0736			--	--	6.53	0.0715			6.55	0.0736
--	--	6.55	0.0736			--	--	6.55	0.0715			6.56	0.0735
--	--	6.56	0.0736			--	--	6.56	0.0716			6.57	0.0736
--	--	6.57	0.0736			--	--	6.57	0.0716			6.58	0.0735
--	--	6.58	0.0738			--	--	6.58	0.0716			6.59	0.0735
--	--	6.59	0.0736			--	--	6.59	0.0718			6.6	0.0736
--	--	6.6	0.0736			--	--	6.6	0.0716			6.61	0.0736
--	--	6.61	0.0736			--	--	6.61	0.0716			6.62	0.0736
--	--	6.62	0.0738			--	--	6.62	0.0718			6.64	0.0736
--	--	6.63	0.0738			--	--	6.64	0.0716			6.65	0.0736
--	--	6.65	0.0736			--	--	6.65	0.0716			6.66	0.0735
--	--	6.66	0.0738			--	--	6.66	0.0716			6.67	0.0736
--	--	6.67	0.0736			--	--	6.67	0.0718			6.68	0.0736
--	--	6.68	0.0736			--	--	6.68	0.0718			6.69	0.0736
--	--	6.69	0.0738			--	--	6.69	0.0718			6.7	0.0736
--	--	6.7	0.0736			--	--	6.7	0.0716			6.71	0.0736
--	--	6.71	0.0738			--	--	6.71	0.0718			6.72	0.0736
--	--	6.73	0.0738			--	--	6.72	0.0718			6.74	0.0736
--	--	6.73	0.0738			--	--	6.74	0.0718			6.75	0.0736
--	--	6.75	0.0738			--	--	6.75	0.0718			6.76	0.0736
--	--	6.76	0.0738			--	--	6.76	0.0718			6.77	0.0738
--	--	6.77	0.0738			--	--	6.77	0.0718			6.78	0.0738
--	--	6.78	0.0738			--	--	6.78	0.0718			6.79	0.0738
--	--	6.79	0.0738			--	--	6.79	0.0719			6.8	0.0738
--	--	6.8	0.0738			--	--	6.8	0.0719			6.81	0.0736
--	--	6.81	0.0738			--	--	6.81	0.0718			6.82	0.0736
--	--	6.82	0.0738			--	--	6.82	0.0718			6.84	0.0738
--	--	6.83	0.0738			--	--	6.83	0.0718			6.85	0.0738
--	--	6.85	0.0739			--	--	6.85	0.0719			6.86	0.0738
--	--	6.86	0.0739			--	--	6.86	0.0719			6.87	0.0738
--	--	6.87	0.0738			--	--	6.87	0.0719			6.88	0.0738
--	--	6.88	0.0739			--	--	6.88	0.0719			6.89	0.0738
--	--	6.89	0.0739			--	--	6.89	0.0719			6.9	0.0738
--	--	6.9	0.0738			--	--	6.9	0.0719			6.91	0.0738
--	--	6.91	0.0738			--	--	6.91	0.0719			6.92	0.0739
--	--	6.92	0.0738			--	--	6.92	0.0719			6.94	0.0738
--	--	6.93	0.0739			--	--	6.93	0.0719			6.95	0.0738
--	--	6.95	0.0738			--	--	6.95	0.0719			6.96	0.0739
--	--	6.96	0.0739			--	--	6.96	0.0719			6.97	0.0738
--	--	6.97	0.0739			--	--	6.97	0.0719			6.98	0.0739
--	--	6.98	0.0738			--	--	6.98	0.0721			6.99	0.0739
--	--	6.99	0.0739			--	--	6.99	0.0719			7	0.0738
--	--	7	0.0738			--	--	7	0.0721			7.01	0.0738
--	--	7.01	0.0741			--	--	7.01	0.0721			7.02	0.0739
--	--	7.03	0.0739			--	--	7.02	0.0719			7.03	0.0739
--	--	7.04	0.0739			--	--	7.03	0.0721			7.05	0.0739
--	--	7.05	0.0739			--	--	7.05	0.0721			7.06	0.0739
--	--	7.06	0.0739			--	--	7.06	0.0721			7.07	0.0739
--	--	7.07	0.0739			--	--	7.07	0.0721			7.08	0.0739
--	--	7.08	0.0739			--	--	7.08	0.0721			7.09	0.0739
--	--	7.09	0.0739			--	--	7.09	0.0721			7.1	0.0741
--	--	7.1	0.0739			--	--	7.1	0.0722			7.11	0.0739
--	--	7.11	0.0739			--	--	7.11	0.0721			7.12	0.0741
--	--	7.12	0.0741			--	--	7.12	0.0721			7.14	0.0741
--	--	7.14	0.0739			--	--	7.14	0.0722			7.15	0.0741
--	--	7.15	0.0739			--	--	7.15	0.0722			7.16	0.0741
--	--	7.16	0.0739			--	--	7.16	0.0721			7.17	0.0741
--	--	7.17	0.0739			--	--	7.17	0.0721			7.18	0.0741
--	--	7.18	0.0741			--	--	7.18	0.0722			7.19	0.0741
--	--	7.19	0.0741			--	--	7.19	0.0722			7.2	0.0742
--	--	7.2	0.0741			--	--	7.2	0.0722			7.21	0.0741
--	--	7.21	0.0741			--	--	7.21	0.0722			7.22	0.0741
--	--	7.22	0.0741			--	--	7.22	0.0722			7.24	0.0741
--	--	7.24	0.0741			--	--	7.23	0.0722			7.25	0.0741
--	--	7.25	0.0741			--	--	7.25	0.0724			7.26	0.0742
--	--	7.26	0.0741			--	--	7.26	0.0724			7.27	0.0741
--	--	7.27	0.0741			--	--	7.27	0.0722			7.28	0.0742
--	--	7.28	0.0741			--	--	7.28	0.0722			7.29	0.0742
--	--	7.29	0.0741			--	--	7.29	0.0722			7.3	0.0742
--	--	7.3	0.0742			--	--	7.3	0.0724			7.31	0.0742
--	--	7.31	0.0741			--	--	7.31	0.0724			7.33	0.0744
--	--	7.32	0.0742			--	--	7.32	0.0722			7.33	0.0742
--	--	7.33	0.0741			--	--	7.34	0.0725			7.35	0.0742
--	--	7.35	0.0742			--	--	7.35	0.0722			7.36	0.0742
--	--	7.36	0.0742			--	--	7.36	0.0724			7.37	0.0742
--	--	7.37	0.0742			--	--	7.37	0.0724			7.38	0.0744
--	--	7.38	0.0742			--	--	7.38	0.0724			7.39	0.0744
--	--	7.39	0.0742			--	--	7.39	0.0724			7.4	0.0744
--	--	7.4	0.0742			--	--	7.4	0.0724			7.41	0.0744
--	--	7.41	0.0742			--	--	7.41	0.0724			7.42	0.0744
--	--	7.42	0.0742			--	--	7.42	0.0725			7.43	0.0744
--	--	7.44	0.0742			--	--	7.43	0.0725			7.45	0.0744
--	--	7.45	0.0742			--	--	7.45	0.0725			7.46	0.0744
--	--	7.46	0.0742			--	--	7.46	0.0725			7.47	0.0744
--	--	7.47	0.0742			--	--	7.47	0.0724			7.48	0.0746
--	--	7.48	0.0742			--	--	7.48	0.0725			7.49	0.0746
--	--	7.49	0.0744			--	--	7.49	0.0725			7.5	0.0744
--	--	7.5	0.0742			--	--	7.5	0.0725			7.51	0.0744
--	--	7.51	0.0744			--	--	7.51	0.0725			7.52	0.0746
--	--	7.52	0.0744			--	--	7.52	0.0727			7.54	0.0744
--	--	7.54	0.0744			--	--	7.54	0.0725			7.55	0.0746
--	--	7.55	0.0744			--	--	7.55	0.0727			7.56	0.0746
--	--	7.56	0.0744			--	--	7.56	0.0727			7.57	0.0746
--	--	7.57	0.0744			--	--	7.57	0.0727			7.58	0.0746
--	--	7.58	0.0744			--	--	7.58	0.0727			7.59	0.0746
--	--	7.59	0.0744			--	--	7.59	0.0727			7.6	0.0746
--	--	7.6	0.0746			--	--	7.6	0.0727			7.61	0.0747
--	--	7.61	0.0744			--	--	7.61	0.0727			7.62	0.0746
--	--	7.62	0.0744			--	--	7.62	0.0727			7.63	0.0747
--	--	7.64	0.0746			--	--	7.64	0.0729			7.65	0.0747
--	--	7.65	0.0746			--	--	7.65	0.0729			7.66	0.0747
--	--	7.66	0.0746			--	--	7.66	0.0727			7.67	0.0747
--	--	7.67	0.0746			--	--	7.67	0.0729			7.68	0.0747
--	--	7.68	0.0746			--	--	7.68	0.0727			7.69	0.0749
--	--	7.69	0.0746			--	--	7.69	0.0729			7.7	0.0749
--	--	7.7	0.0746			--	--	7.7	0.0729			7.71	0.0749
--	--	7.71	0.0746			--	--	7.71	0.0729			7.72	0.0749
--	--	7.72	0.0746			--	--	7.72	0.0729			7.74	0.0749
--	--	7.73	0.0746			--	--	7.74	0.073			7.75	0.0749
--	--	7.75	0.0746			--	--	7.75	0.073			7.76	0.0749
--	--	7.76	0.0746			--	--	7.76	0.073			7.77	0.0749
--	--	7.77	0.0746			--	--	7.77	0.073			7.78	0.075
--	--	7.78	0.0746			--	--	7.78	0.073			7.79	0.0749
--	--	7.79	0.0746			--	--	7.79	0.073			7.8	0.075
--	--	7.8	0.0747			--	--	7.8	0.073			7.81	0.075
--	--	7.81	0.0747			--	--	7.81	0.073			7.82	0.075
--	--	7.82	0.0746			--	--	7.82	0.0732			7.83	0.075
--	--	7.83	0.0747			--	--	7.83	0.073			7.85	0.075
--	--	7.85	0.0747			--	--	7.85	0.073			7.86	0.0752
--	--	7.86	0.0747			--	--	7.86	0.073			7.87	0.075
--	--	7.87	0.0747			--	--	7.87	0.073			7.88	0.0752
--	--	7.88	0.0747			--	--	7.88	0.0732			7.89	0.075
--	--	7.89	0.0749			--	--	7.89	0.0732			7.9	0.0752
--	--	7.9	0.0749			--	--	7.9	0.0732			7.91	0.0752
--	--	7.91	0.0747			--	--	7.91	0.0732			7.93	0.0753
--	--	7.92	0.0749			--	--	7.92	0.0732			7.93	0.0753
--	--	7.93	0.0749			--	--	7.93	0.0733			7.95	0.0752
--	--	7.95	0.0749			--	--	7.95	0.0733			7.96	0.0753
--	--	7.96	0.0749			--	--	7.96	0.0733			7.97	0.0753
--	--	7.97	0.0749			--	--	7.97	0.0733			7.98	0.0753
--	--	7.98	0.0749			--	--	7.98	0.0733			7.99	0.0753
--	--	7.99	0.0749			--	--	7.99	0.0733			8	0.0755
--	--	8	0.075			--	--	8	0.0733			8.01	0.0753
--	--	8.01	0.075			--	--	8.01	0.0735			8.02	0.0755
--	--	8.02	0.075			--	--	8.02	0.0735			8.04	0.0755
--	--	8.04	0.075			--	--	8.03	0.0733			8.05	0.0755
--	--	8.05	0.075			--	--	8.05	0.0735			8.06	0.0755
--	--	8.06	0.075			--	--	8.06	0.0735			8.07	0.0756
--	--	8.07	0.075			--	--	8.07	0.0735			8.08	0.0756
--	--	8.08	0.075			--	--	8.08	0.0736			8.09	0.0756
--	--	8.09	0.075			--	--	8.09	0.0736			8.1	0.0756
--	--	8.1	0.0752			--	--	8.1	0.0736			8.11	0.0756
--	--	8.11	0.0752			--	--	8.11	0.0736			8.12	0.0756
--	--	8.12	0.0752			--	--	8.12	0.0736			8.14	0.0758
--	--	8.14	0.0752			--	--	8.14	0.0736			8.15	0.0758
--	--	8.15	0.0752			--	--	8.15	0.0736			8.16	0.0758
--	--	8.16	0.0752			--	--	8.16	0.0736			8.17	0.0758
--	--	8.17	0.0752			--	--	8.17	0.0736			8.18	0.076
--	--	8.18	0.0753			--	--	8.18	0.0736			8.19	0.0758
--	--	8.19	0.0753			--	--	8.19	0.0738			8.2	0.0758
--	--	8.2	0.0753			--	--	8.2	0.0738			8.21	0.076
--	--	8.21	0.0753			--	--	8.21	0.0738			8.22	0.076
--	--	8.22	0.0753			--	--	8.22	0.0738			8.23	0.0761
--	--	8.24	0.0755			--	--	8.23	0.0739			8.25	0.076
--	--	8.25	0.0753			--	--	8.25	0.0739			8.26	0.0761
--	--	8.26	0.0753			--	--	8.26	0.0739			8.27	0.0761
--	--	8.27	0.0753			--	--	8.27	0.0739			8.28	0.0761
--	--	8.28	0.0753			--	--	8.28	0.0739			8.29	0.0763
--	--	8.29	0.0755			--	--	8.29	0.0739			8.3	0.0763
--	--	8.3	0.0755			--	--	8.3	0.0739			8.31	0.0763
--	--	8.31	0.0755			--	--	8.31	0.0741			8.32	0.0764
--	--	8.32	0.0755			--	--	8.32	0.0741			8.34	0.0764
--	--	8.34	0.0755			--	--	8.33	0.0741			8.35	0.0764
--	--	8.35	0.0756			--	--	8.35	0.0741			8.36	0.0764
--	--	8.36	0.0755			--	--	8.36	0.0741			8.37	0.0766
--	--	8.37	0.0756			--	--	8.37	0.0742			8.38	0.0764
--	--	8.38	0.0756			--	--	8.38	0.0741			8.39	0.0766
--	--	8.39	0.0756			--	--	8.39	0.0742			8.4	0.0766
--	--	8.4	0.0756			--	--	8.4	0.0742			8.41	0.0767
--	--	8.41	0.0758			--	--	8.41	0.0744			8.42	0.0767
--	--	8.42	0.0758			--	--	8.42	0.0744			8.44	0.0767
--	--	8.44	0.0758			--	--	8.43	0.0744			8.45	0.0767
--	--	8.45	0.0758			--	--	8.45	0.0744			8.46	0.0769
--	--	8.46	0.0758			--	--	8.46	0.0744			8.47	0.0769
--	--	8.47	0.076			--	--	8.47	0.0744			8.48	0.0769
--	--	8.48	0.076			--	--	8.48	0.0746			8.49	0.0769
--	--	8.49	0.076			--	--	8.49	0.0744			8.5	0.077
--	--	8.5	0.076			--	--	8.5	0.0746			8.51	0.0772
--	--	8.51	0.076			--	--	8.51	0.0746			8.52	0.077
--	--	8.52	0.0761			--	--	8.52	0.0747			8.54	0.077
--	--	8.54	0.0761			--	--	8.53	0.0747			8.55	0.0773
--	--	8.55	0.0761			--	--	8.55	0.0747			8.56	0.0772
--	--	8.56	0.0761			--	--	8.56	0.0747			8.57	0.0773
--	--	8.57	0.0763			--	--	8.57	0.0749			8.58	0.0773
--	--	8.58	0.0763			--	--	8.58	0.0749			8.59	0.0773
--	--	8.59	0.0763			--	--	8.59	0.0749			8.6	0.0775
--	--	8.6	0.0763			--	--	8.6	0.075			8.61	0.0777
--	--	8.61	0.0763			--	--	8.61	0.075			8.63	0.0777
--	--	8.62	0.0764			--	--	8.62	0.075			8.64	0.0778
--	--	8.64	0.0764			--	--	8.63	0.0752			8.65	0.0777
--	--	8.65	0.0764			--	--	8.65	0.0752			8.66	0.0778
--	--	8.66	0.0764			--	--	8.66	0.0752			8.67	0.078
--	--	8.67	0.0764			--	--	8.67	0.0753			8.68	0.078
--	--	8.68	0.0766			--	--	8.68	0.0753			8.69	0.078
--	--	8.69	0.0766			--	--	8.69	0.0753			8.7	0.0781
--	--	8.7	0.0766			--	--	8.7	0.0753			8.71	0.0781
--	--	8.71	0.0767			--	--	8.71	0.0755			8.72	0.0783
--	--	8.72	0.0767			--	--	8.72	0.0755			8.73	0.0783
--	--	8.74	0.0767			--	--	8.73	0.0756			8.75	0.0783
--	--	8.75	0.0769			--	--	8.75	0.0756			8.76	0.0784
--	--	8.76	0.0769			--	--	8.76	0.0756			8.77	0.0786
--	--	8.77	0.077			--	--	8.77	0.0758			8.78	0.0786
--	--	8.78	0.077			--	--	8.78	0.0758			8.79	0.0787
--	--	8.79	0.077			--	--	8.79	0.0758			8.8	0.0787
--	--	8.8	0.077			--	--	8.8	0.076			8.81	0.0787
--	--	8.81	0.077			--	--	8.81	0.0758			8.82	0.0789
--	--	8.83	0.0772			--	--	8.82	0.076			8.84	0.0791
--	--	8.84	0.0772			--	--	8.83	0.0761			8.85	0.0791
--	--	8.85	0.0772			--	--	8.85	0.0761			8.86	0.0792
--	--	8.86	0.0773			--	--	8.86	0.0763			8.87	0.0792
--	--	8.87	0.0775			--	--	8.87	0.0763			8.88	0.0794
--	--	8.88	0.0775			--	--	8.88	0.0764			8.89	0.0795
--	--	8.89	0.0777			--	--	8.89	0.0764			8.9	0.0797
--	--	8.9	0.0777			--	--	8.9	0.0766			8.91	0.0797
--	--	8.91	0.0777			--	--	8.91	0.0767			8.93	0.0798
--	--	8.92	0.0778			--	--	8.92	0.0767			8.93	0.0798
--	--	8.94	0.0778			--	--	8.94	0.0769			8.95	0.08
--	--	8.95	0.0778			--	--	8.95	0.0769			8.96	0.0801
--	--	8.96	0.078			--	--	8.96	0.077			8.97	0.0801
--	--	8.97	0.0781			--	--	8.97	0.077			8.98	0.0805
--	--	8.98	0.0781			--	--	8.98	0.0772			8.99	0.0805
--	--	8.99	0.0783			--	--	8.99	0.0772			9	0.0806
--	--	9	0.0783			--	--	9	0.0773			9.01	0.0808
--	--	9.01	0.0784			--	--	9.01	0.0775			9.03	0.0809
--	--	9.02	0.0786			--	--	9.02	0.0775			9.04	0.0811
--	--	9.03	0.0786			--	--	9.04	0.0777			9.05	0.0812
--	--	9.05	0.0786			--	--	9.05	0.0777			9.06	0.0812
--	--	9.06	0.0787			--	--	9.06	0.0778			9.07	0.0815
--	--	9.07	0.0789			--	--	9.07	0.078			9.08	0.0815
--	--	9.08	0.0789			--	--	9.08	0.078			9.09	0.0818
--	--	9.09	0.0791			--	--	9.09	0.0783			9.1	0.0818
--	--	9.1	0.0794			--	--	9.1	0.0783			9.11	0.0822
--	--	9.11	0.0794			--	--	9.11	0.0784			9.12	0.0825
--	--	9.13	0.0794			--	--	9.12	0.0786			9.14	0.0825
--	--	9.13	0.0797			--	--	9.13	0.0787			9.15	0.0826
--	--	9.15	0.0798			--	--	9.15	0.0789			9.16	0.0829
--	--	9.16	0.0798			--	--	9.16	0.0791			9.17	0.0831
--	--	9.17	0.08			--	--	9.17	0.0792			9.18	0.0834
--	--	9.18	0.0801			--	--	9.18	0.0794			9.19	0.0834
--	--	9.19	0.0803			--	--	9.19	0.0795			9.2	0.0837
--	--	9.2	0.0805			--	--	9.2	0.0798			9.21	0.0839
--	--	9.21	0.0806			--	--	9.21	0.08			9.22	0.0843
--	--	9.22	0.0808			--	--	9.22	0.0801			9.24	0.0845
--	--	9.24	0.0811			--	--	9.24	0.0803			9.25	0.0846
--	--	9.25	0.0812			--	--	9.25	0.0805			9.26	0.0851
--	--	9.26	0.0812			--	--	9.26	0.0808			9.27	0.0853
--	--	9.27	0.0815			--	--	9.27	0.0809			9.28	0.0856
--	--	9.28	0.0817			--	--	9.28	0.0812			9.29	0.0859
--	--	9.29	0.082			--	--	9.29	0.0815			9.3	0.0862
--	--	9.3	0.0822			--	--	9.3	0.0817			9.31	0.0865
--	--	9.31	0.0825			--	--	9.31	0.082			9.32	0.087
--	--	9.32	0.0826			--	--	9.32	0.0823			9.33	0.0871
--	--	9.34	0.0831			--	--	9.34	0.0826			9.35	0.0876
--	--	9.35	0.0832			--	--	9.35	0.0828			9.36	0.088
--	--	9.36	0.0837			--	--	9.36	0.0832			9.37	0.0885
--	--	9.37	0.084			--	--	9.37	0.0837			9.38	0.089
--	--	9.38	0.0842			--	--	9.38	0.0839			9.39	0.0893
--	--	9.39	0.0848			--	--	9.39	0.0843			9.4	0.0898
--	--	9.4	0.0851			--	--	9.4	0.0846			9.41	0.0904
--	--	9.41	0.0854			--	--	9.41	0.0851			9.42	0.0908
--	--	9.43	0.086			--	--	9.43	0.0857			9.44	0.0915
--	--	9.43	0.0863			--	--	9.44	0.086			9.45	0.0919
--	--	9.45	0.087			--	--	9.45	0.0867			9.46	0.0927
--	--	9.46	0.0874			--	--	9.46	0.0871			9.47	0.0932
--	--	9.47	0.088			--	--	9.47	0.0877			9.48	0.0936
--	--	9.48	0.0887			--	--	9.48	0.0884			9.49	0.0946
--	--	9.49	0.0893			--	--	9.49	0.0891			9.5	0.0952
--	--	9.5	0.0901			--	--	9.5	0.0896			9.51	0.096
--	--	9.51	0.0908			--	--	9.51	0.0905			9.52	0.0967
--	--	9.52	0.0915			--	--	9.52	0.0915			9.54	0.0978
--	--	9.54	0.0924			--	--	9.53	0.0924			9.55	0.0987
--	--	9.55	0.0933			--	--	9.55	0.0935			9.56	0.0995
--	--	9.56	0.0942			--	--	9.56	0.0944			9.57	0.1008
--	--	9.57	0.0953			--	--	9.57	0.0955			9.58	0.1018
--	--	9.58	0.0963			--	--	9.58	0.0966			9.59	0.1032
--	--	9.59	0.0973			--	--	9.59	0.0977			9.6	0.1046
--	--	9.6	0.0989			--	--	9.6	0.0989			9.61	0.1059
--	--	9.61	0.1			--	--	9.61	0.1001			9.63	0.1076
--	--	9.62	0.1015			--	--	9.62	0.1015			9.64	0.1091
--	--	9.64	0.1032			--	--	9.63	0.1028			9.65	0.111
--	--	9.65	0.1049			--	--	9.65	0.1043			9.66	0.1124
--	--	9.66	0.1066			--	--	9.66	0.1059			9.67	0.1149
--	--	9.67	0.1087			--	--	9.67	0.1074			9.68	0.1175
--	--	9.68	0.1105			--	--	9.68	0.1093			9.69	0.1203
--	--	9.69	0.1128			--	--	9.69	0.1108			9.7	0.1225
--	--	9.7	0.1149			--	--	9.7	0.1128			9.71	0.1263
--	--	9.71	0.1178			--	--	9.71	0.1147			9.72	0.131
--	--	9.73	0.1208			--	--	9.72	0.117			9.74	0.137
--	--	9.73	0.1237			--	--	9.74	0.1195			9.75	0.142
--	--	9.75	0.1274			--	--	9.75	0.1218			9.76	0.1487
--	--	9.76	0.1316			--	--	9.76	0.1249			9.77	0.1572
--	--	9.77	0.1356			--	--	9.77	0.1279			9.78	0.1657
--	--	9.78	0.1412			--	--	9.78	0.1324			9.79	0.1775
--	--	9.79	0.1476			--	--	9.79	0.1364			9.8	0.1925
--	--	9.8	0.1542			--	--	9.8	0.1426			9.81	0.211
--	--	9.81	0.1663			--	--	9.81	0.1487			9.82	0.2341
--	--	9.82	0.1821			--	--	9.82	0.1597			9.84	0.2586
--	--	9.84	0.2303			--	--	9.84	0.1759			9.85	0.2866
--	--	9.85	0.3337			--	--	9.85	0.1986			9.86	0.328
--	--	9.86	0.4928			--	--	9.86	0.2406			9.87	0.3903
--	--	9.86	0.5002			--	--	9.87	0.3931			9.88	0.4404
--	--					--	--	9.88	0.5007			9.89	0.4793
--	--					--	--					9.9	0.5001
--	--					--	--
--	--					--	--
--	--					--	--

## Sheet: Figure 4c
1C			2C			4C			8C			12C			16C			20C			1C
Time	Voltage		Time	Voltage		Time	Voltage		Time	Voltage		Time	Voltage		Time	Voltage		Time	Voltage		Time	Voltage		Cycle number	CE
0	-0.0307		9.96	0.5		14.94	0.5		17.44	0.5061		18.7	0.5201		19.53	0.5123		20.15	0.5006		20.66	0.8465		1	98.81
0.01	-0.0329		9.96	-0.0458		14.94	-0.1055		17.44	-0.202		18.7	-0.2969		19.53	-0.3845		20.16	-0.4933		20.67	-0.005		2	98.84
0.01	-0.0329		9.96	-0.0485		14.95	-0.1049		17.45	-0.2015		18.7	-0.2946		19.53	-0.3834		20.16	-0.4916		20.67	-0.0045		3	98.86
0.01	-0.0335		9.96	-0.0564		14.95	-0.1083		17.45	-0.2037		18.7	-0.298		19.54	-0.3867		20.17	-0.4939		20.67	-0.0229		4	98.88
0.02	-0.0329		9.96	-0.058		14.95	-0.1083		17.45	-0.2031		18.7	-0.298		19.54	-0.3867		20.17	-0.4955		20.68	-0.0296		5	98.98
0.02	-0.0335		9.97	-0.0597		14.96	-0.1088		17.46	-0.2031		18.71	-0.298		19.54	-0.3873		20.17	-0.4955		20.68	-0.0318		6	98.92
0.02	-0.0335		9.97	-0.0614		14.96	-0.1077		17.46	-0.2026		18.71	-0.298		19.54	-0.3884		20.17	-0.4961		20.68	-0.0318		7	99.42
0.02	-0.0346		9.97	-0.0619		14.96	-0.1083		17.46	-0.2026		18.71	-0.298		19.55	-0.3878		20.18	-0.4955		20.69	-0.0329		8	99.46
0.03	-0.0346		9.98	-0.0619		14.96	-0.1077		17.46	-0.2031		18.72	-0.2969		19.55	-0.3878		20.18	-0.4972		20.69	-0.0324		9	99.45
0.03	-0.034		9.98	-0.0619		14.97	-0.1083		17.47	-0.2026		18.72	-0.2969		19.55	-0.3884		20.18	-0.4967		20.69	-0.0324		10	99.44
0.03	-0.0346		9.98	-0.0619		14.97	-0.1077		17.47	-0.2026		18.72	-0.298		19.56	-0.3884		20.19	-0.4972		20.69	-0.0329		11	99.54
0.04	-0.0352		9.98	-0.0619		14.97	-0.106		17.47	-0.202		18.72	-0.2969		19.56	-0.3884		20.19	-0.4972		20.7	-0.0324		12	99.91
0.04	-0.0352		9.99	-0.0619		14.98	-0.1071		17.48	-0.2026		18.73	-0.2974		19.56	-0.3895		20.19	-0.4972		20.7	-0.0329		13	99.72
0.04	-0.0346		9.99	-0.0619		14.98	-0.1071		17.48	-0.2026		18.73	-0.298		19.56	-0.3884		20.19	-0.4983		20.7	-0.0318		14	99.86
0.04	-0.0352		9.99	-0.0619		14.98	-0.1066		17.48	-0.2026		18.73	-0.298		19.57	-0.389		20.2	-0.4972		20.71	-0.0318		15	99.64
0.05	-0.0352		10	-0.0619		14.98	-0.1066		17.48	-0.2026		18.74	-0.298		19.57	-0.3901		20.2	-0.4983		20.71	-0.0329		16	99.99
0.05	-0.0352		10	-0.0619		14.99	-0.1066		17.49	-0.202		18.74	-0.2974		19.57	-0.3912		20.2	-0.4983		20.71	-0.0329		17	100.16
0.05	-0.0346		10	-0.0625		14.99	-0.106		17.49	-0.2026		18.74	-0.2974		19.58	-0.3934		20.21	-0.4983		20.71	-0.0329		18	99.76
0.06	-0.0357		10.01	-0.0619		14.99	-0.1071		17.49	-0.2026		18.74	-0.298		19.58	-0.3934		20.21	-0.4983		20.72	-0.0329		19	99.42
0.06	-0.0352		10.01	-0.0619		15	-0.1083		17.5	-0.202		18.75	-0.2985		19.58	-0.3934		20.21	-0.4989		20.72	-0.0324		20	100.18
0.06	-0.0352		10.01	-0.0614		15	-0.1077		17.5	-0.2026		18.75	-0.2985		19.58	-0.3951		20.21	-0.4989		20.72	-0.0324		21	99.02
0.06	-0.0352		10.01	-0.0614		15	-0.1066		17.5	-0.2026		18.75	-0.2991		19.59	-0.3951		20.21	0.4816		20.73	-0.0329		22	99.6
0.07	-0.0352		10.02	-0.0608		15	-0.1071		17.51	-0.2031		18.76	-0.2997		19.59	-0.3979		20.21	0.4844		20.73	-0.0324		23	99.89
0.07	-0.0352		10.02	-0.0619		15.01	-0.1071		17.51	-0.2037		18.76	-0.2991		19.59	-0.3979		20.22	0.4911		20.73	-0.0324		24	100.47
0.07	-0.0363		10.02	-0.0619		15.01	-0.1077		17.51	-0.2031		18.76	-0.3013		19.59	-0.3979		20.22	0.4927		20.74	-0.0324		25	99.69
0.08	-0.0357		10.03	-0.0619		15.01	-0.1077		17.51	-0.2031		18.76	-0.3013		19.59	0.3884		20.22	0.4944		20.74	-0.0318		26	99.87
0.08	-0.0357		10.03	-0.0619		15.02	-0.1077		17.52	-0.2031		18.77	-0.303		19.59	0.3901		20.22	0.4933		20.74	-0.0318		27	99.36
0.08	-0.0357		10.03	-0.0619		15.02	-0.1077		17.52	-0.2037		18.77	-0.303		19.6	0.3929		20.23	0.4944		20.74	-0.0318		28	99.87
0.08	-0.0352		10.03	-0.0619		15.02	-0.1083		17.52	-0.2037		18.77	-0.3036		19.6	0.3934		20.23	0.4927		20.75	-0.0324		29	98.87
0.09	-0.0357		10.04	-0.0614		15.02	-0.1071		17.53	-0.2048		18.78	-0.3047		19.6	0.3934		20.23	0.4933		20.75	-0.0318		30	98.93
0.09	-0.0363		10.04	-0.0619		15.03	-0.1077		17.53	-0.2042		18.78	-0.3047		19.61	0.3929		20.24	0.4927		20.75	-0.0324		31	104.1
0.09	-0.0357		10.04	-0.0619		15.03	-0.1083		17.53	-0.2054		18.78	-0.3047		19.61	0.3934		20.24	0.4933		20.76	-0.0318		32	98.94
0.1	-0.0357		10.05	-0.0619		15.03	-0.1077		17.53	-0.2059		18.78	0.2952		19.61	0.3923		20.24	0.4939		20.76	-0.0318		33	99.76
0.1	-0.0352		10.05	-0.0614		15.04	-0.1088		17.54	-0.2065		18.78	0.2974		19.61	0.3929		20.25	0.4927		20.76	-0.0324		34	99.57
0.1	-0.0363		10.05	-0.0619		15.04	-0.1088		17.54	-0.2076		18.78	0.3002		19.62	0.3929		20.25	0.4939		20.76	-0.0318		35	99.9
0.11	-0.0357		10.05	-0.0619		15.04	-0.1083		17.54	-0.2076		18.79	0.3019		19.62	0.3929		20.25	0.495		20.77	-0.0329		36	99.26
0.11	-0.0357		10.06	-0.0619		15.05	-0.1083		17.55	-0.2087		18.79	0.3025		19.62	0.3923		20.25	0.495		20.77	-0.0324		37	98.8
0.11	-0.0363		10.06	-0.0619		15.05	-0.1088		17.55	-0.2093		18.79	0.3019		19.63	0.3929		20.26	0.4994		20.77	-0.0329		38	98.82
0.11	-0.0368		10.06	-0.0619		15.05	-0.1088		17.55	-0.2081		18.8	0.3019		19.63	0.3934		20.26	0.5201		20.78	-0.0318
0.12	-0.0357		10.07	-0.0619		15.05	-0.1088		17.55	-0.2081		18.8	0.3019		19.63	0.3929		20.26	0.8309		20.78	-0.0329
0.12	-0.0363		10.07	-0.0625		15.06	-0.1083		17.56	-0.2093		18.8	0.3019		19.64	0.3929		20.26	0.8309		20.78	-0.0324
0.12	-0.0357		10.07	-0.0614		15.06	-0.1088		17.56	-0.2098		18.81	0.3013		19.64	0.3934		20.26	-0.4766		20.79	-0.0324
0.13	-0.0357		10.08	-0.0625		15.06	-0.1088		17.56	-0.2098		18.81	0.3019		19.64	0.3945		20.27	-0.4749		20.79	-0.0318
0.13	-0.0357		10.08	-0.0619		15.07	-0.1088		17.57	-0.2093		18.81	0.3013		19.64	0.3951		20.27	-0.4821		20.79	-0.0318
0.13	-0.0352		10.08	-0.0619		15.07	-0.1088		17.57	-0.2104		18.81	0.3013		19.65	0.399		20.27	-0.4844		20.79	-0.0318
0.13	-0.0368		10.08	-0.0625		15.07	-0.1088		17.57	-0.2104		18.82	0.3019		19.65	0.404		20.27	-0.4849		20.8	-0.0318
0.14	-0.0363		10.09	-0.0619		15.07	-0.1088		17.57	-0.2104		18.82	0.3019		19.65	0.4275		20.28	-0.4855		20.8	-0.0318
0.14	-0.0363		10.09	-0.0619		15.08	-0.1088		17.57	0.2015		18.82	0.3019		19.65	0.5223		20.28	-0.4849		20.8	-0.0318
0.14	-0.0363		10.09	-0.0625		15.08	-0.1094		17.57	0.2026		18.83	0.3019		19.65	0.5223		20.28	-0.486		20.81	-0.0318
0.15	-0.0357		10.1	-0.0625		15.08	-0.1088		17.57	0.2054		18.83	0.3019		19.65	-0.3834		20.29	-0.4872		20.81	-0.0318
0.15	-0.0357		10.1	-0.0625		15.09	-0.1094		17.58	0.207		18.83	0.3025		19.66	-0.3828		20.29	-0.486		20.81	-0.0324
0.15	-0.0363		10.1	-0.0619		15.09	-0.1099		17.58	0.207		18.83	0.3019		19.66	-0.3856		20.29	-0.4855		20.81	-0.0318
0.15	-0.0357		10.1	-0.0625		15.09	-0.1094		17.58	0.2076		18.84	0.3025		19.66	-0.3867		20.29	-0.4872		20.82	-0.0318
0.16	-0.0357		10.11	-0.0625		15.09	-0.1105		17.59	0.207		18.84	0.3025		19.67	-0.3867		20.3	-0.4877		20.82	-0.0318
0.16	-0.0363		10.11	-0.0625		15.1	-0.1105		17.59	0.207		18.84	0.303		19.67	-0.3867		20.3	-0.4877		20.82	-0.0318
0.16	-0.0357		10.11	-0.0619		15.1	-0.1105		17.59	0.2076		18.85	0.3036		19.67	-0.3867		20.3	-0.4888		20.83	-0.0318
0.17	-0.0357		10.12	-0.0625		15.1	-0.111		17.6	0.207		18.85	0.3052		19.68	-0.3867		20.31	-0.49		20.83	-0.0318
0.17	-0.0363		10.12	-0.0625		15.11	-0.1105		17.6	0.207		18.85	0.3058		19.68	-0.3867		20.31	-0.4922		20.83	-0.0318
0.17	-0.0363		10.12	-0.0625		15.11	-0.111		17.6	0.207		18.85	0.3092		19.68	-0.3867		20.31	-0.4944		20.83	-0.0318
0.18	-0.0357		10.12	-0.0619		15.11	-0.1105		17.6	0.207		18.86	0.317		19.68	-0.3867		20.31	-0.495		20.84	-0.0324
0.18	-0.0368		10.13	-0.0625		15.11	-0.111		17.61	0.207		18.86	0.3588		19.69	-0.3867		20.31	-0.495		20.84	-0.0324
0.18	-0.0363		10.13	-0.0631		15.12	-0.111		17.61	0.2059		18.86	0.5022		19.69	-0.3884		20.31	0.481		20.84	-0.0318
0.18	-0.0357		10.13	-0.0625		15.12	-0.111		17.61	0.207		18.86	0.5022		19.69	-0.3884		20.32	0.4838		20.85	-0.0324
0.19	-0.0357		10.14	-0.0619		15.12	-0.1116		17.62	0.2065		18.86	-0.2913		19.7	-0.3884		20.32	0.4894		20.85	-0.0318
0.19	-0.0352		10.14	-0.0619		15.13	-0.1116		17.62	0.2065		18.86	-0.2896		19.7	-0.3884		20.32	0.4905		20.85	-0.0324
0.19	-0.0363		10.14	-0.0625		15.13	-0.1122		17.62	0.2065		18.87	-0.2913		19.7	-0.3895		20.32	0.4911		20.85	-0.0318
0.2	-0.0357		10.14	-0.0636		15.13	-0.1116		17.62	0.2065		18.87	-0.2919		19.7	-0.3923		20.33	0.4911		20.86	-0.0318
0.2	-0.0363		10.15	-0.0631		15.14	-0.1122		17.63	0.207		18.87	-0.293		19.71	-0.3934		20.33	0.4905		20.86	-0.0324
0.2	-0.0363		10.15	-0.0625		15.14	-0.1122		17.63	0.2065		18.88	-0.293		19.71	-0.3934		20.33	0.4916		20.86	-0.0324
0.2	-0.0363		10.15	-0.0631		15.14	-0.1127		17.63	0.207		18.88	-0.293		19.71	-0.3934		20.34	0.4905		20.87	-0.0318
0.21	-0.0357		10.16	-0.0625		15.14	-0.1127		17.64	0.207		18.88	-0.293		19.72	-0.3951		20.34	0.4905		20.87	-0.0324
0.21	-0.0357		10.16	-0.0636		15.15	-0.1133		17.64	0.207		18.88	-0.293		19.72	-0.3968		20.34	0.4905		20.87	-0.0318
0.21	-0.0357		10.16	-0.0636		15.15	-0.1122		17.64	0.2065		18.89	-0.293		19.72	-0.3968		20.34	0.4916		20.87	-0.0335
0.22	-0.0363		10.17	-0.0631		15.15	-0.1133		17.64	0.207		18.89	-0.2946		19.72	0.3873		20.35	0.4911		20.88	-0.0318
0.22	-0.0363		10.17	-0.0625		15.16	-0.1133		17.65	0.207		18.89	-0.2941		19.72	0.3906		20.35	0.4916		20.88	-0.0324
0.22	-0.0363		10.17	-0.0636		15.16	-0.1133		17.65	0.207		18.9	-0.2941		19.72	0.3917		20.35	0.4944		20.88	-0.0324
0.22	-0.0363		10.17	-0.0636		15.16	-0.1138		17.65	0.207		18.9	-0.2946		19.73	0.3929		20.36	0.4972		20.89	-0.0329
0.23	-0.0368		10.18	-0.0636		15.16	-0.1138		17.66	0.207		18.9	-0.2946		19.73	0.3923		20.36	0.5028		20.89	-0.0318
0.23	-0.0368		10.18	-0.0647		15.17	-0.1144		17.66	0.207		18.9	-0.2963		19.73	0.3923		20.36	0.8225		20.89	-0.0324
0.23	-0.0363		10.18	-0.0636		15.17	-0.1138		17.66	0.207		18.91	-0.2958		19.73	0.3929		20.36	0.8225		20.9	-0.0329
0.24	-0.0363		10.19	-0.0625		15.17	-0.1138		17.66	0.2081		18.91	-0.2958		19.74	0.3923		20.36	-0.4743		20.9	-0.0329
0.24	-0.0368		10.19	-0.0631		15.18	-0.1155		17.67	0.2076		18.91	-0.2958		19.74	0.3929		20.37	-0.4738		20.9	-0.0318
0.24	-0.0368		10.19	-0.0636		15.18	-0.1144		17.67	0.2087		18.92	-0.2963		19.74	0.3929		20.37	-0.4794		20.9	-0.0324
0.24	-0.0363		10.19	-0.0619		15.18	-0.115		17.67	0.2104		18.92	-0.2963		19.75	0.3912		20.37	-0.4805		20.91	-0.0324
0.25	-0.0368		10.2	-0.0647		15.18	-0.1155		17.68	0.2109		18.92	-0.2974		19.75	0.3917		20.37	-0.4816		20.91	-0.0318
0.25	-0.0368		10.2	-0.0647		15.19	-0.1155		17.68	0.2121		18.93	-0.298		19.75	0.3929		20.38	-0.4816		20.91	-0.0324
0.25	-0.0357		10.2	-0.0636		15.19	-0.115		17.68	0.2126		18.93	-0.2985		19.75	0.3929		20.38	-0.4821		20.92	-0.0318
0.26	-0.0363		10.21	-0.0631		15.19	-0.115		17.68	0.2165		18.93	-0.2985		19.76	0.3917		20.38	-0.4821		20.92	-0.0318
0.26	-0.0368		10.21	-0.0642		15.19	-0.115		17.69	0.2215		18.93	-0.2997		19.76	0.3929		20.39	-0.4821		20.92	-0.0324
0.26	-0.0379		10.21	-0.0647		15.19	-0.115		17.69	0.245		18.94	-0.3002		19.76	0.3929		20.39	-0.4833		20.92	-0.0318
0.27	-0.0374		10.22	-0.0636		15.19	0.1055		17.69	0.3945		18.94	-0.3013		19.77	0.394		20.39	-0.4838		20.93	-0.0324
0.27	-0.0368		10.22	-0.0636		15.2	0.1077		17.69	0.5156		18.94	-0.303		19.77	0.3956		20.39	-0.4844		20.93	-0.0329
0.27	-0.0368		10.22	-0.0647		15.2	0.1105		17.69	0.5156		18.95	-0.3036		19.77	0.3996		20.4	-0.4849		20.93	-0.0329
0.27	-0.0368		10.22	-0.0642		15.2	0.1116		17.69	-0.2009		18.95	-0.3036		19.78	0.4057		20.4	-0.4872		20.94	-0.0329
0.28	-0.0374		10.23	-0.0642		15.21	0.1116		17.7	-0.1987		18.95	0.2919		19.78	0.4386		20.4	-0.4872		20.94	-0.0318
0.28	-0.0374		10.23	-0.0653		15.21	0.1127		17.7	-0.2026		18.95	0.2969		19.78	0.5112		20.41	-0.4888		20.94	-0.0324
0.28	-0.0374		10.23	-0.0647		15.21	0.1133		17.7	-0.202		18.95	0.2991		19.78	0.5112		20.41	-0.4905		20.94	-0.0324
0.29	-0.0379		10.24	-0.0636		15.21	0.1127		17.71	-0.202		18.95	0.2997		19.78	-0.3817		20.41	-0.4922		20.95	-0.0318
0.29	-0.0379		10.24	-0.0631		15.22	0.1138		17.71	-0.2026		18.96	0.3002		19.78	-0.3806		20.41	-0.4922		20.95	-0.0318
0.29	-0.0379		10.24	-0.0647		15.22	0.1144		17.71	-0.2026		18.96	0.2997		19.79	-0.3828		20.41	0.4799		20.95	-0.0324
0.29	-0.0379		10.24	-0.0642		15.22	0.1144		17.71	-0.2026		18.96	0.3002		19.79	-0.3828		20.42	0.4827		20.96	-0.0318
0.3	-0.0379		10.25	-0.0642		15.23	0.1122		17.72	-0.202		18.97	0.2997		19.79	-0.3845		20.42	0.4883		20.96	-0.0324
0.3	-0.0368		10.25	-0.0642		15.23	0.1127		17.72	-0.2015		18.97	0.3008		19.79	-0.385		20.42	0.4888		20.96	-0.0324
0.3	-0.0374		10.25	-0.0636		15.23	0.1133		17.72	-0.202		18.97	0.3008		19.8	-0.3845		20.42	0.4888		20.96	-0.0324
0.31	-0.0374		10.26	-0.0653		15.23	0.1138		17.73	-0.2015		18.97	0.3002		19.8	-0.385		20.43	0.4894		20.97	-0.0324
0.31	-0.0385		10.26	-0.0636		15.24	0.1133		17.73	-0.2015		18.98	0.2991		19.8	-0.3856		20.43	0.4894		20.97	-0.0329
0.31	-0.0374		10.26	-0.0642		15.24	0.1138		17.73	-0.2009		18.98	0.2997		19.81	-0.3856		20.43	0.4888		20.97	-0.0318
0.31	-0.0368		10.26	-0.0642		15.24	0.1127		17.73	-0.2015		18.98	0.2991		19.81	-0.3862		20.44	0.4888		20.98	-0.0324
0.32	-0.0368		10.27	-0.0636		15.25	0.1138		17.74	-0.202		18.99	0.3002		19.81	-0.3862		20.44	0.4894		20.98	-0.0324
0.32	-0.0379		10.27	-0.0647		15.25	0.1127		17.74	-0.2009		18.99	0.2997		19.81	-0.3867		20.44	0.4888		20.98	-0.0329
0.32	-0.0374		10.27	-0.0647		15.25	0.1127		17.74	-0.202		18.99	0.2997		19.82	-0.3867		20.44	0.4888		20.98	-0.0329
0.33	-0.0385		10.28	-0.0647		15.26	0.1127		17.75	-0.2015		18.99	0.2997		19.82	-0.3867		20.45	0.4894		20.99	-0.0324
0.33	-0.0379		10.28	-0.0647		15.26	0.1133		17.75	-0.2015		19	0.3002		19.82	-0.3878		20.45	0.4905		20.99	-0.0329
0.33	-0.0385		10.28	-0.0653		15.26	0.1133		17.75	-0.202		19	0.3002		19.83	-0.3884		20.45	0.4922		20.99	-0.0324
0.34	-0.0385		10.28	-0.0653		15.26	0.1133		17.75	-0.202		19	0.3002		19.83	-0.3884		20.46	0.4939		21	-0.0324
0.34	-0.0374		10.29	-0.0653		15.27	0.1133		17.76	-0.2015		19.01	0.3008		19.83	-0.3912		20.46	0.5017		21	-0.0318
0.34	-0.0385		10.29	-0.0653		15.27	0.1133		17.76	-0.2026		19.01	0.2997		19.83	-0.3923		20.46	0.8298		21	-0.0335
0.34	-0.0379		10.29	-0.0642		15.27	0.1127		17.76	-0.2026		19.01	0.3002		19.84	-0.394		20.46	0.8298		21.01	-0.0329
0.35	-0.0385		10.3	-0.0647		15.28	0.1133		17.77	-0.2026		19.02	0.3019		19.84	-0.394		20.46	-0.4727		21.01	-0.0329
0.35	-0.0379		10.3	-0.0642		15.28	0.1127		17.77	-0.2026		19.02	0.3036		19.84	-0.3945		20.47	-0.4727		21.01	-0.0324
0.35	-0.0385		10.3	-0.0653		15.28	0.1138		17.77	-0.2037		19.02	0.3069		19.84	-0.3945		20.47	-0.4771		21.01	-0.0324
0.36	-0.0391		10.31	-0.0653		15.28	0.1127		17.77	-0.2031		19.02	0.3147		19.84	0.3862		20.47	-0.4788		21.02	-0.0318
0.36	-0.0385		10.31	-0.0653		15.29	0.1127		17.78	-0.2031		19.03	0.3426		19.85	0.3884		20.47	-0.4788		21.02	-0.0329
0.36	-0.0391		10.31	-0.0653		15.29	0.1122		17.78	-0.2042		19.03	0.5095		19.85	0.3906		20.48	-0.4794		21.02	-0.0329
0.36	-0.0385		10.31	-0.0653		15.29	0.1116		17.78	-0.2042		19.03	0.5095		19.85	0.3923		20.48	-0.4799		21.03	-0.0324
0.37	-0.0391		10.32	-0.0653		15.3	0.1122		17.79	-0.2042		19.03	-0.2891		19.85	0.3912		20.48	-0.4805		21.03	-0.0329
0.37	-0.0385		10.32	-0.0653		15.3	0.1127		17.79	-0.2048		19.03	-0.2891		19.86	0.3923		20.49	-0.4805		21.03	-0.0324
0.37	-0.0379		10.32	-0.0653		15.3	0.1116		17.79	-0.2042		19.03	-0.2896		19.86	0.3906		20.49	-0.4821		21.03	-0.0324
0.38	-0.0385		10.33	-0.0653		15.3	0.1127		17.79	-0.2048		19.04	-0.2913		19.86	0.3906		20.49	-0.4821		21.04	-0.0335
0.38	-0.0385		10.33	-0.0653		15.31	0.1122		17.8	-0.2059		19.04	-0.2913		19.87	0.3917		20.49	-0.4821		21.04	-0.0324
0.38	-0.0385		10.33	-0.0653		15.31	0.1116		17.8	-0.2065		19.04	-0.2919		19.87	0.3917		20.5	-0.4821		21.04	-0.0318
0.38	-0.0385		10.33	-0.0653		15.31	0.1116		17.8	-0.2076		19.05	-0.2924		19.87	0.3912		20.5	-0.4838		21.05	-0.0329
0.39	-0.0385		10.34	-0.0653		15.32	0.1122		17.81	-0.2081		19.05	-0.2913		19.87	0.3906		20.5	-0.4838		21.05	-0.0329
0.39	-0.0385		10.34	-0.0653		15.32	0.1116		17.81	-0.2081		19.05	-0.2924		19.88	0.3912		20.51	-0.4877		21.05	-0.0329
0.39	-0.0385		10.34	-0.0653		15.32	0.1116		17.81	-0.2081		19.05	-0.2919		19.88	0.3917		20.51	-0.4877		21.05	-0.0335
0.4	-0.0391		10.35	-0.0658		15.32	0.1122		17.81	-0.2093		19.06	-0.2924		19.88	0.3906		20.51	-0.49		21.06	-0.0329
0.4	-0.0391		10.35	-0.0653		15.33	0.1127		17.82	-0.2093		19.06	-0.293		19.89	0.3917		20.51	-0.49		21.06	-0.0324
0.4	-0.0385		10.35	-0.0658		15.33	0.1122		17.82	-0.2098		19.06	-0.293		19.89	0.3917		20.51	-0.49		21.06	-0.0329
0.4	-0.0385		10.35	-0.0658		15.33	0.1116		17.82	-0.2098		19.07	-0.2924		19.89	0.3923		20.51	0.4771		21.07	-0.0329
0.41	-0.0391		10.36	-0.0653		15.34	0.1116		17.82	0.1998		19.07	-0.293		19.89	0.3934		20.52	0.4788		21.07	-0.0329
0.41	-0.0391		10.36	-0.0658		15.34	0.1122		17.82	0.2026		19.07	-0.293		19.9	0.3968		20.52	0.4849		21.07	-0.0329
0.41	-0.0391		10.36	-0.0653		15.34	0.1127		17.83	0.2042		19.07	-0.2941		19.9	0.4029		20.52	0.4872		21.07	-0.0324
0.42	-0.0396		10.37	-0.0653		15.34	0.1133		17.83	0.2054		19.08	-0.2941		19.9	0.428		20.52	0.4877		21.08	-0.0324
0.42	-0.0385		10.37	-0.0653		15.35	0.1133		17.83	0.2059		19.08	-0.2952		19.9	0.5201		20.53	0.4877		21.08	-0.0329
0.42	-0.0391		10.37	-0.0658		15.35	0.1116		17.83	0.207		19.08	-0.2952		19.9	0.5201		20.53	0.4883		21.08	-0.0329
0.43	-0.0391		10.37	-0.0658		15.35	0.1116		17.84	0.2065		19.09	-0.2958		19.9	-0.3811		20.53	0.4883		21.09	-0.0329
0.43	-0.0402		10.38	-0.0653		15.36	0.1116		17.84	0.2065		19.09	-0.2963		19.91	-0.38		20.54	0.4883		21.09	-0.0329
0.43	-0.0391		10.38	-0.0653		15.36	0.1122		17.84	0.2065		19.09	-0.2969		19.91	-0.3823		20.54	0.4877		21.09	-0.0324
0.43	-0.0396		10.38	-0.0658		15.36	0.1116		17.85	0.2065		19.09	-0.2974		19.91	-0.3828		20.54	0.4877		21.09	-0.0324
0.44	-0.0402		10.39	-0.0653		15.37	0.1127		17.85	0.2059		19.1	-0.298		19.92	-0.3839		20.55	0.4888		21.1	-0.0329
0.44	-0.0396		10.39	-0.0664		15.37	0.1116		17.85	0.2065		19.1	-0.2985		19.92	-0.3845		20.55	0.4888		21.1	-0.0324
0.44	-0.0402		10.39	-0.0664		15.37	0.1133		17.85	0.2054		19.1	-0.2991		19.92	-0.385		20.55	0.4894		21.1	-0.0329
0.45	-0.0396		10.39	-0.0658		15.37	0.1127		17.86	0.2065		19.11	-0.3002		19.93	-0.385		20.55	0.49		21.11	-0.0329
0.45	-0.0402		10.4	-0.067		15.38	0.1122		17.86	0.2059		19.11	-0.3019		19.93	-0.3856		20.56	0.4939		21.11	-0.0329
0.45	-0.0402		10.4	-0.0664		15.38	0.1116		17.86	0.2059		19.11	-0.303		19.93	-0.385		20.56	0.5017		21.11	-0.0329
0.45	-0.0402		10.4	-0.0664		15.38	0.1127		17.87	0.2059		19.11	-0.303		19.93	-0.3862		20.56	0.6546		21.11	-0.0329
0.46	-0.0402		10.41	-0.0658		15.39	0.1116		17.87	0.2059		19.11	-0.303		19.94	-0.3862		20.56	0.8365		21.12	-0.0329
0.46	-0.0396		10.41	-0.0664		15.39	0.1127		17.87	0.2059		19.11	0.2919		19.94	-0.3867		20.56	0.8365		21.12	-0.0329
0.46	-0.0402		10.41	-0.0653		15.39	0.1133		17.87	0.2065		19.11	0.2958		19.94	-0.3867		20.56	-0.4727		21.12	-0.0324
0.47	-0.0396		10.42	-0.0664		15.39	0.1122		17.88	0.2065		19.12	0.2985		19.95	-0.3867		20.57	-0.4727		21.13	-0.0329
0.47	-0.0402		10.42	-0.0658		15.4	0.1127		17.88	0.2065		19.12	0.3002		19.95	-0.3867		20.57	-0.4749		21.13	-0.0324
0.47	-0.0402		10.42	-0.0658		15.4	0.1138		17.88	0.2059		19.12	0.2985		19.95	-0.3884		20.57	-0.4788		21.13	-0.0324
0.47	-0.0402		10.42	-0.067		15.4	0.1133		17.89	0.2065		19.13	0.2997		19.95	-0.389		20.57	-0.4782		21.14	-0.0335
0.48	-0.0402		10.43	-0.0658		15.41	0.1144		17.89	0.2059		19.13	0.2991		19.96	-0.3895		20.58	-0.4788		21.14	-0.0329
0.48	-0.0396		10.43	-0.0664		15.41	0.1144		17.89	0.2065		19.13	0.2997		19.96	-0.3923		20.58	-0.4788		21.14	-0.0329
0.48	-0.0396		10.43	-0.0658		15.41	0.115		17.89	0.2065		19.14	0.2997		19.96	-0.394		20.58	-0.4794		21.14	-0.0329
0.49	-0.0396		10.44	-0.0664		15.41	0.115		17.9	0.2065		19.14	0.2997		19.97	-0.3945		20.59	-0.4794		21.15	-0.0324
0.49	-0.0407		10.44	-0.0653		15.42	0.1155		17.9	0.2065		19.14	0.2985		19.97	-0.394		20.59	-0.4799		21.15	-0.0324
0.49	-0.0402		10.44	-0.067		15.42	0.1166		17.9	0.2076		19.14	0.2991		19.97	-0.394		20.59	-0.4805		21.15	-0.0324
0.49	-0.0402		10.44	-0.067		15.42	0.1172		17.91	0.2065		19.15	0.298		19.97	0.3867		20.6	-0.481		21.16	-0.0329
0.5	-0.0402		10.45	-0.0664		15.43	0.1205		17.91	0.207		19.15	0.2985		19.97	0.3878		20.6	-0.4821		21.16	-0.0329
0.5	-0.0402		10.45	-0.067		15.43	0.1228		17.91	0.207		19.15	0.298		19.97	0.3917		20.6	-0.4833		21.16	-0.0335
0.5	-0.0402		10.45	-0.0664		15.43	0.1272		17.91	0.207		19.16	0.298		19.98	0.3912		20.6	-0.4833		21.16	-0.0318
0.51	-0.0402		10.46	-0.0658		15.44	0.1345		17.92	0.2076		19.16	0.2985		19.98	0.3917		20.61	-0.486		21.17	-0.0324
0.51	-0.0402		10.46	-0.0658		15.44	0.1501		17.92	0.2076		19.16	0.298		19.98	0.3917		20.61	-0.4877		21.17	-0.0329
0.51	-0.0402		10.46	-0.0658		15.44	0.1959		17.92	0.2087		19.16	0.2985		19.98	0.3917		20.61	-0.4883		21.17	-0.0329
0.52	-0.0402		10.46	0.0575		15.44	0.5028		17.93	0.2109		19.17	0.2985		19.99	0.3912		20.61	-0.4883		21.18	-0.0329
0.52	-0.0402		10.46	0.0586		15.44	0.5028		17.93	0.2109		19.17	0.2991		19.99	0.3923		20.61	-0.4883		21.18	-0.0329
0.52	-0.0407		10.46	0.0625		15.44	-0.1055		17.93	0.2137		19.17	0.2997		19.99	0.3906		20.61	0.4771		21.18	-0.0324
0.52	-0.0402		10.46	0.0631		15.45	-0.1044		17.93	0.2176		19.18	0.3002		20	0.3917		20.62	0.4782		21.18	-0.0335
0.53	-0.0407		10.47	0.0636		15.45	-0.1066		17.94	0.2238		19.18	0.2997		20	0.3917		20.62	0.4844		21.19	-0.0318
0.53	-0.0402		10.47	0.0636		15.45	-0.1066		17.94	0.2422		19.18	0.3002		20	0.3917		20.62	0.4866		21.19	-0.0329
0.53	-0.0402		10.47	0.0636		15.45	-0.1055		17.94	0.3521		19.18	0.3019		20.01	0.3917		20.62	0.4866		21.19	-0.0335
0.54	-0.0402		10.48	0.0631		15.46	-0.106		17.94	0.5223		19.19	0.3052		20.01	0.3912		20.63	0.4855		21.2	-0.0329
0.54	-0.0407		10.48	0.0636		15.46	-0.106		17.94	0.5223		19.19	0.3114		20.01	0.3923		20.63	0.4866		21.2	-0.0329
0.54	-0.0402		10.48	0.0631		15.46	-0.106		17.94	-0.1981		19.19	0.3376		20.01	0.3929		20.63	0.4872		21.2	-0.0324
0.54	-0.0413		10.49	0.0636		15.47	-0.106		17.95	-0.197		19.2	0.5006		20.02	0.3934		20.64	0.4872		21.2	-0.0329
0.55	-0.0402		10.49	0.0642		15.47	-0.1066		17.95	-0.2015		19.2	0.5006		20.02	0.3956		20.64	0.4866		21.21	-0.0324
0.55	-0.0413		10.49	0.0642		15.47	-0.1071		17.95	-0.2026		19.2	-0.2879		20.02	0.3984		20.64	0.4872		21.21	-0.0329
0.55	-0.0413		10.49	0.0636		15.48	-0.106		17.96	-0.2015		19.2	-0.2874		20.03	0.409		20.64	0.4877		21.21	-0.0324
0.56	-0.0402		10.5	0.0636		15.48	-0.106		17.96	-0.2026		19.2	-0.2902		20.03	0.4554		20.65	0.4883		21.22	-0.0335
0.56	-0.0407		10.5	0.0642		15.48	-0.1066		17.96	-0.202		19.2	-0.2913		20.03	0.5028		20.65	0.4888		21.22	-0.0324
0.56	-0.0402		10.5	0.0636		15.48	-0.1066		17.97	-0.202		19.21	-0.2913		20.03	0.5028		20.65	0.49		21.22	-0.0329
0.56	-0.0407		10.51	0.0636		15.49	-0.106		17.97	-0.202		19.21	-0.2913		20.03	-0.38		20.66	0.4939		21.22	-0.0329
0.57	-0.0402		10.51	0.0647		15.49	-0.106		17.97	-0.2009		19.21	-0.2913		20.03	-0.3795		20.66	0.5022		21.23	-0.0324
0.57	-0.0402		10.51	0.0636		15.49	-0.106		17.97	-0.2009		19.22	-0.2924		20.04	-0.3828		20.66	0.5653		21.23	-0.0324
0.57	-0.0407		10.51	0.0642		15.5	-0.1071		17.98	-0.2009		19.22	-0.2924		20.04	-0.3823		20.66	0.8465		21.23	-0.0324
0.58	-0.0402		10.52	0.0642		15.5	-0.1066		17.98	-0.2009		19.22	-0.2913		20.04	-0.3834					21.24	-0.0329
0.58	-0.0407		10.52	0.0653		15.5	-0.106		17.98	-0.2015		19.22	-0.2919		20.04	-0.3834					21.24	-0.0324
0.58	-0.0413		10.52	0.0647		15.5	-0.1066		17.99	-0.2009		19.23	-0.2919		20.05	-0.3834					21.24	-0.0335
0.58	-0.0407		10.53	0.0636		15.51	-0.1066		17.99	-0.2015		19.23	-0.293		20.05	-0.3834					21.24	-0.0335
0.59	-0.0402		10.53	0.0642		15.51	-0.1071		17.99	-0.2009		19.23	-0.2919		20.05	-0.385					21.25	-0.0329
0.59	-0.0402		10.53	0.0642		15.51	-0.1071		17.99	-0.2009		19.24	-0.293		20.06	-0.3845					21.25	-0.0329
0.59	-0.0407		10.53	0.0642		15.52	-0.106		18	-0.2015		19.24	-0.2924		20.06	-0.385					21.25	-0.0324
0.6	-0.0402		10.54	0.0642		15.52	-0.1066		18	-0.2009		19.24	-0.293		20.06	-0.3862					21.26	-0.0329
0.6	-0.0402		10.54	0.0642		15.52	-0.106		18	-0.2015		19.24	-0.2941		20.06	-0.3867					21.26	-0.0335
0.6	-0.0402		10.54	0.0642		15.52	-0.106		18.01	-0.2009		19.25	-0.2935		20.07	-0.3867					21.26	-0.0324
0.61	-0.0407		10.55	0.0647		15.53	-0.1071		18.01	-0.202		19.25	-0.2946		20.07	-0.3867					21.26	-0.0329
0.61	-0.0407		10.55	0.0636		15.53	-0.1066		18.01	-0.202		19.25	-0.2946		20.07	-0.3867					21.27	-0.0335
0.61	-0.0413		10.55	0.0647		15.53	-0.1071		18.01	-0.2015		19.26	-0.2958		20.08	-0.3884					21.27	-0.0335
0.61	-0.0407		10.55	0.0642		15.54	-0.106		18.02	-0.2015		19.26	-0.2963		20.08	-0.389					21.27	-0.0324
0.62	-0.0407		10.56	0.0642		15.54	-0.1066		18.02	-0.2026		19.26	-0.2963		20.08	-0.3901					21.28	-0.0329
0.62	-0.0402		10.56	0.0642		15.54	-0.1066		18.02	-0.2026		19.26	-0.298		20.08	-0.3917					21.28	-0.0329
0.62	-0.0402		10.56	0.0636		15.54	-0.1055		18.03	-0.2031		19.27	-0.298		20.09	-0.3934					21.28	-0.0329
0.63	-0.0407		10.57	0.0642		15.55	-0.1071		18.03	-0.2026		19.27	-0.2991		20.09	-0.3945					21.29	-0.0329
0.63	-0.0407		10.57	0.0642		15.55	-0.1071		18.03	-0.2031		19.27	-0.2997		20.09	-0.3945					21.29	-0.0329
0.63	-0.0407		10.57	0.0642		15.55	-0.1071		18.03	-0.2031		19.28	-0.3002		20.09	-0.3945					21.29	-0.0329
0.63	-0.0407		10.57	0.0642		15.56	-0.106		18.04	-0.2042		19.28	-0.3019		20.09	0.3856					21.29	-0.0329
0.64	-0.0407		10.58	0.0647		15.56	-0.106		18.04	-0.2042		19.28	-0.3019		20.09	0.3867					21.3	-0.0329
0.64	-0.0407		10.58	0.0642		15.56	-0.1071		18.04	-0.2042		19.28	0.2924		20.1	0.3912					21.3	-0.0324
0.64	-0.0413		10.58	0.0642		15.56	-0.1071		18.05	-0.2042		19.28	0.2941		20.1	0.3917					21.3	-0.0324
0.65	-0.0407		10.59	0.0636		15.57	-0.1071		18.05	-0.2059		19.28	0.2974		20.1	0.3917					21.31	-0.0324
0.65	-0.0413		10.59	0.0642		15.57	-0.1071		18.05	-0.2059		19.29	0.2985		20.11	0.3917					21.31	-0.0335
0.65	-0.0413		10.59	0.0642		15.57	-0.1071		18.05	-0.2065		19.29	0.2985		20.11	0.3917					21.31	-0.0329
0.65	-0.0407		10.59	0.0636		15.58	-0.1071		18.06	-0.2076		19.29	0.2991		20.11	0.3917					21.31	-0.0329
[truncated: 11,403 more rows]

## Sheet: Figure 4e_x0009_
Cycle number	CE	Time	Voltage
[truncated: 298,733+ more rows]

[truncated: 9 more sheets: Figure 5b, Figure 5c, Figure 5d, Figure 6a, Figure 6b, Figure 6e, Figure 6f, Figure 7c, Figure 7d]
